# Supplementary material for: Machine learning identified MDK score has prognostic value for idiopathic pulmonary fibrosis based on integrated bulk and single cell expression data
Source: Front Genet. 2023 Nov 24;14:1246983. doi: 10.3389/fgene.2023.1246983 (PMC10704369; doi:10.3389/fgene.2023.1246983)
Supplement: Supplementary file 1 [file Table2.XLSX]

## Sheet: Description
Table S2: The DEGs extracted from four main types and subtypes of epithelial cells of single-cell RNA-seq dataset.
The following data sheets present the differential expressed genes between IPF and control patients in specific cell type called based on GSE135893.
p_val	p value
avg_log2FC	The average fold change of gene expressions compared to the other group, present in log2 scale
pct.1	The percentage of cells expressing the gene in group 1
pct.2	The percentage of cells expressing the gene in group 2
p_val_adj	Adjusted p value
group	The group of the change, "Control" means the gene is up-regulated in control group or down-regulated in IPF group.
gene	The gene symbol
intersect_with_bulk	Indicates whether the change of the gene was found in at least two datasets of bulk sequencing

## Sheet: immune_DEGs
	p_val	avg_log2FC	pct.1	pct.2	p_val_adj	group	gene	intersect_with_bulk
CES1	0	1.31276	0.402	0.186	0	Control	CES1	FALSE
C1QB	0	1.03494	0.646	0.505	0	Control	C1QB	FALSE
C1QC	0	0.941469	0.652	0.513	0	Control	C1QC	FALSE
CD163	0	0.893017	0.678	0.52	0	Control	CD163	FALSE
GLDN	0	0.887962	0.426	0.18	0	Control	GLDN	TRUE
AKR1C3	0	0.859291	0.345	0.133	0	Control	AKR1C3	FALSE
SERPING1	0	0.810362	0.445	0.287	0	Control	SERPING1	FALSE
VSIG4	0	0.756649	0.635	0.511	0	Control	VSIG4	FALSE
GLUL	0	0.711209	0.821	0.813	0	Control	GLUL	FALSE
C1QA	0	0.665909	0.668	0.534	0	Control	C1QA	FALSE
GPX3	0	0.611616	0.349	0.142	0	Control	GPX3	TRUE
PCBP2	0	0.605544	0.849	0.748	0	Control	PCBP2	FALSE
PGD	0	0.583772	0.683	0.558	0	Control	PGD	FALSE
LDHB	0	0.532254	0.706	0.558	0	Control	LDHB	FALSE
TXNIP	0	0.506428	0.93	0.857	0	Control	TXNIP	FALSE
CD302	0	0.492332	0.615	0.467	0	Control	CD302	FALSE
EEF1A1	0	0.47411	0.997	0.995	0	Control	EEF1A1	FALSE
GLTSCR2	0	0.466965	0.667	0.53	0	Control	GLTSCR2	FALSE
RPS13	0	0.466764	0.969	0.968	0	Control	RPS13	FALSE
FPR2	0	0.463038	0.342	0.191	0	Control	FPR2	FALSE
TKT	0	0.457979	0.718	0.623	0	Control	TKT	FALSE
MFGE8	0	0.449416	0.268	0.055	0	Control	MFGE8	FALSE
SFTPC	0	0.44643	0.428	0.25	0	Control	SFTPC	TRUE
PDK4	0	0.437624	0.474	0.301	0	Control	PDK4	TRUE
RBM3	0	0.434571	0.812	0.742	0	Control	RBM3	FALSE
EEF2	0	0.420985	0.871	0.832	0	Control	EEF2	FALSE
EIF3E	0	0.414201	0.717	0.609	0	Control	EIF3E	FALSE
RPL5	0	0.411639	0.937	0.93	0	Control	RPL5	FALSE
RPS21	0	0.408664	0.962	0.928	0	Control	RPS21	FALSE
RPL30	0	0.401602	0.977	0.973	0	Control	RPL30	FALSE
RPS27	0	0.395426	0.975	0.962	0	Control	RPS27	FALSE
THBS1	0	0.39193	0.55	0.303	0	Control	THBS1	FALSE
RPL37	0	0.390562	0.961	0.944	0	Control	RPL37	FALSE
RPL34	0	0.357912	0.969	0.954	0	Control	RPL34	FALSE
RPL28	0	0.315525	0.984	0.986	0	Control	RPL28	FALSE
RPL39	0	0.312284	0.969	0.953	0	Control	RPL39	FALSE
RPS28	0	0.309099	0.976	0.963	0	Control	RPS28	FALSE
RPL11	0	0.297397	0.981	0.983	0	Control	RPL11	FALSE
RPS15A	8.63637e-297	0.364559	0.969	0.966	2.39003e-292	Control	RPS15A	FALSE
NPM1	3.61423e-295	0.381623	0.863	0.829	1.0002e-290	Control	NPM1	FALSE
RPLP0	1.67153e-292	0.321649	0.967	0.972	4.6258e-288	Control	RPLP0	FALSE
FKBP5	8.13245e-276	0.344661	0.603	0.426	2.25057e-271	Control	FKBP5	FALSE
ITM2B	1.45323e-270	0.296783	0.959	0.946	4.02167e-266	Control	ITM2B	FALSE
RPS23	1.06995e-263	0.260987	0.968	0.969	2.96099e-259	Control	RPS23	FALSE
RPS25	4.7459e-260	0.306052	0.951	0.947	1.31338e-255	Control	RPS25	FALSE
RPL14	1.24056e-258	0.251226	0.967	0.962	3.43313e-254	Control	RPL14	FALSE
ZFAS1	4.48573e-257	0.397431	0.782	0.74	1.24138e-252	Control	ZFAS1	FALSE
CIRBP	6.49175e-256	0.316116	0.8	0.723	1.79653e-251	Control	CIRBP	FALSE
RPL4	3.33931e-255	0.337374	0.876	0.853	9.24121e-251	Control	RPL4	FALSE
NACA	4.34297e-255	0.262212	0.948	0.944	1.20187e-250	Control	NACA	FALSE
ALDH2	1.23361e-251	0.500109	0.65	0.556	3.41388e-247	Control	ALDH2	FALSE
CRTAP	3.68167e-250	0.395358	0.593	0.479	1.01887e-245	Control	CRTAP	FALSE
RPL32	3.47513e-247	0.282051	0.967	0.967	9.61706e-243	Control	RPL32	FALSE
RPL22	5.91649e-244	0.259134	0.936	0.92	1.63733e-239	Control	RPL22	FALSE
TPT1	1.91863e-239	0.314367	0.985	0.988	5.30963e-235	Control	TPT1	FALSE
PLD3	3.99937e-235	0.40117	0.6	0.479	1.10679e-230	Control	PLD3	FALSE
RPS14	7.70268e-235	0.282	0.967	0.969	2.13164e-230	Control	RPS14	FALSE
CCNI	7.76333e-233	0.3354	0.835	0.781	2.14842e-228	Control	CCNI	FALSE
ASAH1	2.4153e-230	0.388474	0.774	0.728	6.68409e-226	Control	ASAH1	FALSE
SLC7A7	8.29887e-225	0.409828	0.561	0.457	2.29663e-220	Control	SLC7A7	FALSE
RPS19	2.67087e-224	0.294206	0.977	0.98	7.39136e-220	Control	RPS19	FALSE
EIF3H	2.56527e-221	0.32735	0.705	0.625	7.09913e-217	Control	EIF3H	FALSE
MT-ND4L	6.26812e-219	0.280659	0.984	0.974	1.73464e-214	Control	MT-ND4L	FALSE
RPL26	1.73448e-216	0.255678	0.96	0.964	4.8e-212	Control	RPL26	FALSE
EEF1G	1.95129e-214	0.322548	0.823	0.775	5.4e-210	Control	EEF1G	FALSE
HPGD	7.65699e-213	0.3747	0.369	0.249	2.119e-208	Control	HPGD	TRUE
EPB41L4A-AS1	2.38193e-210	0.282472	0.283	0.16	6.59175e-206	Control	EPB41L4A-AS1	FALSE
PCBP1	8.56982e-199	0.294194	0.837	0.768	2.37161e-194	Control	PCBP1	FALSE
RPL35A	6.07654e-198	0.259814	0.949	0.942	1.68162e-193	Control	RPL35A	FALSE
RPL23A	6.74217e-194	0.331176	0.927	0.927	1.86583e-189	Control	RPL23A	FALSE
FABP4	2.54934e-192	0.441663	0.443	0.278	7.05504e-188	Control	FABP4	FALSE
GCHFR	2.52163e-189	0.466085	0.569	0.457	6.97836e-185	Control	GCHFR	FALSE
GRINA	1.00347e-187	0.387834	0.709	0.675	2.77701e-183	Control	GRINA	FALSE
RPS3	2.94587e-180	0.250617	0.966	0.971	8.1524e-176	Control	RPS3	FALSE
EIF3F	4.71821e-177	0.310574	0.755	0.712	1.30572e-172	Control	EIF3F	FALSE
EIF2A	1.21273e-176	0.299561	0.455	0.338	3.35612e-172	Control	EIF2A	FALSE
RPL36A	1.43666e-174	0.286569	0.696	0.62	3.97581e-170	Control	RPL36A	FALSE
IDH1	1.65212e-173	0.319088	0.384	0.271	4.57208e-169	Control	IDH1	FALSE
EVI2B	3.05477e-170	0.35692	0.534	0.435	8.45376e-166	Control	EVI2B	FALSE
RPSA	9.93455e-170	0.327368	0.92	0.921	2.74929e-165	Control	RPSA	FALSE
CTSS	2.83352e-166	0.282538	0.831	0.815	7.84147e-162	Control	CTSS	FALSE
EIF2S3	5.76735e-162	0.289241	0.495	0.381	1.59606e-157	Control	EIF2S3	FALSE
NUPR1	5.42317e-160	0.337243	0.399	0.276	1.50081e-155	Control	NUPR1	FALSE
RSL24D1	2.5725e-156	0.287841	0.561	0.46	7.11912e-152	Control	RSL24D1	FALSE
HSD17B11	2.77084e-156	0.284207	0.558	0.434	7.66801e-152	Control	HSD17B11	FALSE
RP11-598F7.3	3.0514e-154	0.379998	0.32	0.214	8.44445e-150	Control	RP11-598F7.3	FALSE
LGALS3BP	1.05764e-152	0.28303	0.398	0.27	2.92693e-148	Control	LGALS3BP	FALSE
CTSC	6.43252e-149	0.259937	0.814	0.763	1.78014e-144	Control	CTSC	FALSE
AZI2	1.08047e-145	0.262695	0.391	0.285	2.9901e-141	Control	AZI2	FALSE
ACSL1	6.53933e-143	0.260414	0.529	0.42	1.80969e-138	Control	ACSL1	FALSE
AKR1B1	8.77849e-140	0.293051	0.482	0.372	2.42936e-135	Control	AKR1B1	FALSE
APEX1	4.42012e-139	0.277587	0.519	0.428	1.22322e-134	Control	APEX1	FALSE
SEC11A	6.36666e-139	0.251512	0.761	0.732	1.76191e-134	Control	SEC11A	FALSE
EIF3M	1.6884e-137	0.273504	0.617	0.53	4.67247e-133	Control	EIF3M	FALSE
C12orf57	2.63963e-131	0.275677	0.59	0.482	7.3049e-127	Control	C12orf57	FALSE
PDLIM1	5.76543e-129	0.311694	0.379	0.282	1.59553e-124	Control	PDLIM1	FALSE
SLC25A6	4.57003e-128	0.286406	0.859	0.851	1.26471e-123	Control	SLC25A6	FALSE
MT-ND5	2.25118e-126	0.264927	0.973	0.977	6.22992e-122	Control	MT-ND5	FALSE
CYB5A	4.00057e-125	0.383205	0.481	0.405	1.10712e-120	Control	CYB5A	FALSE
FCGRT	2.23837e-124	0.286149	0.731	0.713	6.19447e-120	Control	FCGRT	FALSE
TCF7L2	2.48865e-123	0.252728	0.347	0.247	6.88709e-119	Control	TCF7L2	FALSE
LYAR	2.43464e-122	0.380679	0.443	0.354	6.73763e-118	Control	LYAR	FALSE
TBXAS1	3.5261e-122	0.269959	0.509	0.415	9.75814e-118	Control	TBXAS1	FALSE
C1orf162	1.83222e-117	0.265294	0.728	0.689	5.07048e-113	Control	C1orf162	FALSE
GLRX	4.83914e-106	0.255712	0.675	0.615	1.33918e-101	Control	GLRX	FALSE
RPS26	9.16182e-105	0.471839	0.951	0.92	2.53544e-100	Control	RPS26	FALSE
RMDN3	7.83411e-102	0.296838	0.408	0.326	2.16801e-97	Control	RMDN3	FALSE
CSTA	3.34217e-101	0.284541	0.537	0.459	9.24913e-97	Control	CSTA	FALSE
LRPAP1	1.56522e-99	0.262534	0.647	0.594	4.33159e-95	Control	LRPAP1	FALSE
HMGB2	8.20946e-80	0.354902	0.47	0.389	2.27189e-75	Control	HMGB2	FALSE
MCOLN1	1.62539e-77	0.255124	0.448	0.369	4.49812e-73	Control	MCOLN1	FALSE
CD81	3.55708e-70	0.266299	0.565	0.523	9.84388e-66	Control	CD81	FALSE
MT-ND6	2.97778e-68	0.255	0.651	0.608	8.24071e-64	Control	MT-ND6	FALSE
MGST1	2.53528e-59	0.337463	0.351	0.284	7.01613e-55	Control	MGST1	TRUE
GRN	6.53608e-57	0.259065	0.78	0.783	1.80879e-52	Control	GRN	FALSE
RHOB	1.40645e-49	0.305641	0.701	0.667	3.89221e-45	Control	RHOB	FALSE
MRC1	1.01744e-46	0.253616	0.606	0.575	2.81565e-42	Control	MRC1	FALSE
C10orf54	7.13365e-46	0.25811	0.389	0.333	1.97417e-41	Control	C10orf54	FALSE
H1FX	1.63631e-43	0.277893	0.298	0.246	4.52833e-39	Control	H1FX	FALSE
S100A9	1.66108e-32	0.294653	0.642	0.651	4.59687e-28	Control	S100A9	TRUE
CEBPD	1.42871e-25	0.370052	0.51	0.475	3.95382e-21	Control	CEBPD	FALSE
IER2	1.47254e-20	0.252234	0.68	0.65	4.07511e-16	Control	IER2	FALSE
S100A8	1.16771e-06	0.507237	0.537	0.55	0.0323153	Control	S100A8	TRUE
IFITM1	1.11374e-05	0.366475	0.262	0.252	0.308216	Control	IFITM1	FALSE
TIMP1	0	1.52462	0.762	0.65	0	IPF	TIMP1	FALSE
C15orf48	0	1.51674	0.458	0.198	0	IPF	C15orf48	TRUE
IL1RN	0	1.25791	0.349	0.139	0	IPF	IL1RN	TRUE
RGS1	0	1.03604	0.434	0.222	0	IPF	RGS1	TRUE
EMP1	0	0.92711	0.297	0.132	0	IPF	EMP1	FALSE
SGK1	0	0.893649	0.573	0.372	0	IPF	SGK1	FALSE
SCGB3A1	0	0.866823	0.455	0.228	0	IPF	SCGB3A1	FALSE
CRIP1	0	0.844893	0.862	0.785	0	IPF	CRIP1	TRUE
TMEM176B	0	0.830083	0.3	0.137	0	IPF	TMEM176B	TRUE
NFKBIA	0	0.82869	0.875	0.748	0	IPF	NFKBIA	FALSE
RGCC	0	0.823587	0.706	0.583	0	IPF	RGCC	FALSE
BCL2A1	0	0.738265	0.691	0.573	0	IPF	BCL2A1	FALSE
PHLDA1	0	0.693229	0.428	0.233	0	IPF	PHLDA1	FALSE
EMP3	0	0.666058	0.901	0.841	0	IPF	EMP3	FALSE
SCGB1A1	0	0.644918	0.415	0.214	0	IPF	SCGB1A1	TRUE
PPDPF	0	0.548994	0.885	0.833	0	IPF	PPDPF	FALSE
CD44	0	0.519162	0.848	0.778	0	IPF	CD44	FALSE
SH3BGRL3	0	0.517403	0.976	0.959	0	IPF	SH3BGRL3	FALSE
RALA	0	0.507203	0.393	0.232	0	IPF	RALA	FALSE
PEA15	0	0.468368	0.32	0.167	0	IPF	PEA15	FALSE
KLF6	0	0.457312	0.899	0.803	0	IPF	KLF6	FALSE
TMSB4X	0	0.39114	0.996	0.992	0	IPF	TMSB4X	FALSE
CYBA	0	0.38186	0.979	0.954	0	IPF	CYBA	FALSE
CFL1	0	0.344148	0.97	0.953	0	IPF	CFL1	FALSE
FOSB	0	0.278272	0.647	0.423	0	IPF	FOSB	FALSE
SRGN	7.82419e-294	0.498707	0.974	0.962	2.16527e-289	IPF	SRGN	FALSE
MT-CO3	8.16784e-287	0.356025	0.996	0.992	2.26037e-282	IPF	MT-CO3	FALSE
CD63	2.13496e-286	0.560288	0.876	0.828	5.9083e-282	IPF	CD63	FALSE
TPM4	4.00594e-279	0.458817	0.716	0.606	1.1086e-274	IPF	TPM4	FALSE
FCGR2B	1.42432e-275	0.549338	0.259	0.12	3.94167e-271	IPF	FCGR2B	FALSE
PLAUR	6.57507e-273	0.56137	0.731	0.638	1.81958e-268	IPF	PLAUR	FALSE
SLC2A3	1.65193e-271	0.515171	0.671	0.521	4.57156e-267	IPF	SLC2A3	FALSE
CALM1	4.7554e-265	0.381725	0.927	0.889	1.31601e-260	IPF	CALM1	FALSE
EZR	6.65591e-258	0.522139	0.551	0.402	1.84196e-253	IPF	EZR	FALSE
HCST	2.47698e-251	0.276046	0.773	0.642	6.85478e-247	IPF	HCST	FALSE
LGALS1	8.54006e-245	0.577436	0.883	0.807	2.36338e-240	IPF	LGALS1	FALSE
CYBB	2.17394e-238	0.451828	0.668	0.569	6.01615e-234	IPF	CYBB	FALSE
CALM3	1.01116e-237	0.42911	0.58	0.445	2.79827e-233	IPF	CALM3	FALSE
IFI6	4.50801e-237	0.622031	0.593	0.496	1.24755e-232	IPF	IFI6	FALSE
ABL2	1.13856e-236	0.422725	0.262	0.136	3.15086e-232	IPF	ABL2	FALSE
LILRB4	2.42848e-235	0.531353	0.339	0.214	6.72059e-231	IPF	LILRB4	FALSE
TPM3	7.50648e-233	0.339174	0.863	0.797	2.07734e-228	IPF	TPM3	FALSE
CCL3	3.41972e-230	0.692112	0.344	0.2	9.46372e-226	IPF	CCL3	TRUE
TPI1	3.14288e-224	0.314642	0.871	0.82	8.69761e-220	IPF	TPI1	FALSE
CD84	8.38908e-222	0.368671	0.307	0.175	2.32159e-217	IPF	CD84	FALSE
CD83	1.15517e-221	0.570634	0.638	0.507	3.19681e-217	IPF	CD83	FALSE
IGSF6	8.24449e-212	0.527405	0.582	0.475	2.28158e-207	IPF	IGSF6	FALSE
CD82	9.52076e-212	0.365287	0.309	0.182	2.63478e-207	IPF	CD82	FALSE
TYMP	8.55905e-199	0.459444	0.744	0.659	2.36863e-194	IPF	TYMP	FALSE
DNAJB1	1.73817e-197	0.324153	0.655	0.534	4.81021e-193	IPF	DNAJB1	FALSE
POLR2L	3.89386e-197	0.328141	0.715	0.639	1.07759e-192	IPF	POLR2L	FALSE
HSPA1A	8.85836e-197	0.276857	0.697	0.566	2.45146e-192	IPF	HSPA1A	FALSE
MYL6	9.53296e-197	0.307045	0.97	0.953	2.63815e-192	IPF	MYL6	FALSE
GK	1.18845e-191	0.589987	0.531	0.416	3.28891e-187	IPF	GK	FALSE
ATP6V0B	6.15011e-188	0.337397	0.839	0.797	1.70198e-183	IPF	ATP6V0B	FALSE
SERF2	1.54627e-184	0.29816	0.961	0.958	4.27915e-180	IPF	SERF2	FALSE
ATP1A1	1.30415e-182	0.364182	0.491	0.37	3.60912e-178	IPF	ATP1A1	FALSE
NR4A3	3.14204e-179	0.539636	0.272	0.162	8.69528e-175	IPF	NR4A3	FALSE
ICAM1	1.43637e-177	0.32498	0.333	0.21	3.975e-173	IPF	ICAM1	FALSE
LMNA	2.08931e-177	0.521202	0.63	0.529	5.78195e-173	IPF	LMNA	FALSE
PNP	2.98687e-177	0.350888	0.362	0.246	8.26585e-173	IPF	PNP	FALSE
CYSTM1	2.59031e-176	0.344374	0.464	0.351	7.16842e-172	IPF	CYSTM1	FALSE
DBI	2.99699e-176	0.384389	0.796	0.745	8.29387e-172	IPF	DBI	FALSE
NR4A2	9.19783e-176	0.659796	0.562	0.442	2.54541e-171	IPF	NR4A2	FALSE
PLEK	2.66929e-174	0.39619	0.532	0.406	7.387e-170	IPF	PLEK	FALSE
PHLDA2	3.55868e-174	0.30433	0.257	0.147	9.8483e-170	IPF	PHLDA2	TRUE
ATP2B1	7.27535e-174	0.371367	0.46	0.338	2.01338e-169	IPF	ATP2B1	FALSE
FN1	1.08083e-172	1.27032	0.447	0.346	2.9911e-168	IPF	FN1	FALSE
SOD2	8.47446e-170	0.585904	0.676	0.595	2.34522e-165	IPF	SOD2	FALSE
NFKB1	1.01758e-169	0.537855	0.326	0.214	2.81605e-165	IPF	NFKB1	FALSE
PTPN1	2.53671e-169	0.313439	0.408	0.284	7.0201e-165	IPF	PTPN1	FALSE
WARS	3.20817e-168	0.515841	0.407	0.292	8.87828e-164	IPF	WARS	FALSE
CSTB	2.46607e-161	0.739356	0.861	0.824	6.8246e-157	IPF	CSTB	FALSE
S100A11	8.19758e-161	0.342132	0.945	0.889	2.2686e-156	IPF	S100A11	FALSE
S100A10	5.77448e-160	0.615959	0.946	0.916	1.59803e-155	IPF	S100A10	FALSE
REL	3.93948e-156	0.490552	0.612	0.513	1.09021e-151	IPF	REL	FALSE
CD86	4.24927e-155	0.332727	0.442	0.328	1.17594e-150	IPF	CD86	FALSE
GNG5	3.4635e-154	0.306554	0.856	0.83	9.58489e-150	IPF	GNG5	FALSE
TNF	6.72871e-154	0.699396	0.261	0.16	1.8621e-149	IPF	TNF	FALSE
CTSH	5.07962e-152	0.36713	0.682	0.613	1.40573e-147	IPF	CTSH	FALSE
LGMN	6.78991e-150	0.795458	0.352	0.251	1.87904e-145	IPF	LGMN	FALSE
FCER1G	3.8732e-149	0.313552	0.853	0.816	1.07187e-144	IPF	FCER1G	FALSE
HBEGF	5.9387e-148	0.348769	0.457	0.353	1.64348e-143	IPF	HBEGF	FALSE
GPR183	1.84074e-146	0.634013	0.358	0.249	5.09406e-142	IPF	GPR183	FALSE
ITGB1	1.07414e-143	0.274482	0.658	0.566	2.97257e-139	IPF	ITGB1	FALSE
MTDH	2.14909e-143	0.259721	0.757	0.68	5.9474e-139	IPF	MTDH	FALSE
GSN	1.54169e-142	0.464896	0.596	0.514	4.26647e-138	IPF	GSN	FALSE
ISG15	1.6178e-142	0.394966	0.431	0.323	4.47709e-138	IPF	ISG15	FALSE
IER3	3.40944e-141	0.509065	0.43	0.317	9.43528e-137	IPF	IER3	FALSE
LST1	4.52822e-141	0.315532	0.646	0.565	1.25314e-136	IPF	LST1	FALSE
HLA-DRB1	5.18955e-141	0.370514	0.936	0.862	1.43615e-136	IPF	HLA-DRB1	FALSE
TNFAIP3	6.87804e-141	0.62168	0.575	0.468	1.90343e-136	IPF	TNFAIP3	FALSE
RHOC	8.47994e-141	0.303536	0.402	0.291	2.34674e-136	IPF	RHOC	FALSE
ANKRD28	1.99357e-140	0.288933	0.312	0.206	5.51701e-136	IPF	ANKRD28	FALSE
TYROBP	4.757e-140	0.280527	0.891	0.843	1.31645e-135	IPF	TYROBP	FALSE
RGS2	3.26692e-138	0.519791	0.486	0.378	9.04088e-134	IPF	RGS2	FALSE
MYADM	2.74835e-137	0.325965	0.542	0.441	7.60578e-133	IPF	MYADM	FALSE
INSIG1	3.03713e-135	0.511304	0.328	0.226	8.40495e-131	IPF	INSIG1	FALSE
HSBP1	4.78451e-135	0.27726	0.618	0.536	1.32406e-130	IPF	HSBP1	FALSE
CTSZ	6.69267e-130	0.452855	0.643	0.573	1.85213e-125	IPF	CTSZ	FALSE
LSP1	1.64672e-127	0.263488	0.729	0.624	4.55712e-123	IPF	LSP1	FALSE
SERTAD1	8.33151e-125	0.293646	0.472	0.365	2.30566e-120	IPF	SERTAD1	FALSE
DUSP2	3.34107e-124	0.496869	0.468	0.357	9.24606e-120	IPF	DUSP2	FALSE
BHLHE40	4.43579e-124	0.270111	0.451	0.345	1.22756e-119	IPF	BHLHE40	FALSE
LIMS1	7.44413e-122	0.352865	0.586	0.503	2.06009e-117	IPF	LIMS1	FALSE
CSRNP1	9.51453e-122	0.272659	0.334	0.234	2.63305e-117	IPF	CSRNP1	FALSE
TUBA1B	4.51944e-121	0.317918	0.766	0.712	1.25071e-116	IPF	TUBA1B	FALSE
PAPSS2	1.52421e-119	0.434364	0.299	0.203	4.21811e-115	IPF	PAPSS2	FALSE
DNPH1	1.66628e-118	0.279724	0.319	0.228	4.61125e-114	IPF	DNPH1	FALSE
ABCA1	6.86476e-117	0.290687	0.257	0.164	1.89975e-112	IPF	ABCA1	FALSE
PTTG1IP	2.33095e-116	0.253776	0.483	0.388	6.45068e-112	IPF	PTTG1IP	FALSE
DYNLL1	4.78616e-116	0.26275	0.769	0.703	1.32452e-111	IPF	DYNLL1	FALSE
GADD45B	1.05993e-114	0.339231	0.695	0.614	2.93325e-110	IPF	GADD45B	FALSE
MIF	6.70682e-114	0.30572	0.855	0.829	1.85604e-109	IPF	MIF	FALSE
DAB2	1.08826e-113	0.388765	0.538	0.462	3.01166e-109	IPF	DAB2	FALSE
FLOT1	6.31571e-113	0.259252	0.469	0.38	1.74781e-108	IPF	FLOT1	FALSE
RAC1	1.64254e-112	0.250358	0.858	0.816	4.54555e-108	IPF	RAC1	FALSE
SPAG9	3.72296e-112	0.288353	0.323	0.231	1.03029e-107	IPF	SPAG9	FALSE
CKS2	1.53336e-111	0.253294	0.321	0.226	4.24343e-107	IPF	CKS2	FALSE
IL1B	1.75196e-111	0.565973	0.317	0.222	4.84836e-107	IPF	IL1B	FALSE
PPIF	2.60692e-110	0.357093	0.286	0.199	7.21438e-106	IPF	PPIF	FALSE
CTSL	2.75397e-110	0.87223	0.601	0.56	7.62133e-106	IPF	CTSL	FALSE
CREM	2.98223e-110	0.480205	0.38	0.289	8.25302e-106	IPF	CREM	FALSE
TNFSF13B	1.74631e-108	0.26528	0.422	0.325	4.83274e-104	IPF	TNFSF13B	TRUE
RBPJ	4.3223e-108	0.273627	0.571	0.483	1.19615e-103	IPF	RBPJ	FALSE
CXCL8	1.05918e-107	0.852013	0.305	0.212	2.93117e-103	IPF	CXCL8	TRUE
RAB31	1.24975e-106	0.273345	0.659	0.578	3.45855e-102	IPF	RAB31	FALSE
FABP5	1.68697e-104	0.491673	0.684	0.636	4.66851e-100	IPF	FABP5	FALSE
ANXA2	8.03995e-102	0.307807	0.844	0.801	2.22498e-97	IPF	ANXA2	FALSE
PSME2	1.39326e-101	0.268057	0.727	0.666	3.85571e-97	IPF	PSME2	FALSE
KDM6B	3.40269e-101	0.295611	0.356	0.268	9.41661e-97	IPF	KDM6B	FALSE
STAT3	1.23417e-100	0.273726	0.523	0.432	3.41545e-96	IPF	STAT3	FALSE
LINC01272	9.92842e-99	0.379078	0.547	0.495	2.74759e-94	IPF	LINC01272	FALSE
PIM3	4.4509e-96	0.27556	0.323	0.24	1.23174e-91	IPF	PIM3	FALSE
CD69	1.22978e-94	0.596881	0.393	0.299	3.40331e-90	IPF	CD69	TRUE
QSOX1	2.52987e-94	0.274523	0.395	0.317	7.00118e-90	IPF	QSOX1	FALSE
RPL41	4.43039e-93	0.276447	0.936	0.929	1.22606e-88	IPF	RPL41	FALSE
MMP19	1.0578e-88	0.725945	0.382	0.31	2.92736e-84	IPF	MMP19	FALSE
JUNB	2.52888e-88	0.427928	0.884	0.839	6.99842e-84	IPF	JUNB	FALSE
CKLF	1.52337e-83	0.299938	0.519	0.455	4.21576e-79	IPF	CKLF	FALSE
ITGAX	3.3013e-83	0.289713	0.398	0.316	9.13601e-79	IPF	ITGAX	FALSE
ATOX1	1.8912e-82	0.296982	0.585	0.533	5.2337e-78	IPF	ATOX1	FALSE
CD9	6.70313e-82	0.444269	0.627	0.568	1.85502e-77	IPF	CD9	FALSE
BTG2	2.57875e-78	0.29416	0.521	0.438	7.13643e-74	IPF	BTG2	FALSE
MT1X	4.64024e-78	0.528338	0.276	0.197	1.28414e-73	IPF	MT1X	FALSE
FPR3	1.56704e-74	0.323172	0.284	0.217	4.33661e-70	IPF	FPR3	FALSE
DSE	4.66342e-73	0.312741	0.367	0.296	1.29056e-68	IPF	DSE	FALSE
PRDX1	7.9128e-68	0.267021	0.826	0.788	2.18979e-63	IPF	PRDX1	FALSE
CCL4	2.20979e-66	0.792788	0.347	0.27	6.11537e-62	IPF	CCL4	FALSE
LGALS3	4.62664e-66	0.437892	0.828	0.777	1.28038e-61	IPF	LGALS3	FALSE
CST3	2.50083e-65	0.302099	0.872	0.81	6.9208e-61	IPF	CST3	FALSE
GM2A	1.8473e-64	0.301735	0.399	0.336	5.11223e-60	IPF	GM2A	FALSE
FCN1	2.76252e-64	0.279791	0.279	0.203	7.64499e-60	IPF	FCN1	FALSE
MT2A	1.50901e-62	0.694727	0.701	0.663	4.17602e-58	IPF	MT2A	FALSE
GLUD1	4.03475e-62	0.277815	0.453	0.389	1.11658e-57	IPF	GLUD1	FALSE
TGFBI	8.49511e-62	0.442358	0.451	0.399	2.35094e-57	IPF	TGFBI	FALSE
RASGEF1B	1.10236e-58	0.267684	0.426	0.358	3.05068e-54	IPF	RASGEF1B	FALSE
SELK	3.4749e-58	0.277409	0.622	0.564	9.61645e-54	IPF	SELK	FALSE
PDE4B	8.12271e-56	0.3501	0.291	0.233	2.24788e-51	IPF	PDE4B	FALSE
GLA	1.16439e-54	0.27054	0.376	0.314	3.22233e-50	IPF	GLA	FALSE
SKIL	1.70245e-54	0.262669	0.392	0.331	4.71136e-50	IPF	SKIL	FALSE
BTG1	4.19487e-54	0.26508	0.902	0.869	1.16089e-49	IPF	BTG1	FALSE
PNRC1	2.14969e-53	0.319903	0.811	0.779	5.94906e-49	IPF	PNRC1	FALSE
CSF1R	5.84509e-53	0.258157	0.388	0.328	1.61757e-48	IPF	CSF1R	FALSE
CD14	1.07681e-49	0.309333	0.532	0.476	2.97995e-45	IPF	CD14	FALSE
AQP9	1.19188e-48	0.265867	0.268	0.215	3.2984e-44	IPF	AQP9	FALSE
ZNF331	1.49643e-47	0.390137	0.398	0.343	4.14122e-43	IPF	ZNF331	FALSE
ZFP36	4.5039e-47	0.358839	0.861	0.859	1.24641e-42	IPF	ZFP36	FALSE
NAMPT	1.93785e-46	0.381411	0.625	0.583	5.36282e-42	IPF	NAMPT	FALSE
THBD	6.69695e-46	0.310081	0.335	0.276	1.85331e-41	IPF	THBD	FALSE
CHMP1B	4.44681e-38	0.387055	0.385	0.336	1.23061e-33	IPF	CHMP1B	FALSE
YWHAH	1.34716e-36	0.308172	0.62	0.593	3.72814e-32	IPF	YWHAH	FALSE
AREG	1.00486e-34	0.708204	0.446	0.407	2.78084e-30	IPF	AREG	FALSE
FGL2	5.36204e-33	0.326173	0.315	0.263	1.48389e-28	IPF	FGL2	FALSE
ATP1B3	6.199e-25	0.260355	0.612	0.574	1.71551e-20	IPF	ATP1B3	FALSE
HLA-DQA1	1.49691e-23	0.425711	0.715	0.675	4.14255e-19	IPF	HLA-DQA1	FALSE
CCL18	6.59671e-19	0.913088	0.398	0.381	1.82557e-14	IPF	CCL18	TRUE
SAMSN1	2.37782e-18	0.377995	0.532	0.521	6.58039e-14	IPF	SAMSN1	FALSE
HLA-DPB1	1.14789e-15	0.345796	0.904	0.833	3.17666e-11	IPF	HLA-DPB1	FALSE
CFD	8.22731e-13	0.35517	0.569	0.572	2.27683e-08	IPF	CFD	FALSE
RANBP2	6.58562e-10	0.287283	0.403	0.384	1.82251e-05	IPF	RANBP2	FALSE
RETN	3.31614e-05	0.419955	0.344	0.407	0.917709	IPF	RETN	FALSE

## Sheet: Endothelial_DEGs
	p_val	avg_log2FC	pct.1	pct.2	p_val_adj	group	gene	intersect_with_bulk
TIMP3	0	1.37626	0.977	0.83	0	Control	TIMP3	TRUE
HLA-E	0	1.17715	0.998	0.979	0	Control	HLA-E	FALSE
HLA-B	3.78372e-280	0.890198	0.998	0.991	1.04711e-275	Control	HLA-B	FALSE
ID1	5.51267e-260	1.23665	0.889	0.658	1.52558e-255	Control	ID1	TRUE
EPAS1	2.45731e-236	1.03358	0.917	0.86	6.80036e-232	Control	EPAS1	TRUE
SLC9A3R2	4.04299e-229	1.04595	0.865	0.602	1.11886e-224	Control	SLC9A3R2	TRUE
GPX3	1.20969e-228	1.51253	0.748	0.495	3.34769e-224	Control	GPX3	TRUE
VIPR1	9.3326e-223	1.37632	0.643	0.296	2.5827e-218	Control	VIPR1	TRUE
HLA-C	6.70382e-211	0.821764	0.995	0.978	1.85521e-206	Control	HLA-C	FALSE
BTNL9	1.83122e-201	1.49807	0.535	0.223	5.06773e-197	Control	BTNL9	TRUE
IFNGR1	1.17758e-195	1.39285	0.76	0.548	3.25884e-191	Control	IFNGR1	TRUE
PON2	3.65566e-166	1.26497	0.701	0.504	1.01167e-161	Control	PON2	FALSE
FOXF1	6.86608e-158	1.02789	0.585	0.297	1.90012e-153	Control	FOXF1	TRUE
GATA2	1.94816e-154	1.18978	0.512	0.251	5.39134e-150	Control	GATA2	TRUE
KLF2	2.20654e-150	1.18993	0.791	0.642	6.10638e-146	Control	KLF2	FALSE
FCN3	5.57629e-144	1.80909	0.612	0.357	1.54318e-139	Control	FCN3	TRUE
TMEM100	9.15179e-144	0.928511	0.748	0.438	2.53267e-139	Control	TMEM100	TRUE
PLLP	8.3303e-142	1.00366	0.497	0.235	2.30533e-137	Control	PLLP	TRUE
KLF4	9.82007e-140	1.00435	0.757	0.57	2.71761e-135	Control	KLF4	FALSE
HIF3A	1.38837e-137	0.882297	0.423	0.167	3.84217e-133	Control	HIF3A	TRUE
TPM1	3.03233e-127	0.99467	0.605	0.388	8.39168e-123	Control	TPM1	FALSE
LIMS2	8.19677e-123	0.864577	0.679	0.503	2.26837e-118	Control	LIMS2	TRUE
SLC6A4	3.47756e-119	1.29566	0.428	0.185	9.6238e-115	Control	SLC6A4	TRUE
FTL	5.33382e-117	0.745098	0.991	0.995	1.47608e-112	Control	FTL	FALSE
ALDH2	6.21656e-116	0.821678	0.641	0.444	1.72037e-111	Control	ALDH2	FALSE
NDRG4	2.91754e-112	0.841037	0.389	0.168	8.07401e-108	Control	NDRG4	TRUE
MT1M	1.91844e-106	1.35343	0.546	0.329	5.3091e-102	Control	MT1M	TRUE
PECAM1	8.29458e-105	0.574431	0.955	0.923	2.29544e-100	Control	PECAM1	FALSE
SOX18	1.55524e-101	0.892605	0.63	0.447	4.30398e-97	Control	SOX18	FALSE
MT1E	1.17083e-100	1.14155	0.594	0.383	3.24017e-96	Control	MT1E	TRUE
SLCO4A1	1.19739e-95	0.948698	0.413	0.215	3.31366e-91	Control	SLCO4A1	TRUE
ANXA3	1.45893e-94	0.905273	0.495	0.289	4.03744e-90	Control	ANXA3	TRUE
SYNE1	1.22401e-91	1.02117	0.473	0.284	3.38732e-87	Control	SYNE1	FALSE
RTN4	1.28448e-90	0.931041	0.781	0.683	3.55467e-86	Control	RTN4	FALSE
SRPX	9.04798e-89	1.05251	0.589	0.42	2.50394e-84	Control	SRPX	FALSE
ID3	1.37018e-88	0.617451	0.829	0.691	3.79182e-84	Control	ID3	FALSE
STXBP6	7.3468e-86	0.662302	0.499	0.281	2.03315e-81	Control	STXBP6	TRUE
IL18R1	3.43121e-82	0.761999	0.252	0.09	9.49554e-78	Control	IL18R1	TRUE
IL1RL1	3.13167e-81	1.96813	0.297	0.124	8.66658e-77	Control	IL1RL1	TRUE
IER2	3.13025e-80	0.888568	0.73	0.594	8.66265e-76	Control	IER2	FALSE
SH3BP5	4.18901e-76	0.646165	0.73	0.593	1.15927e-71	Control	SH3BP5	FALSE
ZBTB16	1.47599e-75	0.802504	0.368	0.2	4.08465e-71	Control	ZBTB16	TRUE
EGFL7	2.12992e-75	0.478017	0.938	0.896	5.89435e-71	Control	EGFL7	FALSE
TPST2	1.49814e-74	0.699473	0.581	0.429	4.14595e-70	Control	TPST2	TRUE
TSPAN14	1.3289e-73	0.689572	0.537	0.375	3.67761e-69	Control	TSPAN14	FALSE
HYAL2	2.589e-72	0.804495	0.864	0.791	7.16481e-68	Control	HYAL2	TRUE
IL7R	1.33781e-70	0.705808	0.416	0.225	3.70226e-66	Control	IL7R	FALSE
GPIHBP1	1.8219e-70	0.877833	0.256	0.107	5.04192e-66	Control	GPIHBP1	TRUE
PTGIS	7.96739e-70	0.869788	0.331	0.163	2.2049e-65	Control	PTGIS	FALSE
SLCO2A1	4.57808e-69	0.790787	0.729	0.625	1.26694e-64	Control	SLCO2A1	TRUE
PTPRB	1.20396e-68	0.768554	0.683	0.59	3.33185e-64	Control	PTPRB	TRUE
FTH1	1.79199e-68	0.52024	0.979	0.991	4.95915e-64	Control	FTH1	FALSE
PTRF	2.05722e-68	0.451815	0.864	0.805	5.69314e-64	Control	PTRF	FALSE
TNFSF10	3.43129e-68	0.547421	0.822	0.719	9.49576e-64	Control	TNFSF10	FALSE
GALNT18	3.0305e-66	0.818177	0.438	0.285	8.38661e-62	Control	GALNT18	TRUE
MT2A	6.45216e-66	0.804969	0.879	0.81	1.78557e-61	Control	MT2A	FALSE
RPN1	4.89973e-64	0.700859	0.65	0.532	1.35595e-59	Control	RPN1	FALSE
CSRNP1	1.22562e-63	0.705051	0.529	0.386	3.39177e-59	Control	CSRNP1	FALSE
PLA1A	7.64867e-63	0.932695	0.395	0.235	2.11669e-58	Control	PLA1A	TRUE
PDK4	8.25054e-61	0.858118	0.639	0.506	2.28325e-56	Control	PDK4	TRUE
FAM107A	1.22433e-60	0.776072	0.585	0.454	3.3882e-56	Control	FAM107A	TRUE
CA4	1.79633e-60	1.27317	0.317	0.168	4.97116e-56	Control	CA4	TRUE
LY6E	2.02297e-60	0.510058	0.796	0.742	5.59837e-56	Control	LY6E	FALSE
SQSTM1	9.02071e-60	0.651532	0.728	0.639	2.49639e-55	Control	SQSTM1	FALSE
BTG1	6.66889e-59	0.51502	0.784	0.701	1.84555e-54	Control	BTG1	FALSE
CD82	2.20099e-58	0.617386	0.43	0.26	6.09102e-54	Control	CD82	FALSE
NFKBIA	1.27751e-57	0.525581	0.896	0.827	3.53537e-53	Control	NFKBIA	FALSE
STARD3	1.64178e-57	0.731894	0.428	0.288	4.54345e-53	Control	STARD3	FALSE
SMAD6	7.18769e-57	0.728134	0.423	0.263	1.98912e-52	Control	SMAD6	TRUE
SPTBN1	4.59207e-56	0.468318	0.857	0.812	1.27081e-51	Control	SPTBN1	FALSE
LAMP1	1.06923e-55	0.544363	0.651	0.543	2.95898e-51	Control	LAMP1	FALSE
CD36	2.10606e-55	0.873894	0.392	0.238	5.82832e-51	Control	CD36	FALSE
NQO1	2.22728e-55	0.771188	0.376	0.237	6.16377e-51	Control	NQO1	TRUE
SLC3A2	1.60511e-54	0.713015	0.595	0.479	4.44198e-50	Control	SLC3A2	FALSE
TOX2	2.5488e-54	0.560501	0.277	0.137	7.05356e-50	Control	TOX2	TRUE
ACVRL1	2.60883e-54	0.491394	0.656	0.511	7.21968e-50	Control	ACVRL1	TRUE
TBX3	2.40638e-53	0.68755	0.328	0.182	6.65942e-49	Control	TBX3	TRUE
PCBP1	1.27001e-52	0.497998	0.669	0.582	3.51463e-48	Control	PCBP1	FALSE
PAPSS2	3.968e-51	0.517613	0.507	0.349	1.09811e-46	Control	PAPSS2	TRUE
CEBPB	1.60296e-50	0.626736	0.3	0.166	4.43604e-46	Control	CEBPB	FALSE
TFPI	1.28487e-49	0.370075	0.905	0.817	3.55576e-45	Control	TFPI	FALSE
TEK	9.9431e-49	0.662527	0.515	0.394	2.75165e-44	Control	TEK	TRUE
EIF1	3.92563e-48	0.278707	0.982	0.972	1.08638e-43	Control	EIF1	FALSE
ADGRF5	4.62326e-48	0.687424	0.598	0.49	1.27944e-43	Control	ADGRF5	FALSE
CLEC3B	7.88657e-48	0.512246	0.707	0.603	2.18253e-43	Control	CLEC3B	FALSE
SPARCL1	1.93789e-47	0.539113	0.819	0.737	5.36292e-43	Control	SPARCL1	FALSE
EFNB1	2.2912e-47	0.738072	0.321	0.192	6.34067e-43	Control	EFNB1	TRUE
SH2D3C	7.12472e-47	0.593974	0.471	0.338	1.97169e-42	Control	SH2D3C	TRUE
GIMAP8	5.64927e-46	0.570093	0.48	0.358	1.56338e-41	Control	GIMAP8	TRUE
TXNIP	1.13908e-45	0.507608	0.908	0.856	3.1523e-41	Control	TXNIP	FALSE
HLA-A	1.87553e-45	0.39597	0.987	0.989	5.19035e-41	Control	HLA-A	FALSE
GRASP	2.04402e-43	0.687786	0.412	0.288	5.65661e-39	Control	GRASP	TRUE
ARHGAP29	1.51213e-42	0.445699	0.742	0.67	4.18466e-38	Control	ARHGAP29	FALSE
PMP22	2.87019e-42	0.58592	0.46	0.339	7.94295e-38	Control	PMP22	FALSE
CDC25B	4.78331e-42	0.584652	0.36	0.235	1.32373e-37	Control	CDC25B	FALSE
MIER2	2.73477e-41	0.559294	0.339	0.214	7.56821e-37	Control	MIER2	FALSE
FKBP5	5.01881e-41	0.513052	0.421	0.299	1.38891e-36	Control	FKBP5	FALSE
VAT1	5.42467e-41	0.487128	0.581	0.466	1.50122e-36	Control	VAT1	FALSE
GFOD1	1.70994e-40	0.557819	0.326	0.207	4.73209e-36	Control	GFOD1	TRUE
ESAM	2.003e-40	0.591763	0.719	0.655	5.54312e-36	Control	ESAM	TRUE
CLDN5	6.29733e-40	0.429651	0.94	0.89	1.74272e-35	Control	CLDN5	TRUE
TMEM109	1.4082e-39	0.439448	0.569	0.472	3.89705e-35	Control	TMEM109	FALSE
DAZAP2	2.13406e-39	0.376464	0.717	0.649	5.9058e-35	Control	DAZAP2	FALSE
HPCAL1	1.18387e-38	0.480008	0.457	0.343	3.27625e-34	Control	HPCAL1	TRUE
NR4A1	1.77865e-38	0.934587	0.525	0.432	4.92223e-34	Control	NR4A1	FALSE
ARF1	2.6028e-38	0.393329	0.738	0.684	7.20299e-34	Control	ARF1	FALSE
CLIC4	2.45221e-37	0.520624	0.628	0.549	6.78623e-33	Control	CLIC4	FALSE
H3F3B	3.90915e-37	0.269205	0.973	0.965	1.08182e-32	Control	H3F3B	FALSE
FAM65A	8.0006e-37	0.495859	0.432	0.318	2.21409e-32	Control	FAM65A	FALSE
PIR	1.40783e-36	0.516569	0.312	0.197	3.89602e-32	Control	PIR	FALSE
SLC44A2	8.5295e-36	0.451938	0.536	0.431	2.36045e-31	Control	SLC44A2	FALSE
MEIS2	1.16412e-35	0.493563	0.352	0.237	3.2216e-31	Control	MEIS2	FALSE
CFLAR	1.67631e-35	0.447106	0.624	0.542	4.63902e-31	Control	CFLAR	FALSE
TMBIM6	4.10889e-35	0.350312	0.81	0.763	1.13709e-30	Control	TMBIM6	FALSE
TXNRD1	6.8189e-35	0.57604	0.279	0.174	1.88706e-30	Control	TXNRD1	FALSE
CD46	2.52781e-34	0.479038	0.567	0.475	6.99547e-30	Control	CD46	FALSE
CLEC14A	3.3968e-34	0.455355	0.741	0.693	9.40031e-30	Control	CLEC14A	FALSE
NPR3	3.46616e-34	0.419065	0.282	0.167	9.59225e-30	Control	NPR3	TRUE
MAOA	6.38436e-34	0.503235	0.432	0.32	1.76681e-29	Control	MAOA	TRUE
SHE	5.47693e-33	0.548743	0.357	0.255	1.51569e-28	Control	SHE	TRUE
LIFR	5.60778e-33	0.608515	0.571	0.502	1.5519e-28	Control	LIFR	TRUE
PRKCE	1.0396e-32	0.603429	0.429	0.313	2.87698e-28	Control	PRKCE	TRUE
SDPR	1.30746e-31	0.436361	0.789	0.738	3.61826e-27	Control	SDPR	TRUE
S1PR1	8.63798e-31	0.36214	0.751	0.686	2.39047e-26	Control	S1PR1	TRUE
RNF144B	8.80861e-31	0.469453	0.373	0.261	2.43769e-26	Control	RNF144B	FALSE
ADIPOR2	1.96731e-30	0.52437	0.361	0.26	5.44433e-26	Control	ADIPOR2	FALSE
GSN	3.76382e-30	0.512921	0.799	0.778	1.0416e-25	Control	GSN	FALSE
GABARAPL1	1.26256e-29	0.463529	0.424	0.323	3.49402e-25	Control	GABARAPL1	FALSE
CD109	1.70086e-29	0.613373	0.402	0.312	4.70695e-25	Control	CD109	FALSE
FOS	2.13796e-29	0.284599	0.543	0.712	5.91659e-25	Control	FOS	FALSE
PTPRM	3.13038e-29	0.502075	0.45	0.358	8.66302e-25	Control	PTPRM	FALSE
CD58	4.69268e-29	0.442888	0.383	0.274	1.29865e-24	Control	CD58	FALSE
PSAP	9.58503e-29	0.332886	0.768	0.727	2.65256e-24	Control	PSAP	FALSE
TINAGL1	1.16378e-28	0.643022	0.52	0.464	3.22065e-24	Control	TINAGL1	FALSE
CD99	1.41907e-28	0.271592	0.911	0.909	3.92715e-24	Control	CD99	FALSE
ANXA5	2.27748e-28	0.369383	0.737	0.713	6.3027e-24	Control	ANXA5	FALSE
EMP2	3.59312e-28	0.323594	0.752	0.692	9.94359e-24	Control	EMP2	TRUE
SERINC3	5.86527e-28	0.392503	0.599	0.528	1.62316e-23	Control	SERINC3	FALSE
PAK4	6.3134e-28	0.412029	0.289	0.187	1.74717e-23	Control	PAK4	FALSE
CAPZA2	7.45729e-28	0.313518	0.721	0.672	2.06373e-23	Control	CAPZA2	FALSE
CCND3	7.55753e-28	0.45853	0.488	0.404	2.09147e-23	Control	CCND3	FALSE
LRRC32	7.66939e-28	0.460334	0.436	0.341	2.12243e-23	Control	LRRC32	TRUE
HEY1	1.20798e-27	0.400942	0.347	0.231	3.34297e-23	Control	HEY1	TRUE
CALCOCO2	7.24552e-27	0.417156	0.469	0.384	2.00513e-22	Control	CALCOCO2	FALSE
AES	7.66606e-27	0.381479	0.566	0.486	2.1215e-22	Control	AES	FALSE
COX7A1	7.67962e-27	0.395907	0.523	0.435	2.12526e-22	Control	COX7A1	FALSE
GIMAP1	2.41556e-26	0.357429	0.549	0.466	6.68482e-22	Control	GIMAP1	FALSE
IL15RA	3.55795e-26	0.410006	0.281	0.188	9.84627e-22	Control	IL15RA	FALSE
GLO1	6.3317e-26	0.420256	0.442	0.353	1.75224e-21	Control	GLO1	FALSE
LYST	3.24339e-25	0.584699	0.331	0.244	8.97576e-21	Control	LYST	FALSE
ABI3BP	3.98883e-25	0.531405	0.308	0.207	1.10387e-20	Control	ABI3BP	FALSE
HIST1H4C	6.43736e-25	0.410683	0.378	0.292	1.78148e-20	Control	HIST1H4C	FALSE
CCDC68	9.43398e-25	0.409174	0.29	0.2	2.61076e-20	Control	CCDC68	FALSE
FENDRR	2.69003e-24	0.34152	0.333	0.221	7.44438e-20	Control	FENDRR	TRUE
RAMP3	3.37917e-24	0.511771	0.701	0.649	9.35153e-20	Control	RAMP3	TRUE
FDPS	5.26196e-24	0.380871	0.548	0.477	1.4562e-19	Control	FDPS	FALSE
ICAM2	8.19991e-24	0.466088	0.731	0.684	2.26924e-19	Control	ICAM2	FALSE
ZFP36L1	2.96201e-23	0.345549	0.755	0.692	8.19705e-19	Control	ZFP36L1	FALSE
HLA-F	4.73227e-23	0.396604	0.548	0.481	1.30961e-18	Control	HLA-F	FALSE
ST6GALNAC3	5.71349e-23	0.366699	0.299	0.208	1.58115e-18	Control	ST6GALNAC3	TRUE
CNBP	6.11716e-23	0.277259	0.744	0.714	1.69286e-18	Control	CNBP	FALSE
SRSF5	1.35348e-22	0.320247	0.627	0.577	3.74563e-18	Control	SRSF5	FALSE
CTSD	1.44227e-22	0.4557	0.508	0.447	3.99133e-18	Control	CTSD	FALSE
JUNB	1.53559e-22	0.583099	0.814	0.797	4.24958e-18	Control	JUNB	FALSE
SUN2	1.60154e-22	0.379235	0.267	0.182	4.43211e-18	Control	SUN2	FALSE
KANK3	8.70506e-22	0.391322	0.395	0.313	2.40904e-17	Control	KANK3	FALSE
BRI3	9.71399e-22	0.429264	0.497	0.436	2.68825e-17	Control	BRI3	FALSE
TMEM47	2.98296e-21	0.428895	0.268	0.188	8.25505e-17	Control	TMEM47	FALSE
PRSS23	3.81606e-21	0.411891	0.698	0.659	1.05606e-16	Control	PRSS23	FALSE
PPP1R15A	4.34047e-21	0.662008	0.544	0.483	1.20118e-16	Control	PPP1R15A	TRUE
TSC22D3	4.37686e-21	0.32216	0.653	0.593	1.21125e-16	Control	TSC22D3	FALSE
PNPLA2	4.99132e-21	0.429591	0.507	0.444	1.3813e-16	Control	PNPLA2	FALSE
EMP3	5.18898e-21	0.38974	0.51	0.428	1.436e-16	Control	EMP3	FALSE
SORBS3	6.3257e-21	0.377413	0.393	0.312	1.75057e-16	Control	SORBS3	FALSE
GIMAP6	1.81442e-20	0.403472	0.401	0.327	5.02121e-16	Control	GIMAP6	FALSE
PRDX1	3.22466e-20	0.260323	0.844	0.836	8.92392e-16	Control	PRDX1	FALSE
MLLT4	4.10376e-20	0.399188	0.368	0.29	1.13567e-15	Control	MLLT4	FALSE
GIMAP4	7.31095e-20	0.278864	0.679	0.631	2.02323e-15	Control	GIMAP4	FALSE
TSPAN7	8.81975e-20	0.377818	0.718	0.682	2.44078e-15	Control	TSPAN7	FALSE
NKTR	1.13363e-19	0.455723	0.485	0.427	3.1372e-15	Control	NKTR	FALSE
MGAT1	1.80797e-19	0.366515	0.447	0.381	5.00338e-15	Control	MGAT1	FALSE
H1FX	2.3021e-19	0.465461	0.315	0.24	6.37084e-15	Control	H1FX	FALSE
DUSP1	3.2776e-19	0.292819	0.926	0.921	9.07043e-15	Control	DUSP1	FALSE
TGM2	3.64424e-19	0.362963	0.597	0.553	1.00851e-14	Control	TGM2	FALSE
PLSCR4	3.99673e-19	0.308093	0.441	0.357	1.10606e-14	Control	PLSCR4	FALSE
PRX	1.17895e-18	0.356534	0.273	0.189	3.26263e-14	Control	PRX	TRUE
FHL1	1.25497e-18	0.354975	0.35	0.269	3.47299e-14	Control	FHL1	FALSE
CAPN2	1.39573e-18	0.427487	0.445	0.387	3.86253e-14	Control	CAPN2	FALSE
RNH1	1.98937e-18	0.330262	0.527	0.47	5.50539e-14	Control	RNH1	FALSE
CD59	2.21132e-18	0.42481	0.903	0.913	6.11961e-14	Control	CD59	FALSE
FXYD6	3.70009e-18	0.326249	0.386	0.3	1.02396e-13	Control	FXYD6	FALSE
APP	4.49918e-18	0.314298	0.899	0.893	1.2451e-13	Control	APP	FALSE
LHFP	4.50429e-18	0.493841	0.45	0.399	1.24652e-13	Control	LHFP	FALSE
TCN2	5.14694e-18	0.412083	0.421	0.36	1.42436e-13	Control	TCN2	FALSE
BAIAP2	1.31007e-17	0.403361	0.272	0.2	3.62548e-13	Control	BAIAP2	TRUE
NEAT1	1.39435e-17	0.367304	0.864	0.863	3.85872e-13	Control	NEAT1	FALSE
TMBIM1	1.60187e-17	0.376697	0.473	0.405	4.43301e-13	Control	TMBIM1	FALSE
PRPSAP1	3.07482e-17	0.386008	0.354	0.283	8.50926e-13	Control	PRPSAP1	FALSE
KLF3	3.34207e-17	0.357399	0.413	0.341	9.24884e-13	Control	KLF3	FALSE
AHNAK	3.67996e-17	0.320232	0.666	0.643	1.01839e-12	Control	AHNAK	FALSE
SPTAN1	5.21832e-17	0.346049	0.564	0.522	1.44412e-12	Control	SPTAN1	FALSE
ASRGL1	8.18946e-17	0.321364	0.355	0.279	2.26635e-12	Control	ASRGL1	FALSE
MYO1C	1.32735e-16	0.361336	0.39	0.323	3.67332e-12	Control	MYO1C	FALSE
RBM3	1.34168e-16	0.328063	0.638	0.626	3.71296e-12	Control	RBM3	FALSE
LEPROT	2.09871e-16	0.281955	0.632	0.597	5.80796e-12	Control	LEPROT	FALSE
NUPR1	3.86613e-16	0.391548	0.45	0.386	1.06991e-11	Control	NUPR1	FALSE
ID2	4.47899e-16	0.398088	0.372	0.303	1.23951e-11	Control	ID2	FALSE
NDUFA12	5.75523e-16	0.428232	0.525	0.481	1.5927e-11	Control	NDUFA12	FALSE
BCL2L1	6.59988e-16	0.38334	0.35	0.283	1.82645e-11	Control	BCL2L1	FALSE
NAPA	7.77915e-16	0.323535	0.411	0.351	2.1528e-11	Control	NAPA	FALSE
NCOA3	1.11687e-15	0.364473	0.295	0.227	3.09082e-11	Control	NCOA3	FALSE
LEPR	1.43715e-15	0.385382	0.388	0.32	3.97718e-11	Control	LEPR	FALSE
CTDSP1	2.00361e-15	0.308071	0.292	0.224	5.54479e-11	Control	CTDSP1	FALSE
INPP5K	2.86929e-15	0.336609	0.299	0.231	7.94047e-11	Control	INPP5K	FALSE
SERINC1	3.01403e-15	0.284997	0.591	0.55	8.34103e-11	Control	SERINC1	FALSE
ACTN4	3.13482e-15	0.326643	0.624	0.592	8.67531e-11	Control	ACTN4	FALSE
NCK1	3.81754e-15	0.317422	0.356	0.286	1.05646e-10	Control	NCK1	FALSE
ADD1	4.25357e-15	0.329699	0.453	0.394	1.17713e-10	Control	ADD1	FALSE
TMTC1	4.34316e-15	0.376539	0.325	0.26	1.20193e-10	Control	TMTC1	FALSE
BNIP3	4.59371e-15	0.383403	0.319	0.257	1.27126e-10	Control	BNIP3	TRUE
NPR1	4.61124e-15	0.344255	0.28	0.215	1.27611e-10	Control	NPR1	TRUE
RAB5C	4.63914e-15	0.28668	0.561	0.522	1.28384e-10	Control	RAB5C	FALSE
KLF9	5.19127e-15	0.435808	0.487	0.44	1.43663e-10	Control	KLF9	FALSE
PIM3	7.97876e-15	0.366816	0.446	0.386	2.20804e-10	Control	PIM3	FALSE
NOTCH4	1.03486e-14	0.420076	0.37	0.31	2.86387e-10	Control	NOTCH4	TRUE
TNFRSF1A	2.0686e-14	0.291801	0.578	0.531	5.72464e-10	Control	TNFRSF1A	FALSE
ADAM15	2.39192e-14	0.405115	0.54	0.508	6.6194e-10	Control	ADAM15	FALSE
CAP1	2.41124e-14	0.356638	0.486	0.444	6.67288e-10	Control	CAP1	FALSE
AQP1	3.15537e-14	0.463044	0.783	0.785	8.73217e-10	Control	AQP1	FALSE
TMEM204	3.3122e-14	0.489537	0.49	0.448	9.16617e-10	Control	TMEM204	TRUE
ADGRG6	5.67895e-14	0.431998	0.263	0.2	1.57159e-09	Control	ADGRG6	FALSE
NCOR1	6.28195e-14	0.344235	0.364	0.306	1.73847e-09	Control	NCOR1	FALSE
TMEM50B	8.07912e-14	0.313267	0.397	0.339	2.23582e-09	Control	TMEM50B	FALSE
NEDD9	9.09735e-14	0.258975	0.623	0.579	2.5176e-09	Control	NEDD9	FALSE
ARPC1A	1.11396e-13	0.289386	0.44	0.39	3.08278e-09	Control	ARPC1A	FALSE
SERPING1	1.30959e-13	0.315977	0.627	0.608	3.62415e-09	Control	SERPING1	FALSE
HSPA12B	1.35565e-13	0.275925	0.32	0.253	3.75163e-09	Control	HSPA12B	FALSE
PSMB9	3.18581e-13	0.280436	0.59	0.562	8.81642e-09	Control	PSMB9	FALSE
LAMP2	3.40404e-13	0.349671	0.383	0.332	9.42035e-09	Control	LAMP2	FALSE
RAB7A	5.75284e-13	0.280338	0.555	0.518	1.59204e-08	Control	RAB7A	FALSE
CNOT8	7.66567e-13	0.289518	0.295	0.235	2.1214e-08	Control	CNOT8	FALSE
ADI1	9.52096e-13	0.314997	0.35	0.297	2.63483e-08	Control	ADI1	FALSE
WBP2	1.12849e-12	0.305599	0.382	0.331	3.12298e-08	Control	WBP2	FALSE
GIMAP5	1.75108e-12	0.331697	0.362	0.305	4.84594e-08	Control	GIMAP5	TRUE
C5orf56	1.99008e-12	0.258151	0.261	0.198	5.50735e-08	Control	C5orf56	FALSE
APOL3	2.73866e-12	0.29263	0.326	0.268	7.57897e-08	Control	APOL3	FALSE
DOCK9	2.91872e-12	0.338521	0.508	0.469	8.07727e-08	Control	DOCK9	TRUE
KLF10	3.1694e-12	0.343934	0.417	0.362	8.771e-08	Control	KLF10	FALSE
CDKN1B	4.49948e-12	0.28878	0.29	0.232	1.24519e-07	Control	CDKN1B	FALSE
SON	5.4031e-12	0.281053	0.691	0.685	1.49525e-07	Control	SON	FALSE
BMPR2	6.98673e-12	0.356452	0.593	0.57	1.93351e-07	Control	BMPR2	FALSE
FNBP1	1.25949e-11	0.251375	0.25	0.191	3.4855e-07	Control	FNBP1	FALSE
FABP5	1.32662e-11	0.371622	0.285	0.385	3.67129e-07	Control	FABP5	FALSE
CTTNBP2NL	1.34002e-11	0.33932	0.344	0.29	3.70837e-07	Control	CTTNBP2NL	FALSE
CMTM8	1.68894e-11	0.347103	0.333	0.282	4.67397e-07	Control	CMTM8	FALSE
SECISBP2L	1.84749e-11	0.267279	0.284	0.226	5.11273e-07	Control	SECISBP2L	FALSE
ARL2BP	2.75951e-11	0.312534	0.42	0.377	7.63667e-07	Control	ARL2BP	FALSE
IL4R	3.10702e-11	0.302564	0.318	0.264	8.59836e-07	Control	IL4R	FALSE
JUN	3.56425e-11	0.514276	0.835	0.816	9.86371e-07	Control	JUN	FALSE
VWF	3.69839e-11	0.33042	0.739	0.745	1.02349e-06	Control	VWF	FALSE
SEC22C	4.87187e-11	0.26874	0.287	0.23	1.34824e-06	Control	SEC22C	FALSE
RILPL2	5.66916e-11	0.322795	0.334	0.284	1.56888e-06	Control	RILPL2	FALSE
SDHD	6.19867e-11	0.264056	0.466	0.427	1.71542e-06	Control	SDHD	FALSE
WDR13	8.72664e-11	0.314048	0.274	0.221	2.41501e-06	Control	WDR13	FALSE
ATP6AP1	8.961e-11	0.333353	0.381	0.337	2.47987e-06	Control	ATP6AP1	FALSE
FOXP1	1.00686e-10	0.327644	0.566	0.55	2.78638e-06	Control	FOXP1	FALSE
WNK1	1.20679e-10	0.306194	0.357	0.31	3.33967e-06	Control	WNK1	FALSE
ARRDC2	1.22713e-10	0.344934	0.368	0.315	3.39597e-06	Control	ARRDC2	TRUE
SASH1	1.39144e-10	0.332777	0.43	0.387	3.85067e-06	Control	SASH1	FALSE
C10orf54	1.73395e-10	0.300544	0.373	0.325	4.79852e-06	Control	C10orf54	FALSE
MT1X	2.36852e-10	0.613591	0.53	0.497	6.55465e-06	Control	MT1X	FALSE
RAP1B	2.55698e-10	0.256603	0.549	0.517	7.0762e-06	Control	RAP1B	FALSE
RBMS2	2.64921e-10	0.325232	0.303	0.255	7.33142e-06	Control	RBMS2	TRUE
DNAJC1	2.82847e-10	0.334202	0.323	0.274	7.8275e-06	Control	DNAJC1	FALSE
CTSL	3.45332e-10	0.383349	0.37	0.327	9.55671e-06	Control	CTSL	FALSE
CEBPD	3.56935e-10	0.454175	0.646	0.634	9.87781e-06	Control	CEBPD	FALSE
TRIM56	3.7341e-10	0.304608	0.284	0.235	1.03337e-05	Control	TRIM56	FALSE
SGK1	4.09721e-10	0.48762	0.531	0.491	1.13386e-05	Control	SGK1	FALSE
TMEM140	4.35011e-10	0.300922	0.293	0.242	1.20385e-05	Control	TMEM140	FALSE
ARGLU1	4.42985e-10	0.412514	0.608	0.615	1.22592e-05	Control	ARGLU1	FALSE
YWHAH	5.19421e-10	0.251722	0.534	0.5	1.43745e-05	Control	YWHAH	FALSE
GHITM	6.07571e-10	0.270234	0.421	0.384	1.68139e-05	Control	GHITM	FALSE
MPG	1.03088e-09	0.294978	0.394	0.352	2.85286e-05	Control	MPG	FALSE
HSD17B12	1.21318e-09	0.274317	0.427	0.393	3.35735e-05	Control	HSD17B12	FALSE
STARD13	2.03197e-09	0.306338	0.265	0.216	5.62326e-05	Control	STARD13	FALSE
NR3C1	2.11396e-09	0.314046	0.367	0.329	5.85018e-05	Control	NR3C1	FALSE
PPM1D	2.51797e-09	0.312336	0.25	0.203	6.96824e-05	Control	PPM1D	FALSE
RAD21	4.03256e-09	0.262844	0.407	0.364	0.000111597	Control	RAD21	FALSE
SEMA6A	4.76135e-09	0.341554	0.358	0.318	0.000131766	Control	SEMA6A	TRUE
ATP6V1E1	7.57603e-09	0.270247	0.305	0.262	0.000209659	Control	ATP6V1E1	FALSE
ENG	8.11753e-09	0.316923	0.829	0.813	0.000224645	Control	ENG	FALSE
MEF2A	9.04776e-09	0.323975	0.457	0.429	0.000250388	Control	MEF2A	FALSE
CASKIN2	1.22806e-08	0.276363	0.319	0.272	0.000339852	Control	CASKIN2	TRUE
CDC42BPA	1.28867e-08	0.253349	0.31	0.264	0.000356626	Control	CDC42BPA	FALSE
FDFT1	1.74251e-08	0.28589	0.3	0.257	0.000482223	Control	FDFT1	FALSE
ADCY4	2.02949e-08	0.318578	0.454	0.43	0.000561642	Control	ADCY4	FALSE
VCL	2.12983e-08	0.43779	0.346	0.311	0.000589409	Control	VCL	FALSE
PODXL	2.87021e-08	0.265926	0.547	0.509	0.000794303	Control	PODXL	TRUE
PDCD6IP	3.70655e-08	0.270315	0.422	0.391	0.00102575	Control	PDCD6IP	FALSE
ROBO4	4.51692e-08	0.285402	0.443	0.412	0.00125001	Control	ROBO4	TRUE
GDI1	4.70284e-08	0.282089	0.286	0.246	0.00130146	Control	GDI1	FALSE
SARS	7.91714e-08	0.334151	0.323	0.286	0.00219099	Control	SARS	FALSE
STX12	9.2678e-08	0.253268	0.412	0.377	0.00256477	Control	STX12	FALSE
PTBP1	1.16807e-07	0.258442	0.334	0.297	0.00323253	Control	PTBP1	FALSE
OSTF1	1.27438e-07	0.258482	0.363	0.33	0.00352672	Control	OSTF1	FALSE
LRRC8A	1.28671e-07	0.347666	0.277	0.24	0.00356084	Control	LRRC8A	FALSE
RNF115	1.81143e-07	0.258562	0.305	0.268	0.00501296	Control	RNF115	FALSE
SNAP23	2.3459e-07	0.253647	0.397	0.365	0.00649205	Control	SNAP23	FALSE
RASIP1	2.71922e-07	0.250697	0.352	0.316	0.00752516	Control	RASIP1	FALSE
DAAM1	5.41886e-07	0.269416	0.297	0.259	0.0149962	Control	DAAM1	FALSE
HSD17B11	8.38256e-07	0.305938	0.412	0.392	0.0231979	Control	HSD17B11	FALSE
FOXN3	8.56175e-07	0.25658	0.273	0.238	0.0236938	Control	FOXN3	FALSE
ACTR1A	1.08111e-06	0.251061	0.289	0.256	0.0299186	Control	ACTR1A	FALSE
LTBR	2.36917e-06	0.274986	0.337	0.311	0.0655643	Control	LTBR	FALSE
FZD4	3.22362e-06	0.299109	0.383	0.357	0.0892106	Control	FZD4	TRUE
KCTD12	5.64735e-06	0.268537	0.554	0.559	0.156285	Control	KCTD12	FALSE
FRYL	6.57738e-06	0.290622	0.373	0.354	0.182022	Control	FRYL	FALSE
ZMYM6NB	6.58957e-06	0.250198	0.433	0.414	0.18236	Control	ZMYM6NB	FALSE
ITGA1	7.60279e-06	0.330673	0.302	0.267	0.2104	Control	ITGA1	FALSE
SEC14L1	1.05667e-05	0.258794	0.595	0.588	0.292422	Control	SEC14L1	FALSE
FAM177A1	1.0811e-05	0.270336	0.416	0.401	0.299183	Control	FAM177A1	FALSE
F8	1.24149e-05	0.543263	0.381	0.363	0.343569	Control	F8	FALSE
DOCK4	0.000100458	0.251732	0.294	0.269	1	Control	DOCK4	FALSE
CX3CL1	0.000220749	0.294057	0.308	0.28	1	Control	CX3CL1	FALSE
THBD	0.000406831	0.274264	0.571	0.568	1	Control	THBD	FALSE
HSP90AA1	0.00537976	0.377361	0.76	0.822	1	Control	HSP90AA1	FALSE
CCNL1	0.00723349	0.280294	0.459	0.461	1	Control	CCNL1	FALSE
SCGB3A1	0	1.80773	0.782	0.294	0	IPF	SCGB3A1	FALSE
SCGB1A1	1.15975e-295	1.73529	0.74	0.302	3.20951e-291	IPF	SCGB1A1	TRUE
MT-CO3	7.45232e-293	0.964772	0.995	0.98	2.06236e-288	IPF	MT-CO3	FALSE
SCGB3A2	8.02769e-279	1.79218	0.421	0.048	2.22158e-274	IPF	SCGB3A2	TRUE
MGP	2.54561e-202	1.42102	0.826	0.526	7.04472e-198	IPF	MGP	FALSE
SFTPA1	8.87255e-184	1.55718	0.386	0.097	2.45539e-179	IPF	SFTPA1	FALSE
RPL10A	1.77314e-180	0.88786	0.893	0.73	4.90699e-176	IPF	RPL10A	FALSE
RPL12	6.41813e-178	0.891313	0.957	0.866	1.77615e-173	IPF	RPL12	FALSE
RPL8	3.92802e-176	0.685372	0.979	0.933	1.08704e-171	IPF	RPL8	FALSE
SFTPC	4.5399e-176	2.93331	0.599	0.366	1.25637e-171	IPF	SFTPC	FALSE
RPS2	2.15416e-173	1.13582	0.917	0.794	5.96141e-169	IPF	RPS2	FALSE
RPL10	2.26635e-172	0.706095	0.995	0.98	6.27191e-168	IPF	RPL10	FALSE
PDLIM1	7.60584e-165	0.861262	0.855	0.667	2.10484e-160	IPF	PDLIM1	FALSE
RPS6	5.45249e-160	0.880868	0.953	0.882	1.50892e-155	IPF	RPS6	FALSE
RPLP0	4.8276e-155	0.840827	0.932	0.836	1.33599e-150	IPF	RPLP0	FALSE
ZNF385D	7.83067e-155	1.16391	0.28	0.042	2.16706e-150	IPF	ZNF385D	TRUE
SFTPA2	2.57043e-154	1.17584	0.308	0.061	7.11341e-150	IPF	SFTPA2	FALSE
MT-CO1	2.81733e-154	0.702329	0.996	0.988	7.79668e-150	IPF	MT-CO1	FALSE
RPL28	4.15368e-144	0.613855	0.983	0.941	1.14949e-139	IPF	RPL28	FALSE
SFTPB	5.74999e-144	1.17704	0.407	0.141	1.59125e-139	IPF	SFTPB	FALSE
POSTN	8.48575e-141	1.69913	0.42	0.157	2.34835e-136	IPF	POSTN	TRUE
RPS8	5.71564e-137	0.685373	0.987	0.954	1.58175e-132	IPF	RPS8	FALSE
RPS12	7.22993e-127	0.62866	0.987	0.954	2.00081e-122	IPF	RPS12	FALSE
RPL26	5.16199e-126	0.646613	0.968	0.912	1.42853e-121	IPF	RPL26	FALSE
RPL15	1.65805e-122	0.593053	0.956	0.896	4.58849e-118	IPF	RPL15	FALSE
RPS5	4.71191e-122	0.684009	0.918	0.818	1.30397e-117	IPF	RPS5	FALSE
RPL13	2.23744e-120	0.63588	0.988	0.958	6.19189e-116	IPF	RPL13	FALSE
CRIP1	4.78658e-120	1.14943	0.47	0.214	1.32464e-115	IPF	CRIP1	TRUE
RPL3	8.09843e-118	0.639635	0.956	0.9	2.24116e-113	IPF	RPL3	FALSE
CD74	1.02234e-115	0.531906	0.97	0.86	2.82921e-111	IPF	CD74	FALSE
MIF	1.03741e-115	0.636614	0.843	0.678	2.87092e-111	IPF	MIF	FALSE
NNMT	2.80724e-115	0.778178	0.664	0.391	7.76875e-111	IPF	NNMT	FALSE
RPS18	3.34032e-113	0.705803	0.965	0.915	9.244e-109	IPF	RPS18	FALSE
RPS9	4.5979e-112	0.612083	0.929	0.845	1.27242e-107	IPF	RPS9	FALSE
HNRNPA1	7.7568e-112	0.623889	0.787	0.607	2.14662e-107	IPF	HNRNPA1	FALSE
ADAMTS9	7.70842e-111	1.35202	0.322	0.105	2.13323e-106	IPF	ADAMTS9	FALSE
IGFBP7	4.01795e-110	0.62525	0.868	0.704	1.11193e-105	IPF	IGFBP7	FALSE
RPS24	5.64078e-108	0.534748	0.976	0.923	1.56103e-103	IPF	RPS24	FALSE
MT-ND4	1.42855e-106	0.66489	0.974	0.922	3.95336e-102	IPF	MT-ND4	FALSE
RPL5	3.32751e-105	0.599156	0.913	0.806	9.20855e-101	IPF	RPL5	FALSE
RPS4X	5.83232e-104	0.704783	0.956	0.886	1.61404e-99	IPF	RPS4X	FALSE
VIM	6.52179e-104	0.465817	0.993	0.964	1.80484e-99	IPF	VIM	FALSE
RPL18A	1.00315e-99	0.526674	0.963	0.911	2.77612e-95	IPF	RPL18A	FALSE
RPLP1	3.41952e-99	0.501231	0.993	0.976	9.46317e-95	IPF	RPLP1	FALSE
C1orf54	7.29714e-99	0.683558	0.346	0.128	2.01941e-94	IPF	C1orf54	TRUE
RPS19	2.97569e-98	0.555162	0.973	0.923	8.23494e-94	IPF	RPS19	FALSE
RPS15	1.33524e-96	0.484824	0.975	0.94	3.69514e-92	IPF	RPS15	FALSE
PPDPF	4.689e-95	0.595987	0.879	0.732	1.29763e-90	IPF	PPDPF	FALSE
RPL24	4.69302e-95	0.501656	0.931	0.847	1.29875e-90	IPF	RPL24	FALSE
RAI14	5.12574e-95	0.711466	0.369	0.154	1.4185e-90	IPF	RAI14	FALSE
RPL19	6.30275e-95	0.496491	0.981	0.94	1.74422e-90	IPF	RPL19	FALSE
RPS3	1.11473e-94	0.627021	0.959	0.901	3.0849e-90	IPF	RPS3	FALSE
DUSP6	3.78111e-94	0.798238	0.436	0.208	1.04638e-89	IPF	DUSP6	FALSE
RPS3A	3.88788e-94	0.571955	0.972	0.927	1.07593e-89	IPF	RPS3A	FALSE
RPL7A	3.96296e-94	0.574476	0.965	0.916	1.09671e-89	IPF	RPL7A	FALSE
SPRY1	5.77876e-94	1.10145	0.378	0.169	1.59921e-89	IPF	SPRY1	FALSE
RPL32	4.6059e-93	0.540463	0.977	0.946	1.27464e-88	IPF	RPL32	FALSE
MCTP1	8.22058e-93	0.972439	0.398	0.182	2.27496e-88	IPF	MCTP1	FALSE
SEPW1	1.03364e-90	0.584923	0.811	0.596	2.8605e-86	IPF	SEPW1	FALSE
RPL7	2.42986e-89	0.672597	0.833	0.715	6.72439e-85	IPF	RPL7	FALSE
RPL34	4.00232e-89	0.56889	0.969	0.94	1.1076e-84	IPF	RPL34	FALSE
SERPINA1	1.76307e-87	0.887744	0.276	0.089	4.87912e-83	IPF	SERPINA1	FALSE
RPL39	7.34748e-86	0.568401	0.957	0.925	2.03334e-81	IPF	RPL39	FALSE
RPL18	2.56931e-85	0.458535	0.97	0.928	7.11031e-81	IPF	RPL18	FALSE
PTMA	2.71082e-85	0.408276	0.992	0.974	7.50192e-81	IPF	PTMA	FALSE
RPS14	1.20974e-84	0.481905	0.97	0.936	3.34783e-80	IPF	RPS14	FALSE
MDK	4.00533e-82	0.697516	0.379	0.179	1.10844e-77	IPF	MDK	TRUE
RPL13A	1.22348e-81	0.566868	0.878	0.771	3.38586e-77	IPF	RPL13A	FALSE
RPL36	4.49492e-78	0.451067	0.948	0.898	1.24392e-73	IPF	RPL36	FALSE
MTUS1	1.4523e-77	0.567813	0.432	0.222	4.0191e-73	IPF	MTUS1	FALSE
SLC2A3	2.86897e-77	0.257825	0.6	0.35	7.93959e-73	IPF	SLC2A3	FALSE
HSPG2	8.66017e-77	0.652469	0.563	0.345	2.39662e-72	IPF	HSPG2	FALSE
MPZL2	4.29293e-76	0.668203	0.314	0.129	1.18803e-71	IPF	MPZL2	FALSE
RPS15A	1.20913e-74	0.4718	0.974	0.942	3.34614e-70	IPF	RPS15A	FALSE
RPL17	3.38136e-71	0.502713	0.86	0.724	9.35759e-67	IPF	RPL17	FALSE
RPS13	7.42693e-71	0.4272	0.968	0.924	2.05533e-66	IPF	RPS13	FALSE
MYL9	1.94348e-70	0.663067	0.485	0.284	5.37839e-66	IPF	MYL9	FALSE
TMEM70	4.97145e-70	0.527381	0.268	0.101	1.3758e-65	IPF	TMEM70	FALSE
GNB2L1	1.30364e-69	0.464123	0.93	0.866	3.6077e-65	IPF	GNB2L1	FALSE
C10orf10	2.8022e-68	1.4382	0.578	0.445	7.7548e-64	IPF	C10orf10	FALSE
MT-CYB	7.82074e-68	0.464851	0.992	0.983	2.16431e-63	IPF	MT-CYB	FALSE
BACE2	3.76271e-67	0.578395	0.376	0.187	1.04129e-62	IPF	BACE2	TRUE
EEF1B2	7.35356e-67	0.655728	0.794	0.679	2.03502e-62	IPF	EEF1B2	FALSE
RPS27A	1.03971e-64	0.402788	0.982	0.954	2.87731e-60	IPF	RPS27A	FALSE
MT-CO2	1.88671e-63	0.392722	0.997	0.993	5.22127e-59	IPF	MT-CO2	FALSE
RPL35	3.48963e-63	0.394351	0.919	0.826	9.6572e-59	IPF	RPL35	FALSE
GAPDH	4.60203e-63	0.383534	0.956	0.906	1.27356e-58	IPF	GAPDH	FALSE
RPL41	5.6734e-63	0.66698	0.882	0.79	1.57006e-58	IPF	RPL41	FALSE
RPL29	6.83761e-63	0.446564	0.966	0.914	1.89224e-58	IPF	RPL29	FALSE
ASPH	9.02291e-63	0.531626	0.274	0.116	2.497e-58	IPF	ASPH	FALSE
ACKR1	2.17483e-62	0.888617	0.428	0.242	6.01862e-58	IPF	ACKR1	FALSE
NPC2	3.05203e-62	0.552957	0.836	0.709	8.44618e-58	IPF	NPC2	FALSE
TSHZ2	3.43984e-62	0.507105	0.258	0.103	9.51941e-58	IPF	TSHZ2	TRUE
TSPAN13	5.39801e-62	0.474795	0.281	0.117	1.49384e-57	IPF	TSPAN13	FALSE
PLVAP	2.00331e-61	1.02607	0.381	0.217	5.54397e-57	IPF	PLVAP	FALSE
ACTN1	1.50921e-60	0.451605	0.507	0.304	4.1766e-56	IPF	ACTN1	FALSE
COL4A1	2.36302e-60	0.761841	0.51	0.319	6.53942e-56	IPF	COL4A1	FALSE
NME2	6.64585e-60	0.483454	0.79	0.649	1.83917e-55	IPF	NME2	FALSE
PHPT1	9.19958e-60	0.519312	0.446	0.265	2.54589e-55	IPF	PHPT1	FALSE
RPS16	7.70558e-59	0.389109	0.923	0.855	2.13244e-54	IPF	RPS16	FALSE
IRF2BP2	1.0868e-58	0.507504	0.369	0.196	3.00761e-54	IPF	IRF2BP2	FALSE
COL18A1	1.1265e-58	0.46673	0.391	0.21	3.11748e-54	IPF	COL18A1	FALSE
GJA1	1.60692e-58	0.490034	0.322	0.154	4.44698e-54	IPF	GJA1	FALSE
PCDH17	5.18119e-58	0.649644	0.518	0.339	1.43384e-53	IPF	PCDH17	FALSE
RPS26	1.50844e-57	0.396365	0.938	0.885	4.17445e-53	IPF	RPS26	FALSE
NACA	1.65246e-57	0.444569	0.924	0.853	4.57303e-53	IPF	NACA	FALSE
RGS5	8.92363e-57	0.987142	0.418	0.266	2.46952e-52	IPF	RGS5	TRUE
EDN1	1.36452e-56	0.856004	0.459	0.286	3.77618e-52	IPF	EDN1	FALSE
MYC	2.48153e-56	0.67863	0.303	0.148	6.86737e-52	IPF	MYC	FALSE
PNP	3.75308e-56	0.734715	0.287	0.138	1.03863e-51	IPF	PNP	FALSE
RPS10	6.14819e-56	0.540862	0.922	0.857	1.70145e-51	IPF	RPS10	FALSE
RPL11	9.95099e-56	0.368589	0.984	0.956	2.75384e-51	IPF	RPL11	FALSE
AC090498.1	1.79149e-55	0.414415	0.961	0.955	4.95776e-51	IPF	AC090498.1	FALSE
HMGN1	5.90058e-55	0.430342	0.546	0.361	1.63293e-50	IPF	HMGN1	FALSE
SERF2	6.81384e-55	0.322787	0.962	0.926	1.88566e-50	IPF	SERF2	FALSE
LGALS1	2.35404e-54	0.74499	0.637	0.479	6.51457e-50	IPF	LGALS1	FALSE
COTL1	2.93395e-54	0.501642	0.34	0.175	8.11942e-50	IPF	COTL1	FALSE
CNKSR3	6.00105e-53	0.468597	0.25	0.109	1.66073e-48	IPF	CNKSR3	FALSE
MT-ND3	2.59821e-51	0.497226	0.987	0.975	7.1903e-47	IPF	MT-ND3	FALSE
SAT1	1.57045e-50	0.456007	0.741	0.576	4.34605e-46	IPF	SAT1	FALSE
RPS17	1.61163e-50	0.493967	0.674	0.523	4.46003e-46	IPF	RPS17	FALSE
RPL35A	2.84438e-49	0.360526	0.95	0.922	7.87154e-45	IPF	RPL35A	FALSE
RPS7	3.27091e-49	0.348172	0.972	0.932	9.05191e-45	IPF	RPS7	FALSE
CMIP	1.367e-48	0.429824	0.347	0.191	3.78303e-44	IPF	CMIP	FALSE
RHOJ	1.98105e-48	0.484857	0.299	0.152	5.48237e-44	IPF	RHOJ	FALSE
TCF4	2.30926e-48	0.399675	0.793	0.671	6.39066e-44	IPF	TCF4	FALSE
NPM1	5.93442e-48	0.406951	0.739	0.607	1.64229e-43	IPF	NPM1	FALSE
RCAN1	1.23659e-47	0.585046	0.303	0.161	3.42214e-43	IPF	RCAN1	FALSE
RPL31	2.1036e-47	0.447706	0.782	0.654	5.82151e-43	IPF	RPL31	FALSE
COL4A2	9.57463e-47	0.551051	0.531	0.354	2.64968e-42	IPF	COL4A2	FALSE
SLC25A6	2.12538e-46	0.372993	0.699	0.524	5.88178e-42	IPF	SLC25A6	FALSE
SRP14	3.81154e-46	0.536559	0.921	0.856	1.05481e-41	IPF	SRP14	FALSE
RPS23	5.47847e-46	0.36454	0.975	0.948	1.51611e-41	IPF	RPS23	FALSE
RPLP2	7.01263e-46	0.30408	0.955	0.909	1.94067e-41	IPF	RPLP2	FALSE
RPL23	1.45546e-45	0.400604	0.691	0.534	4.02784e-41	IPF	RPL23	FALSE
CARD16	2.75596e-45	0.554144	0.472	0.312	7.62684e-41	IPF	CARD16	FALSE
CFI	3.13251e-45	0.409597	0.357	0.204	8.66892e-41	IPF	CFI	TRUE
DUSP23	1.01405e-44	0.499172	0.419	0.264	2.80627e-40	IPF	DUSP23	FALSE
HIF1A	1.19542e-44	0.480825	0.485	0.325	3.30822e-40	IPF	HIF1A	TRUE
ECSCR.1	1.25314e-44	0.372442	0.762	0.607	3.46793e-40	IPF	ECSCR.1	FALSE
BCAM	2.55802e-44	0.368008	0.711	0.553	7.07907e-40	IPF	BCAM	FALSE
RPL6	2.92789e-44	0.396153	0.925	0.871	8.10265e-40	IPF	RPL6	FALSE
ARID5B	6.60354e-44	0.44367	0.299	0.158	1.82746e-39	IPF	ARID5B	FALSE
SSR4	6.91631e-44	0.396868	0.731	0.583	1.91402e-39	IPF	SSR4	FALSE
CCL14	8.39776e-44	0.906279	0.481	0.341	2.324e-39	IPF	CCL14	FALSE
TAGLN2	4.39172e-43	0.375261	0.902	0.833	1.21536e-38	IPF	TAGLN2	FALSE
IL33	6.69656e-43	0.525835	0.687	0.517	1.8532e-38	IPF	IL33	FALSE
TMEM255B	8.19307e-43	0.348396	0.335	0.186	2.26735e-38	IPF	TMEM255B	FALSE
TIMP1	4.91138e-42	0.823577	0.885	0.795	1.35918e-37	IPF	TIMP1	FALSE
UGCG	8.77513e-42	0.491742	0.346	0.204	2.42843e-37	IPF	UGCG	TRUE
RAB13	1.38791e-41	0.422786	0.578	0.425	3.84091e-37	IPF	RAB13	FALSE
RPL21	1.40246e-41	0.368272	0.921	0.849	3.88116e-37	IPF	RPL21	FALSE
RPL14	4.32268e-41	0.31469	0.936	0.883	1.19626e-36	IPF	RPL14	FALSE
RPSA	5.66957e-41	0.325894	0.843	0.753	1.569e-36	IPF	RPSA	FALSE
RPL22L1	8.91696e-41	0.378971	0.365	0.218	2.46768e-36	IPF	RPL22L1	FALSE
S100A11	1.45558e-40	0.314709	0.881	0.762	4.02817e-36	IPF	S100A11	FALSE
MRPL17	1.892e-40	0.44932	0.359	0.215	5.23592e-36	IPF	MRPL17	FALSE
CXorf36	4.24503e-40	0.363479	0.419	0.262	1.17477e-35	IPF	CXorf36	FALSE
ATP5G2	4.40787e-40	0.318842	0.829	0.716	1.21983e-35	IPF	ATP5G2	FALSE
NAP1L1	1.37201e-39	0.363363	0.544	0.386	3.79691e-35	IPF	NAP1L1	FALSE
LY96	2.60902e-39	0.333818	0.262	0.132	7.22021e-35	IPF	LY96	FALSE
TM4SF1	3.13158e-38	0.562917	0.931	0.89	8.66634e-34	IPF	TM4SF1	FALSE
CTSH	3.62722e-38	0.434652	0.433	0.286	1.0038e-33	IPF	CTSH	FALSE
DDX21	3.81882e-38	0.446722	0.374	0.233	1.05682e-33	IPF	DDX21	FALSE
UQCRB	4.6981e-38	0.355078	0.739	0.599	1.30015e-33	IPF	UQCRB	FALSE
IFITM1	7.00756e-38	0.401674	0.719	0.559	1.93927e-33	IPF	IFITM1	FALSE
MARCKSL1	7.66178e-38	0.407216	0.573	0.421	2.12032e-33	IPF	MARCKSL1	FALSE
CDC42EP3	4.78367e-37	0.423915	0.362	0.223	1.32383e-32	IPF	CDC42EP3	FALSE
RPS28	9.3197e-37	0.279357	0.98	0.975	2.57913e-32	IPF	RPS28	FALSE
SNHG8	1.29336e-36	0.356467	0.499	0.348	3.57923e-32	IPF	SNHG8	FALSE
ATP2B1	1.54198e-36	0.317694	0.253	0.131	4.26727e-32	IPF	ATP2B1	FALSE
TM4SF18	2.1934e-36	0.25886	0.344	0.195	6.07001e-32	IPF	TM4SF18	FALSE
IER3	2.76518e-36	0.586938	0.323	0.192	7.65235e-32	IPF	IER3	FALSE
CD93	2.14496e-35	0.365631	0.691	0.532	5.93596e-31	IPF	CD93	FALSE
PPIC	2.2219e-35	0.323485	0.38	0.235	6.14889e-31	IPF	PPIC	FALSE
C11orf31	3.15797e-35	0.328274	0.63	0.475	8.73936e-31	IPF	C11orf31	FALSE
CXCL12	3.80073e-35	0.8376	0.328	0.201	1.05181e-30	IPF	CXCL12	TRUE
NCOA7	8.99534e-35	0.399649	0.305	0.18	2.48937e-30	IPF	NCOA7	FALSE
C9orf16	1.01035e-33	0.333864	0.56	0.403	2.79603e-29	IPF	C9orf16	FALSE
LMNA	1.09468e-33	0.475319	0.656	0.533	3.02942e-29	IPF	LMNA	FALSE
RPL4	1.57291e-33	0.309423	0.787	0.673	4.35286e-29	IPF	RPL4	FALSE
RPL22	1.62989e-33	0.279626	0.906	0.844	4.51056e-29	IPF	RPL22	FALSE
CD9	1.68614e-33	0.471585	0.763	0.651	4.66622e-29	IPF	CD9	FALSE
FBL	2.16595e-33	0.313099	0.329	0.199	5.99406e-29	IPF	FBL	FALSE
APRT	2.53572e-33	0.322892	0.487	0.339	7.01735e-29	IPF	APRT	FALSE
ZFAS1	3.60345e-33	0.344125	0.498	0.356	9.97218e-29	IPF	ZFAS1	FALSE
RPS27L	3.85189e-33	0.344895	0.665	0.525	1.06597e-28	IPF	RPS27L	FALSE
NHP2	4.20743e-33	0.312471	0.411	0.269	1.16436e-28	IPF	NHP2	FALSE
UQCRH	4.93671e-33	0.331183	0.599	0.447	1.36618e-28	IPF	UQCRH	FALSE
HLA-DRA	2.02519e-32	0.288841	0.786	0.635	5.60451e-28	IPF	HLA-DRA	FALSE
HLA-DMA	2.0688e-32	0.326181	0.473	0.328	5.72519e-28	IPF	HLA-DMA	FALSE
LDHB	2.6359e-32	0.319338	0.322	0.196	7.29458e-28	IPF	LDHB	FALSE
CYR61	2.99506e-32	0.554731	0.33	0.205	8.28854e-28	IPF	CYR61	FALSE
EEF1A1	1.74164e-31	0.266002	0.997	0.994	4.81982e-27	IPF	EEF1A1	FALSE
MGLL	1.87613e-31	0.415599	0.284	0.168	5.192e-27	IPF	MGLL	FALSE
POLR2L	2.33579e-31	0.368287	0.784	0.652	6.46406e-27	IPF	POLR2L	FALSE
OST4	2.4196e-31	0.302451	0.765	0.633	6.696e-27	IPF	OST4	FALSE
FOSL2	3.23561e-31	0.351126	0.314	0.189	8.95423e-27	IPF	FOSL2	FALSE
CCDC85B	1.37482e-30	0.340757	0.76	0.657	3.80469e-26	IPF	CCDC85B	FALSE
RPL30	6.93824e-30	0.26068	0.972	0.944	1.92009e-25	IPF	RPL30	FALSE
EIF3E	1.11941e-29	0.338624	0.598	0.467	3.09785e-25	IPF	EIF3E	FALSE
SYNPO	4.10678e-29	0.307103	0.272	0.159	1.13651e-24	IPF	SYNPO	FALSE
FXYD5	4.39965e-29	0.277548	0.796	0.693	1.21756e-24	IPF	FXYD5	FALSE
RSL1D1	4.7756e-29	0.287909	0.34	0.215	1.3216e-24	IPF	RSL1D1	FALSE
CST3	6.20296e-29	0.379357	0.816	0.716	1.71661e-24	IPF	CST3	FALSE
FSTL1	1.86708e-28	0.29254	0.251	0.143	5.16696e-24	IPF	FSTL1	FALSE
PRDX2	2.30936e-28	0.275535	0.535	0.392	6.39092e-24	IPF	PRDX2	FALSE
LMCD1	5.99605e-28	0.371385	0.488	0.358	1.65935e-23	IPF	LMCD1	FALSE
PRDX4	8.12303e-28	0.261076	0.318	0.198	2.24797e-23	IPF	PRDX4	FALSE
ATP1B3	8.17029e-28	0.339233	0.44	0.312	2.26105e-23	IPF	ATP1B3	FALSE
HSPE1	8.98208e-28	0.287531	0.512	0.374	2.4857e-23	IPF	HSPE1	FALSE
COMMD6	1.26157e-27	0.290347	0.7	0.566	3.49126e-23	IPF	COMMD6	FALSE
ARPC5L	1.53486e-27	0.314944	0.357	0.237	4.24758e-23	IPF	ARPC5L	FALSE
RPL9	1.98535e-27	0.289098	0.914	0.853	5.49426e-23	IPF	RPL9	FALSE
DYNLL1	2.51176e-27	0.283421	0.792	0.665	6.95104e-23	IPF	DYNLL1	FALSE
ADIRF	5.21188e-27	0.700633	0.71	0.618	1.44234e-22	IPF	ADIRF	FALSE
PCBD1	7.18369e-27	0.289235	0.255	0.151	1.98802e-22	IPF	PCBD1	FALSE
HSP90AB1	1.02301e-26	0.253451	0.858	0.779	2.83109e-22	IPF	HSP90AB1	FALSE
SERBP1	4.68926e-26	0.291311	0.617	0.496	1.29771e-21	IPF	SERBP1	FALSE
PPP3CA	6.95534e-26	0.28404	0.289	0.18	1.92482e-21	IPF	PPP3CA	FALSE
PFDN2	7.07259e-26	0.287947	0.432	0.308	1.95727e-21	IPF	PFDN2	FALSE
EEF1G	8.60119e-26	0.306622	0.705	0.597	2.38029e-21	IPF	EEF1G	FALSE
DPYSL3	1.04495e-25	0.279882	0.288	0.179	2.89178e-21	IPF	DPYSL3	FALSE
MGMT	1.07647e-25	0.257559	0.337	0.218	2.97903e-21	IPF	MGMT	FALSE
TMEM256	1.39883e-25	0.29772	0.387	0.268	3.87111e-21	IPF	TMEM256	FALSE
SNRPD1	2.45076e-25	0.258184	0.369	0.25	6.78225e-21	IPF	SNRPD1	FALSE
S100A13	4.49698e-25	0.256995	0.706	0.575	1.2445e-20	IPF	S100A13	FALSE
MRPL33	2.16116e-24	0.325106	0.554	0.435	5.98079e-20	IPF	MRPL33	FALSE
LSM7	3.54351e-24	0.255229	0.407	0.285	9.80632e-20	IPF	LSM7	FALSE
GPX1	3.73549e-24	0.272129	0.744	0.625	1.03376e-19	IPF	GPX1	FALSE
FN1	6.73376e-24	0.512072	0.404	0.295	1.8635e-19	IPF	FN1	FALSE
PVRL2	2.18163e-23	0.268038	0.487	0.364	6.03743e-19	IPF	PVRL2	FALSE
ETS1	2.56614e-23	0.260185	0.367	0.25	7.10154e-19	IPF	ETS1	FALSE
ASS1	2.64899e-23	0.313869	0.413	0.296	7.33083e-19	IPF	ASS1	FALSE
LIMS1	4.40753e-23	0.295407	0.331	0.22	1.21974e-18	IPF	LIMS1	FALSE
UPP1	4.81191e-23	0.378145	0.25	0.157	1.33165e-18	IPF	UPP1	FALSE
CAV1	1.14386e-22	0.347264	0.956	0.93	3.16553e-18	IPF	CAV1	FALSE
SELM	2.8594e-22	0.319794	0.509	0.393	7.91311e-18	IPF	SELM	FALSE
C9orf3	3.7607e-22	0.252673	0.255	0.16	1.04074e-17	IPF	C9orf3	FALSE
SNRPD2	3.89792e-22	0.251048	0.602	0.472	1.07871e-17	IPF	SNRPD2	FALSE
RAN	6.44785e-22	0.263631	0.641	0.517	1.78438e-17	IPF	RAN	FALSE
PRCP	8.27799e-22	0.332045	0.574	0.45	2.29085e-17	IPF	PRCP	FALSE
BAX	1.69993e-21	0.265377	0.409	0.292	4.70438e-17	IPF	BAX	FALSE
ADAMTS1	2.15123e-21	0.680696	0.315	0.222	5.95331e-17	IPF	ADAMTS1	FALSE
PROCR	2.50846e-21	0.33022	0.347	0.246	6.94193e-17	IPF	PROCR	FALSE
SLC38A2	4.48758e-21	0.280799	0.425	0.309	1.24189e-16	IPF	SLC38A2	FALSE
HMGN3	5.68117e-21	0.255951	0.624	0.499	1.57221e-16	IPF	HMGN3	FALSE
TOMM5	2.22691e-20	0.263497	0.471	0.361	6.16275e-16	IPF	TOMM5	FALSE
HLA-DPB1	4.43181e-20	0.254165	0.595	0.471	1.22646e-15	IPF	HLA-DPB1	FALSE
HLA-DRB5	7.05634e-20	0.28419	0.703	0.598	1.95277e-15	IPF	HLA-DRB5	FALSE
PRKCDBP	9.32687e-20	0.290666	0.413	0.305	2.58112e-15	IPF	PRKCDBP	FALSE
ISG15	1.42319e-19	0.26622	0.322	0.221	3.93853e-15	IPF	ISG15	FALSE
ITM2A	3.11023e-19	0.257729	0.68	0.576	8.60725e-15	IPF	ITM2A	FALSE
CTGF	6.29868e-19	0.569617	0.411	0.305	1.7431e-14	IPF	CTGF	FALSE
ENTPD1	7.10315e-19	0.253467	0.315	0.217	1.96572e-14	IPF	ENTPD1	FALSE
ADGRL4	2.53835e-18	0.407875	0.531	0.435	7.02462e-14	IPF	ADGRL4	FALSE
IL32	4.12871e-18	0.642132	0.53	0.448	1.14258e-13	IPF	IL32	FALSE
ENO1	7.01241e-18	0.268717	0.525	0.427	1.94062e-13	IPF	ENO1	FALSE
EHD4	1.40145e-16	0.265732	0.327	0.238	3.87839e-12	IPF	EHD4	FALSE
BST2	2.5111e-16	0.346868	0.798	0.741	6.94923e-12	IPF	BST2	FALSE
JUND	7.99104e-16	0.261326	0.485	0.385	2.21144e-11	IPF	JUND	FALSE
AKAP12	1.48682e-14	0.416385	0.292	0.216	4.11462e-10	IPF	AKAP12	FALSE
EMP1	2.68437e-14	0.448073	0.652	0.558	7.42872e-10	IPF	EMP1	FALSE
SOD2	7.6703e-14	0.459691	0.366	0.288	2.12268e-09	IPF	SOD2	FALSE
C8orf4	9.18797e-14	0.349468	0.513	0.415	2.54268e-09	IPF	C8orf4	FALSE
CCND1	4.81474e-13	0.395287	0.319	0.247	1.33243e-08	IPF	CCND1	FALSE
RAMP2	1.23273e-10	0.262215	0.951	0.942	3.41147e-06	IPF	RAMP2	FALSE
SOX7	1.69158e-09	0.280354	0.345	0.275	4.68127e-05	IPF	SOX7	FALSE
PLPP3	2.29501e-08	0.279653	0.359	0.298	0.00063512	IPF	PLPP3	FALSE
S100A4	2.93663e-07	0.819452	0.479	0.442	0.00812684	IPF	S100A4	FALSE

## Sheet: Fibroblast_DEGs
	p_val	avg_log2FC	pct.1	pct.2	p_val_adj	group	gene	intersect_with_bulk
GPX3	1.00074e-118	2.55251	0.852	0.598	2.76944e-114	Control	GPX3	TRUE
CYP4B1	4.995e-79	1.73953	0.253	0.034	1.38232e-74	Control	CYP4B1	TRUE
SUN2	7.36828e-70	1.31013	0.477	0.175	2.0391e-65	Control	SUN2	FALSE
DCXR	7.25796e-57	1.05987	0.579	0.286	2.00857e-52	Control	DCXR	TRUE
AC090498.1	1.33702e-50	0.799481	0.972	0.853	3.70008e-46	Control	AC090498.1	FALSE
MAOA	1.02666e-49	1.023	0.357	0.12	2.84118e-45	Control	MAOA	TRUE
APOC1	2.16909e-45	1.13018	0.329	0.109	6.00274e-41	Control	APOC1	FALSE
TXNIP	1.83315e-44	1.15748	0.73	0.491	5.07307e-40	Control	TXNIP	FALSE
MT-ND4L	3.79297e-40	0.65362	0.945	0.975	1.04967e-35	Control	MT-ND4L	FALSE
TIMP3	4.69731e-40	1.11369	0.9	0.829	1.29993e-35	Control	TIMP3	TRUE
SERPINA3	6.84014e-40	1.31857	0.331	0.121	1.89294e-35	Control	SERPINA3	FALSE
NDRG2	3.09401e-37	1.08277	0.468	0.248	8.56236e-33	Control	NDRG2	FALSE
PRELP	7.75344e-33	1.4708	0.689	0.613	2.14569e-28	Control	PRELP	FALSE
FKBP5	2.27098e-32	0.863095	0.492	0.281	6.28472e-28	Control	FKBP5	FALSE
SERPING1	3.41766e-32	0.761935	0.945	0.946	9.45804e-28	Control	SERPING1	FALSE
TCEAL4	3.43961e-32	0.994632	0.677	0.528	9.51878e-28	Control	TCEAL4	FALSE
AOC3	2.45549e-31	1.15086	0.455	0.248	6.79532e-27	Control	AOC3	TRUE
ZBTB16	1.54529e-30	0.872507	0.39	0.194	4.27644e-26	Control	ZBTB16	TRUE
FIBIN	2.48734e-30	1.12161	0.36	0.166	6.88346e-26	Control	FIBIN	TRUE
TSC22D3	8.56796e-30	1.10119	0.708	0.559	2.3711e-25	Control	TSC22D3	FALSE
ADH1B	3.37171e-29	1.40361	0.738	0.664	9.33086e-25	Control	ADH1B	FALSE
MFGE8	2.54867e-28	0.943789	0.719	0.612	7.05319e-24	Control	MFGE8	FALSE
PDK4	1.42676e-27	1.50677	0.584	0.411	3.94841e-23	Control	PDK4	TRUE
MT-CYB	2.80763e-27	0.511218	0.939	0.985	7.76984e-23	Control	MT-CYB	FALSE
SLC44A2	5.00979e-26	0.768142	0.335	0.157	1.38641e-21	Control	SLC44A2	FALSE
PPP1R14A	2.73315e-24	1.16439	0.534	0.349	7.56371e-20	Control	PPP1R14A	FALSE
SLC40A1	2.88241e-24	0.772634	0.512	0.311	7.97679e-20	Control	SLC40A1	FALSE
RBM3	1.8201e-23	0.708872	0.739	0.666	5.03695e-19	Control	RBM3	FALSE
MPST	2.86344e-23	0.598016	0.383	0.204	7.92428e-19	Control	MPST	FALSE
H2AFJ	6.28999e-23	0.642404	0.708	0.579	1.74069e-18	Control	H2AFJ	FALSE
CNN2	3.29077e-22	0.765363	0.543	0.384	9.10689e-18	Control	CNN2	FALSE
CIRBP	4.36915e-22	0.474891	0.834	0.784	1.20912e-17	Control	CIRBP	FALSE
CHPT1	1.67031e-21	0.636714	0.373	0.206	4.62242e-17	Control	CHPT1	TRUE
DDT	9.91866e-21	0.572456	0.384	0.222	2.74489e-16	Control	DDT	FALSE
MT-CO2	1.4027e-20	0.398173	0.952	0.996	3.88183e-16	Control	MT-CO2	FALSE
TMEM204	3.52698e-20	0.67375	0.29	0.138	9.76056e-16	Control	TMEM204	TRUE
CCNB1IP1	6.49481e-20	0.461164	0.281	0.134	1.79738e-15	Control	CCNB1IP1	FALSE
RHOB	1.075e-19	0.779684	0.828	0.739	2.97496e-15	Control	RHOB	FALSE
LURAP1L	1.67683e-19	0.541532	0.307	0.15	4.64047e-15	Control	LURAP1L	FALSE
WISP2	2.67029e-19	2.01959	0.566	0.454	7.38977e-15	Control	WISP2	TRUE
TCF21	2.90959e-19	0.903265	0.577	0.403	8.052e-15	Control	TCF21	TRUE
CTGF	3.41115e-19	1.29611	0.63	0.463	9.44002e-15	Control	CTGF	FALSE
SPSB3	4.52805e-19	0.570863	0.384	0.225	1.25309e-14	Control	SPSB3	FALSE
DIO3OS	1.00812e-18	0.838618	0.279	0.142	2.78988e-14	Control	DIO3OS	FALSE
YPEL3	2.10549e-18	0.462881	0.325	0.17	5.82674e-14	Control	YPEL3	FALSE
DAZAP2	2.18954e-18	0.558764	0.684	0.559	6.05933e-14	Control	DAZAP2	FALSE
ALDH1A1	3.66919e-18	1.21357	0.368	0.227	1.01541e-13	Control	ALDH1A1	FALSE
TMEM106C	5.16887e-18	1.2955	0.362	0.225	1.43043e-13	Control	TMEM106C	FALSE
SCN7A	8.86895e-18	1.23118	0.399	0.248	2.45439e-13	Control	SCN7A	FALSE
SLC29A1	1.80809e-17	0.512026	0.281	0.142	5.00371e-13	Control	SLC29A1	FALSE
TMEM120A	2.22811e-17	0.520383	0.362	0.212	6.16607e-13	Control	TMEM120A	FALSE
HOXB2	3.08586e-17	0.356966	0.255	0.118	8.53981e-13	Control	HOXB2	FALSE
LMOD1	3.33201e-17	0.813164	0.323	0.181	9.22102e-13	Control	LMOD1	FALSE
APOE	7.15915e-17	0.769938	0.466	0.291	1.98122e-12	Control	APOE	FALSE
MT-ATP8	8.89414e-17	0.477493	0.928	0.953	2.46136e-12	Control	MT-ATP8	FALSE
TCEAL1	1.07637e-16	0.456632	0.299	0.159	2.97875e-12	Control	TCEAL1	FALSE
SYNGR2	1.3154e-16	0.607186	0.255	0.127	3.64024e-12	Control	SYNGR2	FALSE
CALCOCO2	1.50845e-16	0.651967	0.553	0.421	4.17448e-12	Control	CALCOCO2	FALSE
PLS3	1.98694e-16	0.627516	0.569	0.442	5.49866e-12	Control	PLS3	FALSE
ADI1	3.44163e-16	0.694849	0.617	0.512	9.52437e-12	Control	ADI1	FALSE
TNS2	3.53609e-16	0.688724	0.383	0.246	9.78576e-12	Control	TNS2	TRUE
PPP1CB	8.08474e-16	0.863885	0.551	0.442	2.23737e-11	Control	PPP1CB	FALSE
GPM6B	9.21686e-16	0.773707	0.287	0.152	2.55067e-11	Control	GPM6B	TRUE
ALDH2	9.39638e-16	0.579419	0.614	0.522	2.60035e-11	Control	ALDH2	FALSE
SORBS3	1.18499e-15	0.509875	0.481	0.335	3.27934e-11	Control	SORBS3	FALSE
BGN	2.29575e-15	0.680713	0.799	0.744	6.35325e-11	Control	BGN	FALSE
INMT	2.79205e-15	0.754356	0.27	0.146	7.72672e-11	Control	INMT	TRUE
DSTN	5.00939e-15	0.569297	0.863	0.876	1.3863e-10	Control	DSTN	FALSE
EHD2	1.4767e-14	0.6569	0.492	0.359	4.08662e-10	Control	EHD2	FALSE
NUPR1	1.60551e-14	0.560883	0.706	0.652	4.4431e-10	Control	NUPR1	FALSE
EZR	2.17774e-14	0.935207	0.479	0.352	6.02668e-10	Control	EZR	FALSE
NPNT	4.40533e-14	0.508979	0.279	0.148	1.21913e-09	Control	NPNT	TRUE
DBNDD2	6.35694e-14	0.52257	0.377	0.24	1.75922e-09	Control	DBNDD2	FALSE
VGLL3	8.09602e-14	0.517484	0.37	0.233	2.24049e-09	Control	VGLL3	TRUE
POLD4	9.21896e-14	0.465343	0.506	0.383	2.55126e-09	Control	POLD4	FALSE
RGN	9.58453e-14	1.18312	0.275	0.163	2.65242e-09	Control	RGN	FALSE
RPL17	1.34088e-13	0.563924	0.852	0.882	3.71076e-09	Control	RPL17	FALSE
TSPAN8	1.93515e-13	0.425493	0.342	0.204	5.35534e-09	Control	TSPAN8	FALSE
CYB5R3	2.22331e-13	0.499942	0.728	0.702	6.1528e-09	Control	CYB5R3	FALSE
H1F0	6.17301e-13	0.546222	0.421	0.293	1.70832e-08	Control	H1F0	FALSE
C10orf10	6.21054e-13	0.573693	0.372	0.23	1.7187e-08	Control	C10orf10	FALSE
N4BP2L2	1.14006e-12	0.567411	0.651	0.546	3.15499e-08	Control	N4BP2L2	FALSE
VDAC2	1.18823e-12	0.431024	0.617	0.528	3.2883e-08	Control	VDAC2	FALSE
TPM2	1.4225e-12	1.09035	0.786	0.794	3.93662e-08	Control	TPM2	FALSE
EEF2	1.53819e-12	0.440508	0.882	0.897	4.25678e-08	Control	EEF2	FALSE
OSBPL9	1.7489e-12	0.644333	0.416	0.296	4.83991e-08	Control	OSBPL9	FALSE
NT5C	2.02103e-12	0.444636	0.416	0.284	5.593e-08	Control	NT5C	FALSE
HSD17B11	2.10885e-12	0.394065	0.409	0.272	5.83602e-08	Control	HSD17B11	FALSE
CST3	2.18702e-12	0.543718	0.972	0.983	6.05236e-08	Control	CST3	FALSE
ATP5G2	2.95022e-12	0.343571	0.817	0.812	8.16444e-08	Control	ATP5G2	FALSE
PERP	3.86614e-12	0.43362	0.325	0.194	1.06992e-07	Control	PERP	FALSE
ADH5	3.88e-12	0.49296	0.627	0.542	1.07375e-07	Control	ADH5	FALSE
TALDO1	4.19031e-12	0.493796	0.506	0.405	1.15963e-07	Control	TALDO1	FALSE
DKK3	4.37688e-12	0.628393	0.508	0.359	1.21126e-07	Control	DKK3	FALSE
PIK3R1	1.19476e-11	0.587305	0.497	0.378	3.30637e-07	Control	PIK3R1	FALSE
PNPLA2	1.37731e-11	0.550933	0.466	0.353	3.81156e-07	Control	PNPLA2	FALSE
OXA1L	1.41754e-11	0.3955	0.418	0.294	3.9229e-07	Control	OXA1L	FALSE
NR2F2	1.60451e-11	0.406159	0.46	0.32	4.44032e-07	Control	NR2F2	FALSE
ITGA1	1.61617e-11	0.660228	0.409	0.286	4.4726e-07	Control	ITGA1	FALSE
CD68	2.32709e-11	0.483388	0.303	0.194	6.44e-07	Control	CD68	FALSE
F10	2.391e-11	0.712033	0.346	0.232	6.61687e-07	Control	F10	FALSE
SNHG18	2.66453e-11	0.300623	0.311	0.187	7.37382e-07	Control	SNHG18	FALSE
MT-ND6	2.68062e-11	0.509438	0.604	0.506	7.41834e-07	Control	MT-ND6	FALSE
PEBP1	2.86183e-11	0.322168	0.826	0.802	7.91983e-07	Control	PEBP1	FALSE
H1FX	3.03141e-11	0.464739	0.331	0.213	8.38911e-07	Control	H1FX	FALSE
TPM1	3.46046e-11	0.658531	0.767	0.701	9.57649e-07	Control	TPM1	FALSE
C7orf55	3.82511e-11	0.410739	0.353	0.233	1.05856e-06	Control	C7orf55	FALSE
GRN	6.26502e-11	0.567508	0.603	0.555	1.73378e-06	Control	GRN	FALSE
LMCD1	6.50597e-11	0.487276	0.488	0.361	1.80046e-06	Control	LMCD1	FALSE
CTSD	7.6073e-11	0.580816	0.638	0.578	2.10524e-06	Control	CTSD	FALSE
HIST1H4C	8.33766e-11	0.415341	0.377	0.26	2.30737e-06	Control	HIST1H4C	FALSE
ANG	1.26556e-10	0.372544	0.275	0.171	3.5023e-06	Control	ANG	FALSE
PMM1	1.51986e-10	0.326449	0.307	0.189	4.20607e-06	Control	PMM1	FALSE
COX4I2	1.78164e-10	0.81417	0.264	0.157	4.93051e-06	Control	COX4I2	FALSE
ACTA2	3.35588e-10	0.648302	0.621	0.501	9.28708e-06	Control	ACTA2	FALSE
CDKN1B	4.16483e-10	0.318743	0.29	0.178	1.15257e-05	Control	CDKN1B	FALSE
KIAA1033	4.23982e-10	0.396995	0.274	0.168	1.17333e-05	Control	KIAA1033	FALSE
ANXA6	4.54767e-10	0.46098	0.625	0.545	1.25852e-05	Control	ANXA6	FALSE
PLEKHH2	5.19877e-10	0.494224	0.342	0.229	1.43871e-05	Control	PLEKHH2	FALSE
FDFT1	5.51332e-10	0.337019	0.323	0.21	1.52575e-05	Control	FDFT1	FALSE
RPS21	5.78981e-10	0.370258	0.911	0.925	1.60227e-05	Control	RPS21	FALSE
C12orf57	8.87754e-10	0.275274	0.847	0.835	2.45677e-05	Control	C12orf57	FALSE
MMP24-AS1	9.38402e-10	0.364322	0.399	0.29	2.59693e-05	Control	MMP24-AS1	FALSE
LAMB1	9.81203e-10	0.683788	0.477	0.381	2.71538e-05	Control	LAMB1	FALSE
MT-ND1	1.08111e-09	0.375515	0.924	0.977	2.99186e-05	Control	MT-ND1	FALSE
ALDOA	1.38758e-09	0.433842	0.85	0.855	3.84e-05	Control	ALDOA	FALSE
TNS1	1.68925e-09	0.529771	0.386	0.289	4.67483e-05	Control	TNS1	FALSE
LAMP1	1.77657e-09	0.476532	0.697	0.643	4.91648e-05	Control	LAMP1	FALSE
BNIP3	2.20411e-09	0.45981	0.377	0.273	6.09966e-05	Control	BNIP3	TRUE
COX7A1	2.60298e-09	0.390393	0.569	0.458	7.20348e-05	Control	COX7A1	FALSE
PDGFRB	2.79536e-09	0.606574	0.562	0.488	7.73588e-05	Control	PDGFRB	FALSE
WBP2	4.42134e-09	0.373899	0.322	0.218	0.000122356	Control	WBP2	FALSE
EEF1G	5.08201e-09	0.362504	0.767	0.787	0.00014064	Control	EEF1G	FALSE
MT-ND5	5.7737e-09	0.366416	0.891	0.96	0.000159781	Control	MT-ND5	FALSE
FBLN5	6.61653e-09	1.07089	0.503	0.468	0.000183106	Control	FBLN5	TRUE
NAPA	7.76722e-09	0.537823	0.499	0.419	0.00021495	Control	NAPA	FALSE
MPG	8.40283e-09	0.40286	0.482	0.389	0.00023254	Control	MPG	FALSE
PSMC5	9.37999e-09	0.431332	0.518	0.44	0.000259582	Control	PSMC5	FALSE
CD82	1.05847e-08	0.447659	0.373	0.255	0.000292922	Control	CD82	FALSE
LTA4H	1.0649e-08	0.321992	0.275	0.176	0.000294701	Control	LTA4H	FALSE
RNASE4	1.08158e-08	0.466919	0.49	0.415	0.000299316	Control	RNASE4	FALSE
KLHDC2	1.12394e-08	0.376243	0.379	0.275	0.000311038	Control	KLHDC2	FALSE
DSE	1.32964e-08	0.515617	0.396	0.299	0.000367966	Control	DSE	FALSE
MAMDC2	1.35237e-08	1.08359	0.314	0.226	0.000374255	Control	MAMDC2	FALSE
ABHD14B	1.39989e-08	0.323025	0.338	0.236	0.000387405	Control	ABHD14B	FALSE
EFHD1	1.40385e-08	0.711257	0.27	0.186	0.000388501	Control	EFHD1	FALSE
GLUL	1.4901e-08	0.56096	0.691	0.645	0.00041237	Control	GLUL	FALSE
LRP10	1.5262e-08	0.420147	0.449	0.355	0.000422361	Control	LRP10	FALSE
CIR1	1.52788e-08	0.311345	0.333	0.223	0.000422826	Control	CIR1	FALSE
NEXN	1.58301e-08	0.596976	0.466	0.385	0.000438081	Control	NEXN	FALSE
TGFB1I1	1.85181e-08	0.550635	0.508	0.408	0.000512469	Control	TGFB1I1	FALSE
ANAPC16	2.04736e-08	0.366877	0.606	0.531	0.000566586	Control	ANAPC16	FALSE
ACTG1	3.06151e-08	0.276588	0.982	0.97	0.000847243	Control	ACTG1	FALSE
TMEM47	3.21722e-08	0.518128	0.373	0.276	0.000890334	Control	TMEM47	FALSE
CTDSP1	3.36955e-08	0.284327	0.27	0.171	0.000932488	Control	CTDSP1	FALSE
NUMA1	3.6872e-08	0.419573	0.338	0.243	0.0010204	Control	NUMA1	FALSE
RPL36A	3.88267e-08	0.550143	0.582	0.57	0.00107449	Control	RPL36A	FALSE
MAT2B	3.91239e-08	0.28549	0.305	0.198	0.00108271	Control	MAT2B	FALSE
MRPS18B	3.99488e-08	0.278807	0.32	0.214	0.00110554	Control	MRPS18B	FALSE
TGM2	4.8355e-08	0.502798	0.449	0.35	0.00133818	Control	TGM2	FALSE
HLA-DRB1	4.88321e-08	0.693448	0.314	0.228	0.00135138	Control	HLA-DRB1	FALSE
HLA-DRA	5.02906e-08	0.862822	0.307	0.227	0.00139174	Control	HLA-DRA	FALSE
RBPMS	5.68184e-08	0.573987	0.534	0.467	0.00157239	Control	RBPMS	FALSE
CCND3	6.23085e-08	0.436736	0.253	0.166	0.00172433	Control	CCND3	FALSE
PPM1B	8.36678e-08	0.334667	0.268	0.179	0.00231542	Control	PPM1B	FALSE
QSOX1	8.60242e-08	0.530026	0.54	0.462	0.00238063	Control	QSOX1	FALSE
SMPDL3A	9.04186e-08	0.257409	0.277	0.18	0.00250224	Control	SMPDL3A	FALSE
SH3D19	1.07949e-07	0.480772	0.431	0.342	0.00298737	Control	SH3D19	FALSE
IGBP1	1.18047e-07	0.311457	0.377	0.282	0.00326684	Control	IGBP1	FALSE
UFL1	1.26343e-07	0.257977	0.338	0.232	0.0034964	Control	UFL1	FALSE
SYPL1	1.45187e-07	0.486285	0.577	0.502	0.00401789	Control	SYPL1	FALSE
CALCOCO1	1.48288e-07	0.351974	0.336	0.251	0.00410373	Control	CALCOCO1	FALSE
SMDT1	1.64111e-07	0.301228	0.495	0.393	0.0045416	Control	SMDT1	FALSE
NID1	1.67032e-07	0.599911	0.495	0.434	0.00462244	Control	NID1	FALSE
FPGS	1.69693e-07	0.365221	0.274	0.187	0.0046961	Control	FPGS	FALSE
ARF1	2.15733e-07	0.323525	0.771	0.722	0.00597018	Control	ARF1	FALSE
RASL12	2.54267e-07	0.302946	0.292	0.198	0.00703659	Control	RASL12	FALSE
GRINA	2.7309e-07	0.438727	0.575	0.524	0.0075575	Control	GRINA	FALSE
PFN2	3.02098e-07	0.298255	0.392	0.296	0.00836027	Control	PFN2	FALSE
NIT2	3.18401e-07	0.327098	0.322	0.231	0.00881142	Control	NIT2	FALSE
GPS1	3.25619e-07	0.266907	0.275	0.185	0.00901119	Control	GPS1	FALSE
CDK2AP2	3.53391e-07	0.449005	0.279	0.196	0.00977975	Control	CDK2AP2	FALSE
ARHGAP1	3.75039e-07	0.270986	0.27	0.18	0.0103788	Control	ARHGAP1	FALSE
TMEM43	4.09233e-07	0.441169	0.458	0.383	0.0113251	Control	TMEM43	FALSE
CCNG1	5.56284e-07	0.307168	0.331	0.242	0.0153946	Control	CCNG1	FALSE
OMD	6.55432e-07	0.494272	0.264	0.188	0.0181384	Control	OMD	FALSE
MYH11	6.94063e-07	0.700965	0.264	0.175	0.0192075	Control	MYH11	FALSE
CLU	7.47667e-07	0.337173	0.518	0.706	0.0206909	Control	CLU	FALSE
DAPK3	7.79622e-07	0.305601	0.262	0.179	0.0215753	Control	DAPK3	FALSE
TAGLN	7.99086e-07	0.762898	0.632	0.542	0.0221139	Control	TAGLN	FALSE
SPARCL1	8.88971e-07	0.581519	0.917	0.951	0.0246014	Control	SPARCL1	FALSE
PMP22	1.18348e-06	0.383796	0.736	0.734	0.0327517	Control	PMP22	FALSE
JAGN1	1.60665e-06	0.25848	0.296	0.207	0.0444623	Control	JAGN1	FALSE
SDHA	1.68167e-06	0.323436	0.325	0.242	0.0465386	Control	SDHA	FALSE
DNASE2	2.05188e-06	0.257508	0.253	0.175	0.0567836	Control	DNASE2	FALSE
LETMD1	2.24337e-06	0.274252	0.251	0.171	0.0620832	Control	LETMD1	FALSE
EIF3D	2.28041e-06	0.33503	0.451	0.382	0.0631082	Control	EIF3D	FALSE
HIGD1A	2.39747e-06	0.483165	0.351	0.28	0.0663475	Control	HIGD1A	FALSE
CCNI	2.53714e-06	0.346112	0.795	0.816	0.0702127	Control	CCNI	FALSE
KDELR1	2.56484e-06	0.282332	0.66	0.66	0.0709794	Control	KDELR1	FALSE
SHMT2	2.98185e-06	0.278737	0.281	0.196	0.0825197	Control	SHMT2	FALSE
UACA	3.03325e-06	0.352007	0.423	0.334	0.0839421	Control	UACA	FALSE
SNAP23	3.2957e-06	0.257014	0.299	0.216	0.0912051	Control	SNAP23	FALSE
MYL9	3.63263e-06	0.5874	0.811	0.81	0.100529	Control	MYL9	FALSE
ATP6V1E1	3.96858e-06	0.414518	0.333	0.257	0.109827	Control	ATP6V1E1	FALSE
GGT5	4.09518e-06	0.427138	0.274	0.194	0.11333	Control	GGT5	FALSE
FTL	5.45194e-06	0.32122	0.994	0.998	0.150877	Control	FTL	FALSE
NDUFS2	5.72863e-06	0.343878	0.401	0.321	0.158534	Control	NDUFS2	FALSE
CCNDBP1	5.85453e-06	0.317202	0.335	0.254	0.162018	Control	CCNDBP1	FALSE
AIP	6.46298e-06	0.278569	0.379	0.296	0.178857	Control	AIP	FALSE
HLA-C	6.86543e-06	0.45625	0.839	0.867	0.189994	Control	HLA-C	FALSE
OS9	6.92931e-06	0.351517	0.553	0.504	0.191762	Control	OS9	FALSE
NDUFV1	8.78569e-06	0.338237	0.468	0.403	0.243135	Control	NDUFV1	FALSE
RNH1	9.93664e-06	0.315648	0.673	0.652	0.274987	Control	RNH1	FALSE
HMOX2	1.22314e-05	0.479677	0.301	0.228	0.338493	Control	HMOX2	FALSE
NDFIP1	1.52871e-05	0.344194	0.61	0.558	0.423056	Control	NDFIP1	FALSE
CES1	1.63644e-05	0.481122	0.388	0.307	0.452868	Control	CES1	FALSE
TMEM109	1.72098e-05	0.377773	0.458	0.39	0.476265	Control	TMEM109	FALSE
PLP2	1.8397e-05	0.377595	0.516	0.457	0.50912	Control	PLP2	FALSE
RPLP0	1.86469e-05	0.38732	0.952	0.973	0.516034	Control	RPLP0	FALSE
C8orf59	2.64985e-05	0.342123	0.523	0.485	0.733319	Control	C8orf59	FALSE
FLNA	2.92283e-05	0.567664	0.673	0.676	0.808865	Control	FLNA	FALSE
ANGPTL1	3.05281e-05	0.445708	0.329	0.264	0.844834	Control	ANGPTL1	FALSE
MYL12A	3.11092e-05	0.378788	0.787	0.814	0.860915	Control	MYL12A	FALSE
VPS51	3.27776e-05	0.286189	0.298	0.223	0.907086	Control	VPS51	FALSE
ATP6V1B2	3.58149e-05	0.311294	0.303	0.233	0.991142	Control	ATP6V1B2	FALSE
SARS	3.93747e-05	0.340479	0.436	0.378	1	Control	SARS	FALSE
AES	4.08076e-05	0.323407	0.412	0.343	1	Control	AES	FALSE
GUCY1B3	4.15809e-05	0.447378	0.309	0.245	1	Control	GUCY1B3	FALSE
MMP14	4.34513e-05	0.357467	0.488	0.427	1	Control	MMP14	FALSE
RPSA	4.43968e-05	0.299415	0.85	0.906	1	Control	RPSA	FALSE
PPP1R12A	4.55607e-05	0.313932	0.503	0.433	1	Control	PPP1R12A	FALSE
MAF1	4.57486e-05	0.314515	0.372	0.301	1	Control	MAF1	FALSE
NDUFA4L2	4.59933e-05	0.290772	0.255	0.183	1	Control	NDUFA4L2	FALSE
FAM127B	5.00281e-05	0.308946	0.44	0.375	1	Control	FAM127B	FALSE
SLC44A1	5.02057e-05	0.351913	0.336	0.268	1	Control	SLC44A1	FALSE
CFL2	5.25804e-05	0.290929	0.303	0.23	1	Control	CFL2	FALSE
CITED2	5.25811e-05	0.558355	0.512	0.467	1	Control	CITED2	TRUE
PPP2R1A	5.55651e-05	0.285887	0.547	0.498	1	Control	PPP2R1A	FALSE
SUMF2	5.83167e-05	0.312459	0.386	0.311	1	Control	SUMF2	FALSE
PDLIM2	6.01085e-05	0.335177	0.309	0.236	1	Control	PDLIM2	FALSE
SDCCAG8	6.45449e-05	0.256911	0.274	0.203	1	Control	SDCCAG8	FALSE
PFDN4	7.00059e-05	0.298558	0.294	0.229	1	Control	PFDN4	FALSE
DAD1	7.07702e-05	0.282496	0.743	0.772	1	Control	DAD1	FALSE
GYPC	8.13207e-05	0.372553	0.621	0.603	1	Control	GYPC	FALSE
ACAT1	8.32098e-05	0.283292	0.355	0.292	1	Control	ACAT1	FALSE
USP53	8.71926e-05	0.540478	0.368	0.305	1	Control	USP53	FALSE
PMPCB	8.91949e-05	0.27148	0.336	0.267	1	Control	PMPCB	FALSE
FKBP2	9.05889e-05	0.304569	0.586	0.554	1	Control	FKBP2	FALSE
C19orf70	9.34585e-05	0.265372	0.514	0.454	1	Control	C19orf70	FALSE
TSPAN3	9.62378e-05	0.32788	0.54	0.487	1	Control	TSPAN3	FALSE
SDHD	9.76002e-05	0.313779	0.562	0.515	1	Control	SDHD	FALSE
OSTF1	0.000122183	0.368216	0.331	0.269	1	Control	OSTF1	FALSE
IP6K2	0.00012433	0.265032	0.288	0.221	1	Control	IP6K2	FALSE
FMO2	0.000127102	0.609415	0.42	0.379	1	Control	FMO2	FALSE
NKTR	0.000129782	0.339765	0.348	0.277	1	Control	NKTR	FALSE
CDIPT	0.000136749	0.275606	0.357	0.292	1	Control	CDIPT	FALSE
HADHB	0.000144818	0.260341	0.377	0.307	1	Control	HADHB	FALSE
RGCC	0.000148023	0.89286	0.538	0.498	1	Control	RGCC	TRUE
CALD1	0.000170958	0.275611	0.93	0.953	1	Control	CALD1	FALSE
LRPAP1	0.000189205	0.327989	0.566	0.535	1	Control	LRPAP1	FALSE
LAMA2	0.000201062	0.553132	0.488	0.459	1	Control	LAMA2	FALSE
CSRP1	0.00020184	0.54913	0.588	0.571	1	Control	CSRP1	FALSE
RAD21	0.000202918	0.310733	0.357	0.298	1	Control	RAD21	FALSE
ANXA11	0.000206575	0.288288	0.519	0.487	1	Control	ANXA11	FALSE
HLA-DPA1	0.000206604	0.390048	0.259	0.196	1	Control	HLA-DPA1	FALSE
PSMB4	0.000210373	0.286817	0.372	0.309	1	Control	PSMB4	FALSE
PALLD	0.000212159	0.420071	0.597	0.584	1	Control	PALLD	FALSE
APEX1	0.000224981	0.257248	0.433	0.383	1	Control	APEX1	FALSE
EIF3E	0.000235427	0.315793	0.678	0.692	1	Control	EIF3E	FALSE
CKB	0.000254531	0.402147	0.377	0.325	1	Control	CKB	FALSE
CPSF3L	0.000257351	0.255411	0.296	0.234	1	Control	CPSF3L	FALSE
UBXN1	0.000268266	0.290124	0.49	0.451	1	Control	UBXN1	FALSE
SERPINB6	0.000281355	0.290768	0.383	0.322	1	Control	SERPINB6	FALSE
SLC39A13	0.000296456	0.331225	0.283	0.224	1	Control	SLC39A13	FALSE
RPS26	0.000308851	0.418308	0.891	0.938	1	Control	RPS26	FALSE
FXYD1	0.000310693	0.42734	0.675	0.669	1	Control	FXYD1	FALSE
ATP6AP1	0.000317929	0.426059	0.403	0.348	1	Control	ATP6AP1	FALSE
ESD	0.000357123	0.264141	0.591	0.571	1	Control	ESD	FALSE
GSN	0.000367861	0.477047	0.756	0.852	1	Control	GSN	FALSE
IER2	0.000371381	0.885731	0.627	0.705	1	Control	IER2	FALSE
MDH2	0.00039623	0.262099	0.523	0.487	1	Control	MDH2	FALSE
SAT2	0.000400657	0.259032	0.47	0.415	1	Control	SAT2	FALSE
ACTN4	0.0004377	0.464988	0.42	0.371	1	Control	ACTN4	FALSE
LINC00969	0.00045011	0.280754	0.253	0.192	1	Control	LINC00969	FALSE
TMEM50B	0.000453041	0.282227	0.353	0.291	1	Control	TMEM50B	FALSE
MZT2B	0.000511855	0.301349	0.414	0.38	1	Control	MZT2B	FALSE
OPTN	0.000529077	0.279327	0.359	0.301	1	Control	OPTN	FALSE
GPAA1	0.000641259	0.332732	0.359	0.299	1	Control	GPAA1	FALSE
CRYAB	0.000692576	0.479434	0.532	0.506	1	Control	CRYAB	FALSE
ARHGAP10	0.000696988	0.387258	0.42	0.372	1	Control	ARHGAP10	FALSE
CD74	0.000730102	0.754468	0.603	0.602	1	Control	CD74	FALSE
ID1	0.000759414	0.659708	0.296	0.246	1	Control	ID1	TRUE
EIF3F	0.000797259	0.284085	0.636	0.683	1	Control	EIF3F	FALSE
BNIP3L	0.000837991	0.258575	0.603	0.579	1	Control	BNIP3L	FALSE
ISCU	0.000947935	0.254443	0.623	0.612	1	Control	ISCU	FALSE
CAP1	0.00099861	0.348348	0.508	0.476	1	Control	CAP1	FALSE
PLOD1	0.00101482	0.46206	0.288	0.234	1	Control	PLOD1	FALSE
TCEAL3	0.00112112	0.365582	0.357	0.308	1	Control	TCEAL3	FALSE
ISYNA1	0.00112937	0.574884	0.279	0.235	1	Control	ISYNA1	FALSE
ELN	0.00117689	0.513974	0.586	0.578	1	Control	ELN	FALSE
ILK	0.00118835	0.26601	0.529	0.496	1	Control	ILK	FALSE
TLN1	0.00119748	0.414904	0.516	0.501	1	Control	TLN1	FALSE
ABCA1	0.00133772	0.281788	0.311	0.261	1	Control	ABCA1	FALSE
SSBP2	0.00141512	0.29282	0.379	0.33	1	Control	SSBP2	FALSE
ANGPT1	0.00153736	0.290879	0.275	0.218	1	Control	ANGPT1	FALSE
DDIT4	0.00155825	0.352635	0.373	0.331	1	Control	DDIT4	FALSE
CAT	0.00181391	0.264785	0.355	0.303	1	Control	CAT	FALSE
GDI1	0.00183055	0.351404	0.368	0.33	1	Control	GDI1	FALSE
ADIPOR1	0.00184473	0.255275	0.327	0.276	1	Control	ADIPOR1	FALSE
LASP1	0.00186257	0.268209	0.294	0.244	1	Control	LASP1	FALSE
COL4A1	0.00191441	0.42835	0.421	0.371	1	Control	COL4A1	FALSE
ABCA6	0.00193288	0.55348	0.366	0.329	1	Control	ABCA6	FALSE
ACTB	0.00203674	0.287704	0.996	0.994	1	Control	ACTB	FALSE
UQCRC1	0.00214939	0.252333	0.425	0.383	1	Control	UQCRC1	FALSE
QTRT1	0.00238193	0.259254	0.288	0.237	1	Control	QTRT1	FALSE
MMADHC	0.00248802	0.287734	0.475	0.445	1	Control	MMADHC	FALSE
TMBIM1	0.00249583	0.288538	0.403	0.357	1	Control	TMBIM1	FALSE
BTG2	0.00282485	0.563891	0.512	0.494	1	Control	BTG2	FALSE
LGMN	0.00321586	0.267983	0.383	0.331	1	Control	LGMN	FALSE
PRDX6	0.00331974	0.294298	0.762	0.774	1	Control	PRDX6	FALSE
METTL7A	0.00354784	0.396924	0.405	0.372	1	Control	METTL7A	FALSE
EPS8	0.00362134	0.394422	0.399	0.37	1	Control	EPS8	FALSE
TNKS1BP1	0.00420895	0.278005	0.261	0.216	1	Control	TNKS1BP1	FALSE
EBF1	0.00437663	0.264636	0.338	0.292	1	Control	EBF1	FALSE
GHITM	0.00455888	0.270943	0.477	0.461	1	Control	GHITM	FALSE
TGFBR3	0.00606667	0.408846	0.416	0.387	1	Control	TGFBR3	TRUE
CFB	0.00631463	0.271928	0.187	0.252	1	Control	CFB	FALSE
HLA-B	0.00676662	0.296909	0.808	0.857	1	Control	HLA-B	FALSE
PDE4DIP	0.00719639	0.28199	0.299	0.255	1	Control	PDE4DIP	FALSE
CYP20A1	0.00756064	0.272968	0.27	0.228	1	Control	CYP20A1	FALSE
MALAT1	0.00773311	0.302976	0.967	0.993	1	Control	MALAT1	FALSE
IGFBP6	0.0085843	0.46368	0.56	0.677	1	Control	IGFBP6	FALSE
TMEM119	0.0092078	0.304764	0.251	0.21	1	Control	TMEM119	FALSE
IGFBP4	3.11378e-100	1.6722	0.871	0.468	8.61708e-96	IPF	IGFBP4	TRUE
HSP90AA1	3.38314e-84	1.3803	0.919	0.741	9.36249e-80	IPF	HSP90AA1	FALSE
THY1	8.13271e-75	1.45645	0.68	0.27	2.25065e-70	IPF	THY1	TRUE
CXCL12	8.5663e-71	1.74845	0.652	0.274	2.37064e-66	IPF	CXCL12	TRUE
CCL2	3.37171e-67	2.41287	0.577	0.166	9.33086e-63	IPF	CCL2	FALSE
SERTAD1	1.7996e-65	1.21607	0.59	0.207	4.98021e-61	IPF	SERTAD1	FALSE
COL14A1	4.08589e-65	1.33938	0.718	0.364	1.13073e-60	IPF	COL14A1	TRUE
DNAJA1	2.10015e-64	1.5568	0.66	0.342	5.81195e-60	IPF	DNAJA1	FALSE
TNFRSF12A	1.79366e-61	1.60119	0.555	0.185	4.96378e-57	IPF	TNFRSF12A	FALSE
HSP90AB1	7.41016e-61	1.09529	0.912	0.773	2.05069e-56	IPF	HSP90AB1	FALSE
MT1A	9.30534e-61	2.89448	0.473	0.1	2.57516e-56	IPF	MT1A	FALSE
HAS1	3.35807e-60	2.24495	0.402	0.037	9.29314e-56	IPF	HAS1	FALSE
DDX21	2.58985e-59	1.30602	0.565	0.216	7.16714e-55	IPF	DDX21	FALSE
HSPA8	7.9896e-59	1.20384	0.815	0.608	2.21104e-54	IPF	HSPA8	FALSE
ALDH1A3	1.72429e-58	1.85621	0.451	0.092	4.77181e-54	IPF	ALDH1A3	TRUE
NR4A3	6.34472e-58	1.52298	0.419	0.057	1.75584e-53	IPF	NR4A3	FALSE
ACSL4	6.88771e-57	1.91307	0.467	0.12	1.90611e-52	IPF	ACSL4	FALSE
FOSB	3.47228e-56	1.39635	0.659	0.325	9.60918e-52	IPF	FOSB	FALSE
IGF1	2.68385e-53	1.79597	0.559	0.224	7.42729e-49	IPF	IGF1	TRUE
GPRC5A	1.85228e-52	1.61815	0.454	0.122	5.12601e-48	IPF	GPRC5A	FALSE
MEDAG	8.42888e-52	1.74542	0.507	0.2	2.33261e-47	IPF	MEDAG	TRUE
SCGB3A1	1.22185e-51	1.40669	0.692	0.331	3.38135e-47	IPF	SCGB3A1	FALSE
TMEM176A	3.91168e-51	1.13061	0.663	0.336	1.08252e-46	IPF	TMEM176A	FALSE
SCGB1A1	2.23608e-50	1.48202	0.74	0.366	6.18812e-46	IPF	SCGB1A1	TRUE
KDM6B	2.67003e-50	1.22255	0.405	0.074	7.38903e-46	IPF	KDM6B	FALSE
DNAJB1	3.11517e-50	1.66248	0.639	0.32	8.62091e-46	IPF	DNAJB1	FALSE
HSPH1	6.42816e-50	1.93246	0.489	0.166	1.77893e-45	IPF	HSPH1	FALSE
HSPE1	1.14812e-49	1.49712	0.714	0.47	3.17732e-45	IPF	HSPE1	FALSE
PDLIM4	5.95249e-49	1.04405	0.47	0.146	1.64729e-44	IPF	PDLIM4	TRUE
NNMT	7.59428e-49	1.17769	0.791	0.529	2.10164e-44	IPF	NNMT	FALSE
ERRFI1	3.44528e-48	2.02979	0.557	0.283	9.53447e-44	IPF	ERRFI1	FALSE
MCL1	6.31481e-48	1.04074	0.73	0.482	1.74756e-43	IPF	MCL1	FALSE
FHL2	2.14996e-47	1.23137	0.524	0.205	5.94979e-43	IPF	FHL2	TRUE
MXRA5	2.39333e-47	1.09665	0.445	0.113	6.6233e-43	IPF	MXRA5	TRUE
FOSL1	3.31678e-47	1.13448	0.369	0.055	9.17884e-43	IPF	FOSL1	FALSE
PLAUR	4.92937e-47	1.41848	0.489	0.179	1.36415e-42	IPF	PLAUR	FALSE
GFPT2	6.46779e-47	1.40207	0.504	0.205	1.7899e-42	IPF	GFPT2	FALSE
TMEM176B	2.07335e-46	0.940878	0.681	0.373	5.73778e-42	IPF	TMEM176B	TRUE
MYC	7.13888e-46	1.71786	0.564	0.294	1.97561e-41	IPF	MYC	FALSE
TNFAIP6	4.767e-45	1.81663	0.463	0.161	1.31922e-40	IPF	TNFAIP6	FALSE
COL1A2	1.0996e-44	0.681439	0.929	0.774	3.04304e-40	IPF	COL1A2	TRUE
SPSB1	8.5359e-44	1.34949	0.44	0.146	2.36223e-39	IPF	SPSB1	FALSE
CRABP2	2.63285e-43	1.12163	0.426	0.118	7.28615e-39	IPF	CRABP2	TRUE
UAP1	2.76498e-43	1.37981	0.574	0.307	7.6518e-39	IPF	UAP1	FALSE
IGF2	5.18547e-43	1.52228	0.402	0.111	1.43503e-38	IPF	IGF2	FALSE
MEG3	7.92824e-43	1.15601	0.521	0.209	2.19406e-38	IPF	MEG3	TRUE
SOCS3	2.56809e-42	1.12301	0.63	0.335	7.10693e-38	IPF	SOCS3	FALSE
MT2A	4.62126e-42	1.81099	0.943	0.913	1.27889e-37	IPF	MT2A	FALSE
ABL2	2.93832e-41	1.14127	0.412	0.124	8.13149e-37	IPF	ABL2	FALSE
ANGPTL4	1.30289e-40	1.38198	0.455	0.15	3.60561e-36	IPF	ANGPTL4	FALSE
THBS1	4.31555e-40	1.75243	0.672	0.46	1.19429e-35	IPF	THBS1	FALSE
MAT2A	9.74476e-40	1.17643	0.615	0.37	2.69676e-35	IPF	MAT2A	FALSE
TUBB2A	1.21324e-39	1.06433	0.424	0.135	3.35751e-35	IPF	TUBB2A	FALSE
IFI16	1.70141e-39	0.898591	0.644	0.368	4.70848e-35	IPF	IFI16	FALSE
IL32	2.51462e-39	1.05871	0.464	0.177	6.95897e-35	IPF	IL32	FALSE
EIF5	3.66582e-39	0.738686	0.695	0.429	1.01448e-34	IPF	EIF5	FALSE
CFI	6.66228e-39	0.689817	0.477	0.17	1.84372e-34	IPF	CFI	TRUE
RUNX1	7.35639e-39	0.89709	0.422	0.131	2.03581e-34	IPF	RUNX1	FALSE
PHLDA1	1.18e-38	1.14256	0.557	0.257	3.26552e-34	IPF	PHLDA1	FALSE
C3	1.25327e-38	1.01558	0.682	0.42	3.4683e-34	IPF	C3	FALSE
PLAU	2.19561e-38	1.64425	0.367	0.096	6.07613e-34	IPF	PLAU	TRUE
TOP1	3.88967e-38	0.77477	0.566	0.287	1.07643e-33	IPF	TOP1	FALSE
CCDC80	5.32523e-38	0.956101	0.721	0.449	1.47371e-33	IPF	CCDC80	TRUE
IL1R1	9.78243e-38	1.03394	0.535	0.248	2.70719e-33	IPF	IL1R1	FALSE
NOP16	2.93728e-37	0.779687	0.388	0.113	8.12862e-33	IPF	NOP16	FALSE
LMNA	3.36957e-37	1.02659	0.837	0.654	9.32495e-33	IPF	LMNA	FALSE
RARRES1	1.30986e-36	0.891834	0.648	0.37	3.62492e-32	IPF	RARRES1	TRUE
MTRNR2L12	3.29576e-36	0.992722	0.33	0.065	9.12069e-32	IPF	MTRNR2L12	FALSE
UGDH	6.32796e-36	1.7373	0.529	0.299	1.7512e-31	IPF	UGDH	FALSE
SLC20A1	1.83675e-35	0.880785	0.367	0.096	5.08302e-31	IPF	SLC20A1	FALSE
ATP1B3	2.10661e-35	1.11586	0.512	0.253	5.82984e-31	IPF	ATP1B3	FALSE
CCND2	2.21309e-35	0.747427	0.458	0.177	6.1245e-31	IPF	CCND2	FALSE
HSPD1	2.7798e-35	1.57905	0.66	0.453	7.69283e-31	IPF	HSPD1	FALSE
YWHAG	4.46211e-35	0.789595	0.478	0.207	1.23484e-30	IPF	YWHAG	FALSE
TIMP1	8.41877e-35	0.794461	0.971	0.909	2.32981e-30	IPF	TIMP1	FALSE
THBS2	9.60162e-35	1.23061	0.525	0.264	2.65715e-30	IPF	THBS2	TRUE
BAG3	1.31026e-34	1.29687	0.48	0.214	3.62603e-30	IPF	BAG3	FALSE
CHD1	1.80926e-34	0.814014	0.48	0.205	5.00695e-30	IPF	CHD1	FALSE
CREM	3.31804e-34	0.919005	0.392	0.129	9.18233e-30	IPF	CREM	FALSE
TUBA1C	4.17119e-34	0.948403	0.517	0.268	1.15434e-29	IPF	TUBA1C	FALSE
NOLC1	8.09413e-34	0.725141	0.43	0.159	2.23997e-29	IPF	NOLC1	FALSE
COL1A1	1.82888e-33	0.348045	0.826	0.595	5.06123e-29	IPF	COL1A1	TRUE
VEGFA	7.71505e-33	0.879824	0.371	0.116	2.13506e-28	IPF	VEGFA	FALSE
S100A10	1.48813e-32	0.867365	0.851	0.673	4.11825e-28	IPF	S100A10	FALSE
HIF1A	1.76241e-32	0.8929	0.623	0.392	4.8773e-28	IPF	HIF1A	TRUE
PTMA	2.08723e-32	0.552862	0.978	0.946	5.77621e-28	IPF	PTMA	FALSE
CTSL	2.11266e-32	1.68642	0.698	0.556	5.84659e-28	IPF	CTSL	FALSE
NCL	2.52918e-32	0.708627	0.778	0.603	6.99926e-28	IPF	NCL	FALSE
HSPA1A	2.94447e-32	0.575306	0.74	0.481	8.14853e-28	IPF	HSPA1A	FALSE
GEM	3.21452e-32	1.15795	0.617	0.372	8.89588e-28	IPF	GEM	TRUE
PLXDC1	1.24298e-31	0.579271	0.278	0.041	3.43981e-27	IPF	PLXDC1	TRUE
ZFP36L1	1.31257e-31	0.64859	0.914	0.736	3.63241e-27	IPF	ZFP36L1	FALSE
ATP1A1	1.93764e-31	0.73357	0.553	0.301	5.36223e-27	IPF	ATP1A1	FALSE
CYP1B1	2.54682e-31	1.47983	0.458	0.214	7.04807e-27	IPF	CYP1B1	TRUE
DDX5	5.01617e-31	0.560683	0.906	0.837	1.38818e-26	IPF	DDX5	FALSE
UGCG	6.20012e-31	0.71521	0.39	0.14	1.71582e-26	IPF	UGCG	TRUE
MT1M	6.23407e-31	2.0463	0.571	0.351	1.72522e-26	IPF	MT1M	FALSE
STK17A	7.75559e-31	0.735505	0.357	0.113	2.14628e-26	IPF	STK17A	FALSE
NOP58	8.85009e-31	0.607644	0.491	0.226	2.44917e-26	IPF	NOP58	FALSE
PFDN2	9.28436e-31	0.687436	0.595	0.362	2.56935e-26	IPF	PFDN2	FALSE
ZNF593	1.6349e-30	0.647879	0.432	0.181	4.52442e-26	IPF	ZNF593	FALSE
EIF4A3	2.71631e-30	1.08624	0.522	0.296	7.51712e-26	IPF	EIF4A3	FALSE
RPL41	3.37222e-30	0.80445	0.948	0.874	9.33229e-26	IPF	RPL41	FALSE
UBB	4.37917e-30	0.601784	0.879	0.719	1.21189e-25	IPF	UBB	FALSE
STAT3	5.41243e-30	0.605736	0.702	0.464	1.49784e-25	IPF	STAT3	FALSE
HNRNPU	6.50383e-30	0.744566	0.672	0.457	1.79987e-25	IPF	HNRNPU	FALSE
EGR3	7.68379e-30	0.671355	0.283	0.052	2.12641e-25	IPF	EGR3	TRUE
GUK1	9.22756e-30	0.632539	0.782	0.564	2.55363e-25	IPF	GUK1	FALSE
TCEB1	1.50515e-29	0.788878	0.609	0.392	4.16535e-25	IPF	TCEB1	FALSE
ITIH5	1.8258e-29	0.763727	0.429	0.17	5.05272e-25	IPF	ITIH5	TRUE
SFRP1	2.60098e-29	1.04504	0.318	0.089	7.19794e-25	IPF	SFRP1	TRUE
PTP4A1	3.30348e-29	0.735346	0.467	0.22	9.14206e-25	IPF	PTP4A1	FALSE
NR4A2	3.506e-29	0.935114	0.396	0.144	9.7025e-25	IPF	NR4A2	FALSE
TNXB	4.07703e-29	0.808286	0.599	0.336	1.12828e-24	IPF	TNXB	FALSE
NAMPT	4.44323e-29	0.895846	0.611	0.388	1.22962e-24	IPF	NAMPT	FALSE
PDE4D	8.87541e-29	0.575858	0.332	0.091	2.45618e-24	IPF	PDE4D	FALSE
CDKN1A	9.94108e-29	1.17985	0.633	0.462	2.75109e-24	IPF	CDKN1A	FALSE
B4GALT1	1.15338e-28	0.807651	0.445	0.205	3.19187e-24	IPF	B4GALT1	FALSE
ARID5B	2.00857e-28	0.887732	0.711	0.545	5.5585e-24	IPF	ARID5B	FALSE
ETF1	2.34911e-28	0.598172	0.44	0.19	6.50093e-24	IPF	ETF1	FALSE
LDHA	2.95632e-28	0.780216	0.8	0.688	8.18133e-24	IPF	LDHA	FALSE
CD44	3.77678e-28	0.760024	0.57	0.331	1.04519e-23	IPF	CD44	FALSE
LIMA1	5.49549e-28	0.651127	0.668	0.466	1.52082e-23	IPF	LIMA1	FALSE
WDR43	6.30561e-28	0.598704	0.357	0.126	1.74502e-23	IPF	WDR43	FALSE
NRIP1	8.49639e-28	0.74643	0.322	0.096	2.35129e-23	IPF	NRIP1	FALSE
ATP13A3	1.24376e-27	0.658995	0.325	0.1	3.44198e-23	IPF	ATP13A3	FALSE
TIPARP	2.16718e-27	0.71408	0.355	0.124	5.99745e-23	IPF	TIPARP	FALSE
APP	2.34066e-27	0.604453	0.787	0.601	6.47755e-23	IPF	APP	FALSE
CD55	2.54967e-27	1.11273	0.485	0.253	7.05596e-23	IPF	CD55	FALSE
AMD1	2.63253e-27	0.66843	0.436	0.198	7.28526e-23	IPF	AMD1	FALSE
PDPN	2.80802e-27	0.715569	0.444	0.198	7.77092e-23	IPF	PDPN	FALSE
SCGB3A2	3.08684e-27	1.18675	0.296	0.079	8.54251e-23	IPF	SCGB3A2	TRUE
TRIB1	3.23564e-27	0.697969	0.286	0.072	8.95431e-23	IPF	TRIB1	FALSE
BTG3	3.56787e-27	0.718126	0.514	0.292	9.87373e-23	IPF	BTG3	FALSE
ARPC5L	4.22652e-27	0.566548	0.393	0.161	1.16965e-22	IPF	ARPC5L	FALSE
TUBB4B	4.58564e-27	0.671597	0.617	0.381	1.26903e-22	IPF	TUBB4B	FALSE
MLLT11	5.11845e-27	0.701359	0.257	0.054	1.41648e-22	IPF	MLLT11	FALSE
COL6A3	6.88035e-27	0.694724	0.745	0.464	1.90407e-22	IPF	COL6A3	TRUE
SAT1	2.27312e-26	0.671895	0.878	0.756	6.29063e-22	IPF	SAT1	FALSE
SFPQ	2.76339e-26	0.656117	0.627	0.407	7.64742e-22	IPF	SFPQ	FALSE
FGF7	2.91518e-26	1.20861	0.563	0.37	8.06747e-22	IPF	FGF7	FALSE
KLF9	3.49626e-26	0.725832	0.617	0.394	9.67554e-22	IPF	KLF9	FALSE
NFE2L2	4.27103e-26	0.608139	0.671	0.481	1.18196e-21	IPF	NFE2L2	FALSE
SGK1	4.94569e-26	1.10855	0.371	0.146	1.36867e-21	IPF	SGK1	FALSE
PTGDS	4.99181e-26	0.986406	0.662	0.434	1.38143e-21	IPF	PTGDS	TRUE
SRSF7	8.35969e-26	0.55491	0.673	0.471	2.31346e-21	IPF	SRSF7	FALSE
IFITM1	8.93493e-26	0.695497	0.738	0.503	2.47265e-21	IPF	IFITM1	FALSE
SELK	1.04148e-25	0.758332	0.627	0.425	2.8822e-21	IPF	SELK	FALSE
TFPI2	3.81013e-25	1.2263	0.261	0.057	1.05441e-20	IPF	TFPI2	FALSE
PTRH2	4.81931e-25	0.49461	0.333	0.113	1.33369e-20	IPF	PTRH2	FALSE
HNRNPAB	7.29417e-25	0.65899	0.534	0.32	2.01859e-20	IPF	HNRNPAB	FALSE
TSHZ2	1.23127e-24	0.589683	0.439	0.218	3.40741e-20	IPF	TSHZ2	TRUE
SRSF3	1.48645e-24	0.596835	0.639	0.436	4.11361e-20	IPF	SRSF3	FALSE
SERBP1	1.9333e-24	0.534469	0.686	0.482	5.35022e-20	IPF	SERBP1	FALSE
SERPINF1	2.12576e-24	0.508192	0.76	0.519	5.88282e-20	IPF	SERPINF1	TRUE
SNHG15	2.45646e-24	0.556199	0.394	0.172	6.79801e-20	IPF	SNHG15	FALSE
SEPW1	2.72942e-24	0.682388	0.807	0.61	7.55339e-20	IPF	SEPW1	FALSE
TUBB6	2.88018e-24	0.570919	0.53	0.299	7.97061e-20	IPF	TUBB6	FALSE
CYCS	3.54188e-24	0.698563	0.578	0.36	9.8018e-20	IPF	CYCS	FALSE
IFI27	5.22043e-24	0.98485	0.409	0.19	1.4447e-19	IPF	IFI27	FALSE
SLIT3	5.26569e-24	0.6245	0.588	0.351	1.45723e-19	IPF	SLIT3	FALSE
TOMM5	6.06283e-24	0.529368	0.587	0.366	1.67783e-19	IPF	TOMM5	FALSE
TMSB10	6.8208e-24	0.374588	0.974	0.913	1.88759e-19	IPF	TMSB10	FALSE
PNO1	7.38072e-24	0.461473	0.291	0.085	2.04254e-19	IPF	PNO1	FALSE
HAS2	7.65872e-24	0.999451	0.273	0.078	2.11947e-19	IPF	HAS2	TRUE
OSMR	7.74911e-24	0.595271	0.403	0.177	2.14449e-19	IPF	OSMR	FALSE
PPIC	8.9079e-24	0.577092	0.63	0.397	2.46517e-19	IPF	PPIC	FALSE
RBMS1	9.02512e-24	0.545968	0.666	0.466	2.49761e-19	IPF	RBMS1	FALSE
RGS2	1.10459e-23	0.788554	0.348	0.131	3.05685e-19	IPF	RGS2	FALSE
H2AFX	1.35314e-23	0.483853	0.285	0.083	3.74468e-19	IPF	H2AFX	FALSE
SRSF2	1.88119e-23	0.622905	0.635	0.431	5.20599e-19	IPF	SRSF2	FALSE
PAMR1	2.13494e-23	0.506924	0.314	0.104	5.90824e-19	IPF	PAMR1	TRUE
NGFRAP1	2.7251e-23	0.512044	0.752	0.54	7.54143e-19	IPF	NGFRAP1	FALSE
PLA2G2A	3.38356e-23	1.55728	0.456	0.231	9.36366e-19	IPF	PLA2G2A	TRUE
BRD2	5.31921e-23	0.604444	0.496	0.277	1.47204e-18	IPF	BRD2	FALSE
S100A4	6.13154e-23	0.52627	0.823	0.616	1.69684e-18	IPF	S100A4	FALSE
LRRC59	6.4603e-23	0.469978	0.438	0.211	1.78782e-18	IPF	LRRC59	FALSE
COL3A1	6.50313e-23	0.341352	0.813	0.628	1.79968e-18	IPF	COL3A1	TRUE
CTNNB1	8.81022e-23	0.48601	0.493	0.268	2.43814e-18	IPF	CTNNB1	FALSE
CHSY1	1.34209e-22	0.469896	0.252	0.063	3.7141e-18	IPF	CHSY1	FALSE
STEAP2	1.45502e-22	0.609982	0.438	0.216	4.02662e-18	IPF	STEAP2	TRUE
ATF3	1.70434e-22	0.545836	0.574	0.353	4.71659e-18	IPF	ATF3	FALSE
MAFF	1.80663e-22	0.709966	0.428	0.203	4.99968e-18	IPF	MAFF	FALSE
SPTSSA	2.35012e-22	0.568824	0.601	0.399	6.50372e-18	IPF	SPTSSA	FALSE
KLF4	2.5975e-22	0.963358	0.525	0.336	7.18832e-18	IPF	KLF4	FALSE
PTGFRN	2.82542e-22	0.481483	0.279	0.089	7.81908e-18	IPF	PTGFRN	TRUE
CALM1	4.10994e-22	0.595167	0.851	0.677	1.13739e-17	IPF	CALM1	FALSE
CCT2	4.22789e-22	0.531478	0.549	0.344	1.17003e-17	IPF	CCT2	FALSE
NAA50	6.63174e-22	0.473057	0.384	0.179	1.83527e-17	IPF	NAA50	FALSE
PLSCR1	7.00118e-22	0.610962	0.435	0.227	1.93751e-17	IPF	PLSCR1	FALSE
CFH	7.0138e-22	0.567112	0.766	0.566	1.941e-17	IPF	CFH	TRUE
BAZ1A	7.31141e-22	0.595205	0.33	0.135	2.02336e-17	IPF	BAZ1A	FALSE
CXCL2	1.62924e-21	1.80753	0.292	0.104	4.50876e-17	IPF	CXCL2	FALSE
LARP4	1.66939e-21	0.437293	0.323	0.118	4.61987e-17	IPF	LARP4	FALSE
PIM3	1.73006e-21	0.587484	0.36	0.15	4.78778e-17	IPF	PIM3	FALSE
PLPP3	1.82901e-21	0.634984	0.652	0.442	5.0616e-17	IPF	PLPP3	FALSE
RRBP1	2.01846e-21	0.513688	0.602	0.377	5.58589e-17	IPF	RRBP1	FALSE
EIF3J	2.15396e-21	0.473611	0.383	0.181	5.96086e-17	IPF	EIF3J	FALSE
DDX3X	2.27756e-21	0.535463	0.556	0.338	6.30291e-17	IPF	DDX3X	FALSE
EIF4G2	2.91903e-21	0.482567	0.756	0.591	8.07811e-17	IPF	EIF4G2	FALSE
RFK	3.0801e-21	0.559984	0.27	0.085	8.52385e-17	IPF	RFK	FALSE
KCTD20	5.19507e-21	0.502812	0.327	0.129	1.43768e-16	IPF	KCTD20	FALSE
SLC19A2	5.39995e-21	0.636216	0.4	0.187	1.49438e-16	IPF	SLC19A2	FALSE
GNL3	7.72798e-21	0.482439	0.402	0.198	2.13864e-16	IPF	GNL3	FALSE
NIP7	9.34725e-21	0.404297	0.258	0.076	2.58676e-16	IPF	NIP7	FALSE
CSNK1A1	1.05577e-20	0.460372	0.627	0.44	2.92173e-16	IPF	CSNK1A1	FALSE
DYNLL1	1.37353e-20	0.482646	0.83	0.647	3.80111e-16	IPF	DYNLL1	FALSE
TIMP2	1.39991e-20	0.490569	0.743	0.518	3.87411e-16	IPF	TIMP2	FALSE
LUM	1.40366e-20	0.527532	0.774	0.591	3.88449e-16	IPF	LUM	TRUE
SOD2	1.59758e-20	0.962905	0.661	0.488	4.42115e-16	IPF	SOD2	FALSE
CSRNP1	1.87195e-20	0.544175	0.409	0.201	5.18044e-16	IPF	CSRNP1	FALSE
U2AF1L5	2.10418e-20	0.375608	0.257	0.076	5.8231e-16	IPF	U2AF1L5	FALSE
CPXM1	2.40059e-20	0.561577	0.409	0.207	6.64338e-16	IPF	CPXM1	TRUE
GJA1	2.42966e-20	0.518226	0.33	0.139	6.72385e-16	IPF	GJA1	FALSE
MARCKSL1	3.35563e-20	0.506673	0.381	0.174	9.28638e-16	IPF	MARCKSL1	FALSE
SOX4	3.3601e-20	0.541209	0.528	0.303	9.29873e-16	IPF	SOX4	FALSE
BST2	3.79742e-20	0.704017	0.41	0.209	1.0509e-15	IPF	BST2	FALSE
S100A16	4.07929e-20	0.585205	0.519	0.312	1.1289e-15	IPF	S100A16	FALSE
SRGAP1	4.55691e-20	0.495415	0.331	0.137	1.26108e-15	IPF	SRGAP1	FALSE
PRRC2C	6.6886e-20	0.463176	0.627	0.418	1.851e-15	IPF	PRRC2C	FALSE
HSP90B1	6.71049e-20	0.399034	0.86	0.723	1.85706e-15	IPF	HSP90B1	FALSE
SERPINE1	6.71829e-20	1.15601	0.432	0.224	1.85922e-15	IPF	SERPINE1	FALSE
STEAP1	7.39823e-20	0.575017	0.423	0.227	2.04739e-15	IPF	STEAP1	TRUE
SMOC2	8.30023e-20	0.578944	0.326	0.137	2.29701e-15	IPF	SMOC2	TRUE
HSPB6	8.51297e-20	0.53656	0.654	0.444	2.35588e-15	IPF	HSPB6	FALSE
C16orf45	1.04731e-19	0.612933	0.34	0.161	2.89832e-15	IPF	C16orf45	FALSE
HSPA9	1.33374e-19	0.469022	0.48	0.272	3.69099e-15	IPF	HSPA9	FALSE
S100A11	1.54109e-19	0.38189	0.915	0.784	4.26482e-15	IPF	S100A11	FALSE
FGFR1	1.5646e-19	0.523727	0.504	0.309	4.32987e-15	IPF	FGFR1	FALSE
JUND	2.34062e-19	0.497734	0.578	0.373	6.47744e-15	IPF	JUND	FALSE
MAP2K3	2.47298e-19	0.463606	0.288	0.105	6.84372e-15	IPF	MAP2K3	FALSE
FILIP1L	2.61818e-19	0.617841	0.563	0.355	7.24556e-15	IPF	FILIP1L	FALSE
DDX3Y	2.68982e-19	0.442797	0.327	0.135	7.44381e-15	IPF	DDX3Y	TRUE
CHMP1B	2.80819e-19	0.709182	0.32	0.135	7.7714e-15	IPF	CHMP1B	FALSE
GTPBP4	3.27561e-19	0.369464	0.303	0.116	9.06492e-15	IPF	GTPBP4	FALSE
SRPX	4.10482e-19	0.52741	0.499	0.281	1.13597e-14	IPF	SRPX	FALSE
DNTTIP2	5.6596e-19	0.416154	0.345	0.155	1.56624e-14	IPF	DNTTIP2	FALSE
NUFIP2	6.10059e-19	0.480657	0.364	0.17	1.68828e-14	IPF	NUFIP2	FALSE
EML4	6.21573e-19	0.448748	0.35	0.159	1.72014e-14	IPF	EML4	FALSE
XBP1	6.98836e-19	0.515441	0.611	0.429	1.93396e-14	IPF	XBP1	FALSE
PER3	8.51875e-19	0.329462	0.253	0.072	2.35748e-14	IPF	PER3	FALSE
SERPINH1	9.1285e-19	0.472799	0.686	0.492	2.52622e-14	IPF	SERPINH1	FALSE
IPO7	9.5529e-19	0.442165	0.395	0.192	2.64367e-14	IPF	IPO7	FALSE
FBN1	1.07811e-18	0.591304	0.644	0.444	2.98356e-14	IPF	FBN1	TRUE
ESYT2	1.09784e-18	0.444	0.309	0.126	3.03818e-14	IPF	ESYT2	FALSE
ITM2A	1.10963e-18	0.576037	0.339	0.14	3.07079e-14	IPF	ITM2A	FALSE
EIF1B	1.11952e-18	0.696352	0.702	0.569	3.09816e-14	IPF	EIF1B	FALSE
IRF1	1.19471e-18	0.555631	0.341	0.152	3.30624e-14	IPF	IRF1	FALSE
RBM25	1.26181e-18	0.449906	0.616	0.421	3.49192e-14	IPF	RBM25	FALSE
HSPA1B	1.44151e-18	0.515552	0.597	0.39	3.98924e-14	IPF	HSPA1B	FALSE
FKBP1A	1.70252e-18	0.487926	0.72	0.593	4.71156e-14	IPF	FKBP1A	FALSE
GNPNAT1	1.78442e-18	0.611144	0.295	0.12	4.93821e-14	IPF	GNPNAT1	FALSE
DNAJC2	1.80554e-18	0.449075	0.325	0.144	4.99666e-14	IPF	DNAJC2	FALSE
FUS	2.45597e-18	0.387661	0.773	0.606	6.79664e-14	IPF	FUS	FALSE
SLC4A7	2.57785e-18	0.647791	0.291	0.115	7.13395e-14	IPF	SLC4A7	FALSE
TNFRSF1A	2.80962e-18	0.548128	0.628	0.473	7.77535e-14	IPF	TNFRSF1A	FALSE
TUBA1B	3.10346e-18	0.411202	0.774	0.64	8.5885e-14	IPF	TUBA1B	FALSE
PIM1	3.36276e-18	0.862603	0.38	0.207	9.30609e-14	IPF	PIM1	FALSE
RAN	3.79095e-18	0.402164	0.77	0.63	1.04911e-13	IPF	RAN	FALSE
COLEC12	4.11542e-18	0.461666	0.332	0.146	1.1389e-13	IPF	COLEC12	FALSE
PNRC1	4.41292e-18	0.578264	0.882	0.8	1.22123e-13	IPF	PNRC1	FALSE
MIR22HG	5.74839e-18	0.394507	0.404	0.203	1.59081e-13	IPF	MIR22HG	FALSE
NFKBIA	6.12166e-18	0.511685	0.813	0.675	1.69411e-13	IPF	NFKBIA	FALSE
NXT1	6.74554e-18	0.443876	0.411	0.22	1.86676e-13	IPF	NXT1	FALSE
EMP3	7.18417e-18	0.491283	0.762	0.597	1.98815e-13	IPF	EMP3	FALSE
EIF1AX	1.19495e-17	0.429344	0.61	0.425	3.30692e-13	IPF	EIF1AX	FALSE
FBLN1	1.3492e-17	0.469314	0.757	0.588	3.73379e-13	IPF	FBLN1	FALSE
CCDC85B	1.36749e-17	0.442577	0.654	0.47	3.78439e-13	IPF	CCDC85B	FALSE
MT1X	1.38216e-17	0.986108	0.69	0.551	3.825e-13	IPF	MT1X	FALSE
ICAM1	1.4775e-17	0.676861	0.342	0.157	4.08883e-13	IPF	ICAM1	FALSE
FST	1.62119e-17	1.81952	0.346	0.176	4.48648e-13	IPF	FST	FALSE
RABGEF1	1.70575e-17	0.407321	0.28	0.107	4.7205e-13	IPF	RABGEF1	FALSE
SLC16A1	1.85621e-17	0.337708	0.273	0.1	5.13687e-13	IPF	SLC16A1	FALSE
BAIAP2	2.0316e-17	0.407338	0.272	0.104	5.62225e-13	IPF	BAIAP2	FALSE
IVNS1ABP	2.2441e-17	0.359303	0.29	0.111	6.21032e-13	IPF	IVNS1ABP	FALSE
EIF3A	2.24596e-17	0.453228	0.514	0.323	6.21547e-13	IPF	EIF3A	FALSE
RAB31	2.52611e-17	0.471776	0.456	0.266	6.99074e-13	IPF	RAB31	FALSE
EIF4E	2.59759e-17	0.448167	0.456	0.268	7.18858e-13	IPF	EIF4E	FALSE
DUSP6	2.63872e-17	0.545663	0.261	0.092	7.3024e-13	IPF	DUSP6	FALSE
CD248	2.79043e-17	0.40615	0.619	0.431	7.72223e-13	IPF	CD248	FALSE
PLK2	3.0301e-17	0.544097	0.286	0.113	8.38549e-13	IPF	PLK2	FALSE
PLAC9	3.13776e-17	0.484255	0.846	0.658	8.68343e-13	IPF	PLAC9	FALSE
MIDN	3.13836e-17	0.441386	0.357	0.172	8.68511e-13	IPF	MIDN	FALSE
DPYSL3	3.21102e-17	0.407936	0.449	0.261	8.88619e-13	IPF	DPYSL3	FALSE
FAT1	3.24919e-17	0.663646	0.349	0.174	8.9918e-13	IPF	FAT1	FALSE
2023-03-03	4.9108e-17	0.559006	0.291	0.128	1.35901e-12	IPF	2023-03-03	FALSE
INTS6	5.58964e-17	0.508381	0.251	0.092	1.54688e-12	IPF	INTS6	FALSE
SNRPD1	6.30154e-17	0.408825	0.496	0.299	1.74389e-12	IPF	SNRPD1	FALSE
VCAN	7.01654e-17	0.720428	0.564	0.37	1.94176e-12	IPF	VCAN	TRUE
PCOLCE	7.15975e-17	0.36364	0.789	0.586	1.98139e-12	IPF	PCOLCE	FALSE
SNRPB	9.16505e-17	0.399853	0.553	0.375	2.53634e-12	IPF	SNRPB	FALSE
ELOVL5	9.50782e-17	0.475084	0.438	0.261	2.63119e-12	IPF	ELOVL5	FALSE
CD63	9.68087e-17	0.344673	0.966	0.882	2.67908e-12	IPF	CD63	FALSE
FAM126A	9.81038e-17	0.409224	0.316	0.139	2.71492e-12	IPF	FAM126A	FALSE
RSL1D1	1.15594e-16	0.443349	0.586	0.423	3.19896e-12	IPF	RSL1D1	FALSE
BCL3	1.20755e-16	0.497174	0.297	0.131	3.34178e-12	IPF	BCL3	FALSE
NFIB	1.24662e-16	0.439351	0.582	0.388	3.4499e-12	IPF	NFIB	FALSE
GRPEL1	1.37347e-16	0.375374	0.325	0.148	3.80093e-12	IPF	GRPEL1	FALSE
EMP1	1.40195e-16	0.815686	0.631	0.482	3.87976e-12	IPF	EMP1	FALSE
PRRX1	1.41015e-16	0.424069	0.537	0.344	3.90245e-12	IPF	PRRX1	FALSE
BRIX1	1.54295e-16	0.404482	0.328	0.157	4.26996e-12	IPF	BRIX1	FALSE
DPT	1.96016e-16	0.791432	0.463	0.287	5.42456e-12	IPF	DPT	FALSE
CTNNAL1	2.50798e-16	0.434001	0.374	0.198	6.9406e-12	IPF	CTNNAL1	FALSE
ANGPTL2	2.64065e-16	0.45147	0.327	0.152	7.30774e-12	IPF	ANGPTL2	FALSE
MPZL1	2.72739e-16	0.461705	0.435	0.255	7.54778e-12	IPF	MPZL1	FALSE
NUDT4	3.21693e-16	0.4592	0.465	0.27	8.90253e-12	IPF	NUDT4	FALSE
DCUN1D5	3.32583e-16	0.346505	0.294	0.129	9.20389e-12	IPF	DCUN1D5	FALSE
SET	3.50321e-16	0.373482	0.485	0.292	9.69478e-12	IPF	SET	FALSE
COL18A1	3.51584e-16	0.344357	0.584	0.372	9.72974e-12	IPF	COL18A1	FALSE
SYNCRIP	3.83679e-16	0.404443	0.481	0.294	1.06179e-11	IPF	SYNCRIP	FALSE
SLC2A3	3.91975e-16	0.387862	0.563	0.366	1.08475e-11	IPF	SLC2A3	FALSE
TMEM70	4.16113e-16	0.423751	0.366	0.189	1.15155e-11	IPF	TMEM70	FALSE
MRC2	4.28652e-16	0.436021	0.485	0.294	1.18625e-11	IPF	MRC2	FALSE
PTGIS	4.93915e-16	0.544844	0.451	0.268	1.36686e-11	IPF	PTGIS	FALSE
LSP1	5.58828e-16	0.474906	0.352	0.17	1.5465e-11	IPF	LSP1	FALSE
CEBPZ	6.52105e-16	0.412906	0.442	0.259	1.80463e-11	IPF	CEBPZ	FALSE
CDC42SE1	7.19042e-16	0.332653	0.321	0.144	1.98988e-11	IPF	CDC42SE1	FALSE
CALU	8.17074e-16	0.373535	0.654	0.458	2.26117e-11	IPF	CALU	FALSE
C16orf89	8.55403e-16	0.388216	0.33	0.153	2.36724e-11	IPF	C16orf89	FALSE
TSC22D2	9.43828e-16	0.433736	0.292	0.131	2.61195e-11	IPF	TSC22D2	FALSE
CSNK1D	1.00892e-15	0.362993	0.331	0.161	2.79209e-11	IPF	CSNK1D	FALSE
ANXA1	1.02637e-15	0.681525	0.795	0.673	2.84037e-11	IPF	ANXA1	FALSE
CRIP1	1.17106e-15	0.709601	0.7	0.518	3.2408e-11	IPF	CRIP1	TRUE
ARL4D	1.32218e-15	0.68784	0.358	0.2	3.659e-11	IPF	ARL4D	FALSE
STIP1	1.42986e-15	0.348353	0.299	0.131	3.95698e-11	IPF	STIP1	FALSE
GLT8D2	1.48784e-15	0.436163	0.429	0.257	4.11746e-11	IPF	GLT8D2	FALSE
SSPN	1.49804e-15	0.459229	0.535	0.351	4.14568e-11	IPF	SSPN	TRUE
CBLB	1.61592e-15	0.55558	0.438	0.274	4.4719e-11	IPF	CBLB	FALSE
FOSL2	1.64339e-15	0.416538	0.414	0.24	4.54791e-11	IPF	FOSL2	FALSE
ANK2	1.82466e-15	0.566259	0.29	0.137	5.04956e-11	IPF	ANK2	TRUE
FAM198B	2.203e-15	0.372749	0.25	0.098	6.09658e-11	IPF	FAM198B	FALSE
CHORDC1	2.74016e-15	0.363534	0.298	0.129	7.58313e-11	IPF	CHORDC1	FALSE
MMP2	2.96873e-15	0.331887	0.737	0.53	8.21567e-11	IPF	MMP2	FALSE
NABP1	3.17333e-15	0.425746	0.277	0.115	8.78186e-11	IPF	NABP1	FALSE
REL	3.51767e-15	0.546492	0.31	0.152	9.73481e-11	IPF	REL	FALSE
NR4A1	3.66643e-15	0.396279	0.697	0.495	1.01465e-10	IPF	NR4A1	FALSE
HIPK3	3.69726e-15	0.353055	0.298	0.133	1.02318e-10	IPF	HIPK3	FALSE
ZNF800	3.74247e-15	0.341602	0.329	0.159	1.03569e-10	IPF	ZNF800	FALSE
AKIRIN1	5.25185e-15	0.302623	0.332	0.159	1.4534e-10	IPF	AKIRIN1	FALSE
RARRES3	7.67634e-15	0.473086	0.421	0.25	2.12435e-10	IPF	RARRES3	FALSE
ATG101	7.74299e-15	0.336848	0.302	0.144	2.1428e-10	IPF	ATG101	FALSE
PPP3CA	9.23075e-15	0.377883	0.3	0.142	2.55452e-10	IPF	PPP3CA	FALSE
PITPNB	1.16526e-14	0.330136	0.363	0.189	3.22475e-10	IPF	PITPNB	FALSE
EXOSC4	1.18267e-14	0.341187	0.287	0.133	3.27292e-10	IPF	EXOSC4	FALSE
CTSH	1.24916e-14	0.356281	0.37	0.196	3.45693e-10	IPF	CTSH	FALSE
HNRNPH1	1.26461e-14	0.354346	0.443	0.261	3.49969e-10	IPF	HNRNPH1	FALSE
SLC25A5	1.30033e-14	0.39136	0.723	0.586	3.59853e-10	IPF	SLC25A5	FALSE
CHRDL1	1.32393e-14	0.53874	0.511	0.323	3.66385e-10	IPF	CHRDL1	FALSE
POLR1C	1.43158e-14	0.313116	0.268	0.113	3.96176e-10	IPF	POLR1C	FALSE
KLF3	1.44e-14	0.633673	0.373	0.216	3.98507e-10	IPF	KLF3	FALSE
NME1	1.45971e-14	0.349146	0.376	0.201	4.03959e-10	IPF	NME1	FALSE
AGO2	1.52702e-14	0.300112	0.288	0.126	4.22588e-10	IPF	AGO2	FALSE
PHLDA2	1.7023e-14	0.446943	0.294	0.133	4.71094e-10	IPF	PHLDA2	TRUE
NIFK	2.19665e-14	0.378898	0.423	0.257	6.07901e-10	IPF	NIFK	FALSE
TRMT10C	2.29755e-14	0.323585	0.319	0.157	6.35824e-10	IPF	TRMT10C	FALSE
UBE2N	2.68037e-14	0.358614	0.496	0.329	7.41765e-10	IPF	UBE2N	FALSE
BZW1	2.74077e-14	0.403523	0.637	0.479	7.58481e-10	IPF	BZW1	FALSE
NOP56	3.31425e-14	0.345659	0.344	0.181	9.17185e-10	IPF	NOP56	FALSE
ZFP36	3.5146e-14	0.364337	0.894	0.808	9.72631e-10	IPF	ZFP36	FALSE
EIF2S1	3.64503e-14	0.298791	0.364	0.192	1.00872e-09	IPF	EIF2S1	FALSE
COTL1	3.91903e-14	0.390713	0.371	0.198	1.08455e-09	IPF	COTL1	FALSE
HNRNPF	4.12494e-14	0.447003	0.618	0.477	1.14154e-09	IPF	HNRNPF	FALSE
MRPL32	4.77903e-14	0.362994	0.394	0.229	1.32255e-09	IPF	MRPL32	FALSE
YWHAZ	5.73509e-14	0.321174	0.791	0.68	1.58713e-09	IPF	YWHAZ	FALSE
GLIPR1	6.19101e-14	0.455234	0.374	0.214	1.7133e-09	IPF	GLIPR1	FALSE
EIF5B	6.31079e-14	0.36431	0.453	0.283	1.74645e-09	IPF	EIF5B	FALSE
PROS1	8.42118e-14	0.408797	0.4	0.235	2.33048e-09	IPF	PROS1	FALSE
MFAP2	8.55368e-14	0.517294	0.572	0.383	2.36715e-09	IPF	MFAP2	TRUE
CPZ	9.04874e-14	0.446327	0.292	0.144	2.50415e-09	IPF	CPZ	TRUE
PAM	9.16255e-14	0.434352	0.449	0.279	2.53564e-09	IPF	PAM	FALSE
PAK2	9.80416e-14	0.351606	0.446	0.275	2.7132e-09	IPF	PAK2	FALSE
CCT5	9.98936e-14	0.317869	0.425	0.255	2.76446e-09	IPF	CCT5	FALSE
AHR	1.04044e-13	0.428888	0.415	0.251	2.87933e-09	IPF	AHR	FALSE
SNU13	1.10079e-13	0.394654	0.647	0.499	3.04632e-09	IPF	SNU13	FALSE
SEMA3C	1.21055e-13	0.687215	0.438	0.264	3.35007e-09	IPF	SEMA3C	FALSE
COL12A1	1.24557e-13	0.681866	0.386	0.231	3.44699e-09	IPF	COL12A1	FALSE
SMARCA1	1.5373e-13	0.311817	0.295	0.14	4.25432e-09	IPF	SMARCA1	FALSE
PRDX2	1.70942e-13	0.351788	0.671	0.501	4.73066e-09	IPF	PRDX2	FALSE
USP12	1.97605e-13	0.310943	0.265	0.113	5.46851e-09	IPF	USP12	FALSE
PA2G4	2.78562e-13	0.341404	0.604	0.434	7.70893e-09	IPF	PA2G4	FALSE
ZC3H15	2.92137e-13	0.319454	0.512	0.336	8.08459e-09	IPF	ZC3H15	FALSE
ARF4	2.97234e-13	0.343973	0.777	0.63	8.22566e-09	IPF	ARF4	FALSE
SPON1	3.31462e-13	0.364412	0.48	0.303	9.17287e-09	IPF	SPON1	FALSE
PLBD1	3.49182e-13	0.296084	0.283	0.135	9.66325e-09	IPF	PLBD1	FALSE
FAM133B	3.6706e-13	0.32144	0.339	0.183	1.0158e-08	IPF	FAM133B	FALSE
NPM1	4.7089e-13	0.346901	0.871	0.767	1.30314e-08	IPF	NPM1	FALSE
PAK1IP1	4.78984e-13	0.295992	0.253	0.111	1.32554e-08	IPF	PAK1IP1	FALSE
FSTL1	5.06412e-13	0.317993	0.766	0.612	1.40145e-08	IPF	FSTL1	FALSE
UBE2D1	5.63041e-13	0.305483	0.336	0.181	1.55816e-08	IPF	UBE2D1	FALSE
RBM39	6.77754e-13	0.269175	0.739	0.597	1.87562e-08	IPF	RBM39	FALSE
DDX27	6.78174e-13	0.386773	0.314	0.172	1.87678e-08	IPF	DDX27	FALSE
TPBG	6.93245e-13	0.372174	0.354	0.207	1.91849e-08	IPF	TPBG	FALSE
SPAG9	7.50278e-13	0.381175	0.444	0.287	2.07632e-08	IPF	SPAG9	FALSE
HSPB8	8.64385e-13	0.532491	0.424	0.275	2.3921e-08	IPF	HSPB8	FALSE
RNF149	9.05661e-13	0.400264	0.466	0.303	2.50632e-08	IPF	RNF149	FALSE
SERPINE2	9.57647e-13	0.424073	0.254	0.115	2.65019e-08	IPF	SERPINE2	TRUE
NT5E	9.61788e-13	0.343186	0.272	0.131	2.66165e-08	IPF	NT5E	TRUE
DHX36	1.04871e-12	0.3179	0.416	0.248	2.9022e-08	IPF	DHX36	FALSE
OAZ1	1.06563e-12	0.282948	0.874	0.763	2.94904e-08	IPF	OAZ1	FALSE
PTPN1	1.06746e-12	0.368879	0.297	0.15	2.95408e-08	IPF	PTPN1	FALSE
SRGN	1.15942e-12	0.4737	0.397	0.222	3.20859e-08	IPF	SRGN	FALSE
C11orf31	1.1882e-12	0.322831	0.601	0.423	3.28823e-08	IPF	C11orf31	FALSE
BICC1	1.29561e-12	0.39641	0.286	0.144	3.58548e-08	IPF	BICC1	TRUE
PAICS	1.42306e-12	0.327907	0.251	0.116	3.93818e-08	IPF	PAICS	FALSE
DCAF13	1.47978e-12	0.320074	0.296	0.152	4.09513e-08	IPF	DCAF13	FALSE
RANBP2	1.56568e-12	0.514499	0.394	0.24	4.33286e-08	IPF	RANBP2	FALSE
H2AFZ	1.63268e-12	0.464503	0.677	0.527	4.51828e-08	IPF	H2AFZ	FALSE
RCN3	1.88367e-12	0.30348	0.432	0.262	5.21286e-08	IPF	RCN3	FALSE
KPNA4	1.93924e-12	0.311626	0.28	0.139	5.36666e-08	IPF	KPNA4	FALSE
RBM8A	1.98349e-12	0.310979	0.587	0.421	5.48911e-08	IPF	RBM8A	FALSE
IFITM2	2.04648e-12	0.340266	0.952	0.856	5.66342e-08	IPF	IFITM2	FALSE
SRM	2.05915e-12	0.294871	0.421	0.253	5.69849e-08	IPF	SRM	FALSE
WWTR1	2.14702e-12	0.388068	0.37	0.218	5.94166e-08	IPF	WWTR1	FALSE
SULF1	2.70834e-12	0.610489	0.366	0.222	7.49507e-08	IPF	SULF1	TRUE
HSPA4	2.93018e-12	0.296163	0.334	0.183	8.10898e-08	IPF	HSPA4	FALSE
SH3BP5	3.13991e-12	0.340283	0.364	0.203	8.68939e-08	IPF	SH3BP5	FALSE
INPP1	3.20932e-12	0.33612	0.276	0.142	8.88147e-08	IPF	INPP1	FALSE
TRIO	3.21887e-12	0.348813	0.265	0.126	8.90789e-08	IPF	TRIO	FALSE
WTAP	3.21926e-12	0.423895	0.456	0.311	8.90898e-08	IPF	WTAP	FALSE
PLTP	3.3383e-12	0.357392	0.674	0.49	9.23841e-08	IPF	PLTP	FALSE
FKBP14	3.45235e-12	0.300649	0.272	0.131	9.55405e-08	IPF	FKBP14	FALSE
LITAF	3.48084e-12	0.468972	0.611	0.471	9.63288e-08	IPF	LITAF	FALSE
C7	3.61987e-12	0.640457	0.559	0.407	1.00176e-07	IPF	C7	FALSE
ZC3HAV1	3.72035e-12	0.345783	0.267	0.129	1.02957e-07	IPF	ZC3HAV1	FALSE
TMED5	3.93014e-12	0.317976	0.446	0.287	1.08763e-07	IPF	TMED5	FALSE
TPPP3	3.95935e-12	0.457146	0.281	0.135	1.09571e-07	IPF	TPPP3	FALSE
ATP2A2	4.58941e-12	0.280645	0.351	0.185	1.27007e-07	IPF	ATP2A2	FALSE
HNRNPM	4.69833e-12	0.266518	0.453	0.287	1.30022e-07	IPF	HNRNPM	FALSE
HEG1	4.87576e-12	0.361338	0.301	0.161	1.34932e-07	IPF	HEG1	FALSE
EIF4G1	5.27278e-12	0.31739	0.41	0.253	1.45919e-07	IPF	EIF4G1	FALSE
ITGAV	6.77318e-12	0.371998	0.424	0.266	1.87441e-07	IPF	ITGAV	FALSE
LGALS3	7.10469e-12	0.296426	0.851	0.712	1.96615e-07	IPF	LGALS3	FALSE
RND3	8.49432e-12	0.39238	0.429	0.268	2.35072e-07	IPF	RND3	FALSE
PVRL2	9.37347e-12	0.250817	0.382	0.224	2.59401e-07	IPF	PVRL2	FALSE
EGR1	1.08366e-11	0.34729	0.793	0.634	2.99891e-07	IPF	EGR1	FALSE
WASL	1.188e-11	0.273697	0.427	0.268	3.28767e-07	IPF	WASL	FALSE
IFITM3	1.6869e-11	0.274382	0.993	0.967	4.66833e-07	IPF	IFITM3	FALSE
SRSF6	1.86776e-11	0.292613	0.264	0.131	5.16883e-07	IPF	SRSF6	FALSE
CREB5	1.9157e-11	0.350145	0.316	0.172	5.30152e-07	IPF	CREB5	FALSE
AKR1C1	2.06634e-11	0.684147	0.389	0.251	5.71838e-07	IPF	AKR1C1	FALSE
CLTB	2.19672e-11	0.278806	0.579	0.418	6.0792e-07	IPF	CLTB	FALSE
NFIX	2.22857e-11	0.319742	0.405	0.259	6.16734e-07	IPF	NFIX	FALSE
TWISTNB	2.59637e-11	0.301908	0.283	0.146	7.1852e-07	IPF	TWISTNB	FALSE
MIF	2.64234e-11	0.259879	0.905	0.811	7.3124e-07	IPF	MIF	FALSE
SPTBN1	2.80442e-11	0.320742	0.698	0.547	7.76096e-07	IPF	SPTBN1	FALSE
PDGFRL	3.18825e-11	0.344091	0.443	0.287	8.82317e-07	IPF	PDGFRL	FALSE
FBL	3.40397e-11	0.308619	0.443	0.294	9.42015e-07	IPF	FBL	FALSE
CAMSAP2	3.62139e-11	0.287474	0.26	0.129	1.00218e-06	IPF	CAMSAP2	FALSE
BAG1	4.02148e-11	0.299415	0.439	0.292	1.1129e-06	IPF	BAG1	FALSE
ARL6IP1	4.43689e-11	0.32975	0.542	0.399	1.22787e-06	IPF	ARL6IP1	FALSE
VIMP	4.69263e-11	0.28007	0.595	0.436	1.29864e-06	IPF	VIMP	FALSE
DCLK1	4.86158e-11	0.343011	0.307	0.174	1.34539e-06	IPF	DCLK1	TRUE
PLAGL1	5.38706e-11	0.365256	0.322	0.189	1.49082e-06	IPF	PLAGL1	FALSE
TPM4	5.62852e-11	0.319879	0.811	0.684	1.55764e-06	IPF	TPM4	FALSE
KCNQ1OT1	5.83882e-11	0.384224	0.263	0.129	1.61584e-06	IPF	KCNQ1OT1	FALSE
RPF2	6.39986e-11	0.266292	0.294	0.161	1.7711e-06	IPF	RPF2	FALSE
HMCN1	6.79952e-11	0.382066	0.342	0.203	1.8817e-06	IPF	HMCN1	TRUE
IL6ST	7.02055e-11	0.392112	0.758	0.652	1.94287e-06	IPF	IL6ST	FALSE
MAPRE1	8.01454e-11	0.253079	0.341	0.194	2.21794e-06	IPF	MAPRE1	FALSE
ILF3	8.89266e-11	0.281868	0.379	0.231	2.46095e-06	IPF	ILF3	FALSE
BACH1	9.28937e-11	0.279121	0.259	0.128	2.57074e-06	IPF	BACH1	FALSE
CLEC11A	1.05942e-10	0.26925	0.535	0.364	2.93185e-06	IPF	CLEC11A	FALSE
MFAP4	1.07104e-10	0.326191	0.83	0.677	2.96399e-06	IPF	MFAP4	FALSE
CDV3	1.1335e-10	0.262803	0.283	0.155	3.13684e-06	IPF	CDV3	FALSE
WBP5	1.18451e-10	0.351065	0.501	0.359	3.27801e-06	IPF	WBP5	FALSE
SEC62	1.22113e-10	0.305059	0.766	0.601	3.37935e-06	IPF	SEC62	FALSE
TPM3	1.39758e-10	0.29937	0.478	0.336	3.86767e-06	IPF	TPM3	FALSE
P4HA1	1.4373e-10	0.284845	0.361	0.224	3.9776e-06	IPF	P4HA1	FALSE
MT-CO3	1.45713e-10	0.273284	0.989	0.943	4.03247e-06	IPF	MT-CO3	FALSE
C1QTNF3	1.48955e-10	0.252443	0.268	0.135	4.12218e-06	IPF	C1QTNF3	FALSE
DAB2	1.54728e-10	0.390744	0.496	0.36	4.28194e-06	IPF	DAB2	FALSE
BLOC1S6	1.56628e-10	0.259462	0.324	0.189	4.33452e-06	IPF	BLOC1S6	FALSE
RBP1	1.63023e-10	0.329348	0.385	0.244	4.51149e-06	IPF	RBP1	FALSE
FKBP4	1.82931e-10	0.308972	0.261	0.135	5.06243e-06	IPF	FKBP4	FALSE
KCTD12	1.94772e-10	0.337003	0.257	0.129	5.39013e-06	IPF	KCTD12	FALSE
LY6E	2.09242e-10	0.291432	0.763	0.58	5.79058e-06	IPF	LY6E	FALSE
GSPT1	2.16518e-10	0.282382	0.346	0.211	5.99192e-06	IPF	GSPT1	FALSE
TGFBR2	2.16652e-10	0.335506	0.503	0.355	5.99562e-06	IPF	TGFBR2	FALSE
TCP1	2.17414e-10	0.326297	0.464	0.329	6.01671e-06	IPF	TCP1	FALSE
NUCB2	2.27125e-10	0.292577	0.501	0.338	6.28547e-06	IPF	NUCB2	FALSE
LINC00657	2.30881e-10	0.281147	0.572	0.423	6.3894e-06	IPF	LINC00657	FALSE
TXN	2.47918e-10	0.54326	0.75	0.652	6.86088e-06	IPF	TXN	FALSE
ANTXR1	2.52173e-10	0.386558	0.48	0.34	6.97864e-06	IPF	ANTXR1	FALSE
FAM3C	2.63422e-10	0.30913	0.414	0.275	7.28994e-06	IPF	FAM3C	FALSE
PLIN2	3.08191e-10	0.737228	0.401	0.268	8.52888e-06	IPF	PLIN2	FALSE
ENO1	3.27486e-10	0.337164	0.663	0.527	9.06284e-06	IPF	ENO1	FALSE
RSPO3	3.51666e-10	0.565149	0.256	0.137	9.732e-06	IPF	RSPO3	TRUE
CLIP1	3.52465e-10	0.277401	0.346	0.209	9.75411e-06	IPF	CLIP1	FALSE
FRMD6	4.56114e-10	0.379675	0.264	0.146	1.26225e-05	IPF	FRMD6	TRUE
GNG12	4.79195e-10	0.251045	0.42	0.266	1.32612e-05	IPF	GNG12	FALSE
ST3GAL1	4.83469e-10	0.26517	0.279	0.153	1.33795e-05	IPF	ST3GAL1	FALSE
PPP2CA	5.39575e-10	0.261113	0.399	0.262	1.49322e-05	IPF	PPP2CA	FALSE
LINC00152	5.73869e-10	0.764801	0.402	0.281	1.58813e-05	IPF	LINC00152	FALSE
DDX24	5.99266e-10	0.266293	0.677	0.527	1.65841e-05	IPF	DDX24	FALSE
MRTO4	6.71245e-10	0.268783	0.259	0.14	1.8576e-05	IPF	MRTO4	FALSE
REXO2	7.84891e-10	0.305507	0.616	0.466	2.17211e-05	IPF	REXO2	FALSE
DDR2	8.31921e-10	0.281638	0.432	0.296	2.30226e-05	IPF	DDR2	FALSE
DCBLD2	8.42478e-10	0.270536	0.285	0.159	2.33147e-05	IPF	DCBLD2	FALSE
HNRNPH3	8.44182e-10	0.268012	0.52	0.372	2.33619e-05	IPF	HNRNPH3	FALSE
AKAP12	9.38036e-10	0.470173	0.594	0.464	2.59592e-05	IPF	AKAP12	FALSE
SNX9	1.0373e-09	0.288327	0.43	0.287	2.87061e-05	IPF	SNX9	FALSE
INSIG1	1.09005e-09	0.589768	0.265	0.15	3.0166e-05	IPF	INSIG1	FALSE
TMEM98	1.1282e-09	0.309724	0.487	0.344	3.12219e-05	IPF	TMEM98	FALSE
LRRN4CL	1.64416e-09	0.278418	0.329	0.19	4.55004e-05	IPF	LRRN4CL	FALSE
PDLIM3	1.70559e-09	0.532701	0.597	0.471	4.72004e-05	IPF	PDLIM3	TRUE
SVIL	1.79262e-09	0.260276	0.361	0.227	4.9609e-05	IPF	SVIL	FALSE
MAD2L2	2.45316e-09	0.256211	0.272	0.155	6.78888e-05	IPF	MAD2L2	FALSE
G3BP1	2.80584e-09	0.297638	0.479	0.342	7.76488e-05	IPF	G3BP1	FALSE
IFI6	3.31135e-09	0.30956	0.475	0.335	9.16384e-05	IPF	IFI6	FALSE
C1orf21	3.61603e-09	0.27905	0.368	0.24	0.00010007	IPF	C1orf21	FALSE
CPD	3.88045e-09	0.271928	0.252	0.135	0.000107387	IPF	CPD	FALSE
CFD	4.129e-09	0.59426	0.619	0.486	0.000114266	IPF	CFD	FALSE
SFTPA1	4.3025e-09	0.766891	0.267	0.165	0.000119067	IPF	SFTPA1	FALSE
TTC3	4.58238e-09	0.28203	0.521	0.377	0.000126813	IPF	TTC3	FALSE
ZFP36L2	5.08245e-09	0.424834	0.762	0.643	0.000140652	IPF	ZFP36L2	FALSE
SDC4	5.46604e-09	0.28161	0.255	0.139	0.000151267	IPF	SDC4	FALSE
HGF	5.56784e-09	0.42556	0.298	0.181	0.000154085	IPF	HGF	FALSE
MGP	5.60365e-09	0.267694	0.969	0.88	0.000155075	IPF	MGP	FALSE
MT1E	5.98597e-09	0.632251	0.709	0.595	0.000165656	IPF	MT1E	FALSE
IGFBP2	6.0668e-09	0.536316	0.332	0.203	0.000167893	IPF	IGFBP2	TRUE
GADD45A	6.3734e-09	0.40625	0.34	0.218	0.000176377	IPF	GADD45A	TRUE
HNRNPA0	6.49504e-09	0.283147	0.679	0.577	0.000179744	IPF	HNRNPA0	FALSE
AHCYL1	9.15e-09	0.272064	0.335	0.218	0.000253217	IPF	AHCYL1	FALSE
CHMP4B	1.25319e-08	0.278103	0.478	0.351	0.000346809	IPF	CHMP4B	FALSE
GNG11	1.40806e-08	0.318022	0.508	0.37	0.000389667	IPF	GNG11	FALSE
PPA1	1.49968e-08	0.267211	0.594	0.462	0.000415021	IPF	PPA1	FALSE
TYMP	1.71937e-08	0.250871	0.36	0.235	0.000475818	IPF	TYMP	FALSE
EIF5A	1.77099e-08	0.277475	0.634	0.534	0.000490103	IPF	EIF5A	FALSE
VMP1	2.08456e-08	0.26546	0.567	0.427	0.00057688	IPF	VMP1	FALSE
ABHD5	2.16456e-08	0.286071	0.302	0.183	0.00059902	IPF	ABHD5	FALSE
KLF10	2.26514e-08	0.336964	0.386	0.261	0.000626854	IPF	KLF10	FALSE
IER3	2.30175e-08	0.324047	0.503	0.366	0.000636986	IPF	IER3	FALSE
MAP1LC3B	2.98628e-08	0.261753	0.604	0.484	0.000826424	IPF	MAP1LC3B	FALSE
EIF4A1	3.2269e-08	0.265745	0.457	0.331	0.000893013	IPF	EIF4A1	FALSE
BNC2	3.28286e-08	0.252615	0.277	0.166	0.0009085	IPF	BNC2	FALSE
MMP19	3.81342e-08	0.344706	0.297	0.185	0.00105533	IPF	MMP19	FALSE
ACKR3	3.85176e-08	0.424413	0.279	0.172	0.00106593	IPF	ACKR3	FALSE
LXN	4.85764e-08	0.2729	0.392	0.264	0.0013443	IPF	LXN	TRUE
CLMP	6.28005e-08	0.276014	0.26	0.155	0.00173794	IPF	CLMP	TRUE
AFF4	6.72255e-08	0.250188	0.535	0.42	0.0018604	IPF	AFF4	FALSE
MYADM	6.945e-08	0.316238	0.665	0.551	0.00192196	IPF	MYADM	FALSE
COL6A1	7.54418e-08	0.266793	0.862	0.736	0.00208778	IPF	COL6A1	FALSE
OSR1	9.89355e-08	0.736021	0.378	0.272	0.00273794	IPF	OSR1	FALSE
KRAS	1.13257e-07	0.251173	0.282	0.179	0.00313427	IPF	KRAS	FALSE
MARCKS	1.17361e-07	0.289996	0.389	0.264	0.00324786	IPF	MARCKS	FALSE
PRELID1	1.28854e-07	0.251692	0.56	0.42	0.00356591	IPF	PRELID1	FALSE
F3	1.57288e-07	0.728146	0.314	0.209	0.00435279	IPF	F3	FALSE
MIR4435-2HG	1.75209e-07	0.552579	0.372	0.272	0.00484874	IPF	MIR4435-2HG	FALSE
KLF6	2.03545e-07	0.385522	0.737	0.617	0.00563289	IPF	KLF6	FALSE
SFTPB	2.15205e-07	0.578656	0.29	0.194	0.00595558	IPF	SFTPB	FALSE
SDCBP	2.21687e-07	0.258418	0.678	0.547	0.00613498	IPF	SDCBP	FALSE
TMOD3	2.55921e-07	0.251374	0.406	0.294	0.00708235	IPF	TMOD3	FALSE
PLAT	2.99125e-07	0.292825	0.314	0.205	0.00827798	IPF	PLAT	FALSE
CASC4	4.00871e-07	0.269366	0.348	0.246	0.0110937	IPF	CASC4	FALSE
UGP2	9.0311e-07	0.350861	0.453	0.353	0.0249927	IPF	UGP2	FALSE
PRSS23	9.19004e-07	0.279506	0.463	0.355	0.0254325	IPF	PRSS23	FALSE
TGIF1	9.50877e-07	0.323344	0.352	0.257	0.0263146	IPF	TGIF1	FALSE
JMJD1C	1.23312e-06	0.25465	0.516	0.401	0.0341254	IPF	JMJD1C	FALSE
LTBP1	1.28223e-06	0.343621	0.543	0.434	0.0354846	IPF	LTBP1	TRUE
ELL2	2.08128e-06	0.365349	0.391	0.285	0.0575975	IPF	ELL2	FALSE
CRISPLD2	7.25414e-06	0.3185	0.628	0.529	0.200751	IPF	CRISPLD2	FALSE
COL8A1	4.42398e-05	0.662498	0.37	0.292	1	IPF	COL8A1	FALSE
HSPA5	4.6872e-05	0.255566	0.726	0.641	1	IPF	HSPA5	FALSE
ADIRF	4.79344e-05	0.430212	0.712	0.603	1	IPF	ADIRF	FALSE
C11orf96	7.04514e-05	0.381497	0.42	0.335	1	IPF	C11orf96	FALSE
HTRA3	0.000149991	0.327668	0.347	0.262	1	IPF	HTRA3	FALSE
CALM2	0.00023845	0.255251	0.918	0.856	1	IPF	CALM2	FALSE
FAM46A	0.000774836	0.274107	0.36	0.288	1	IPF	FAM46A	FALSE
TM4SF1	0.00129218	0.993855	0.316	0.261	1	IPF	TM4SF1	FALSE

## Sheet: Epithelial_DEGs
	p_val	avg_log2FC	pct.1	pct.2	p_val_adj	group	gene	intersect_with_bulk
PGC	0	3.39167	0.547	0.155	0	Control	PGC	TRUE
SFTPC	0	2.08931	0.863	0.486	0	Control	SFTPC	TRUE
AGER	0	1.90835	0.342	0.103	0	Control	AGER	TRUE
FABP5	0	1.69546	0.663	0.345	0	Control	FABP5	FALSE
PLA2G1B	0	1.68595	0.513	0.09	0	Control	PLA2G1B	TRUE
HOPX	0	1.60594	0.724	0.466	0	Control	HOPX	FALSE
SFTPA1	0	1.46573	0.667	0.377	0	Control	SFTPA1	TRUE
PEBP4	0	1.428	0.591	0.165	0	Control	PEBP4	TRUE
CLDN18	0	1.40774	0.572	0.138	0	Control	CLDN18	TRUE
CXCL2	0	1.39635	0.466	0.202	0	Control	CXCL2	TRUE
SFTPB	0	1.37807	0.781	0.56	0	Control	SFTPB	TRUE
SLC39A8	0	1.37287	0.609	0.166	0	Control	SLC39A8	TRUE
NFKBIA	0	1.37261	0.751	0.517	0	Control	NFKBIA	FALSE
SFTA2	0	1.35101	0.698	0.39	0	Control	SFTA2	TRUE
FASN	0	1.33832	0.62	0.227	0	Control	FASN	TRUE
SFTPD	0	1.28349	0.617	0.21	0	Control	SFTPD	FALSE
SOD3	0	1.27848	0.574	0.211	0	Control	SOD3	FALSE
CEBPD	0	1.26749	0.805	0.629	0	Control	CEBPD	FALSE
LAMP3	0	1.25067	0.596	0.224	0	Control	LAMP3	TRUE
SFTPA2	0	1.22695	0.656	0.37	0	Control	SFTPA2	FALSE
NAPSA	0	1.20979	0.66	0.34	0	Control	NAPSA	TRUE
SEPP1	0	1.20866	0.805	0.506	0	Control	SEPP1	FALSE
CTSH	0	1.15815	0.909	0.797	0	Control	CTSH	TRUE
TTN	0	1.15689	0.418	0.064	0	Control	TTN	TRUE
TACC2	0	1.15075	0.726	0.439	0	Control	TACC2	TRUE
DCXR	0	1.14472	0.746	0.451	0	Control	DCXR	TRUE
SUSD2	0	1.10013	0.599	0.219	0	Control	SUSD2	TRUE
SCD	0	1.07656	0.551	0.171	0	Control	SCD	TRUE
SLPI	0	1.02125	0.956	0.951	0	Control	SLPI	FALSE
MID1IP1	0	0.967641	0.679	0.393	0	Control	MID1IP1	TRUE
MFSD2A	0	0.965599	0.525	0.171	0	Control	MFSD2A	TRUE
RBM3	0	0.960471	0.782	0.497	0	Control	RBM3	FALSE
HSD17B6	0	0.958472	0.493	0.089	0	Control	HSD17B6	TRUE
AKAP13	0	0.952698	0.726	0.442	0	Control	AKAP13	FALSE
SELENBP1	0	0.932881	0.853	0.586	0	Control	SELENBP1	FALSE
S100A14	0	0.922497	0.67	0.403	0	Control	S100A14	FALSE
ZNF385B	0	0.913947	0.479	0.071	0	Control	ZNF385B	TRUE
FMO5	0	0.907147	0.498	0.143	0	Control	FMO5	TRUE
SDR16C5	0	0.903633	0.6	0.275	0	Control	SDR16C5	TRUE
MGST1	0	0.891225	0.925	0.822	0	Control	MGST1	TRUE
CA2	0	0.865599	0.428	0.092	0	Control	CA2	TRUE
SPTSSA	0	0.855936	0.657	0.381	0	Control	SPTSSA	FALSE
LL22NC03-N95F10.1	0	0.847343	0.396	0.06	0	Control	LL22NC03-N95F10.1	FALSE
BLVRB	0	0.833458	0.796	0.543	0	Control	BLVRB	TRUE
CSF3R	0	0.823513	0.47	0.094	0	Control	CSF3R	TRUE
IER2	0	0.818631	0.797	0.515	0	Control	IER2	FALSE
INSIG1	0	0.81762	0.529	0.193	0	Control	INSIG1	FALSE
CRTAC1	0	0.80088	0.428	0.058	0	Control	CRTAC1	TRUE
LDLR	0	0.797501	0.566	0.241	0	Control	LDLR	FALSE
CYP51A1	0	0.793006	0.478	0.155	0	Control	CYP51A1	FALSE
TFPI	0	0.77347	0.557	0.295	0	Control	TFPI	FALSE
ZFP36	0	0.761772	0.852	0.704	0	Control	ZFP36	TRUE
AK1	0	0.760955	0.817	0.608	0	Control	AK1	FALSE
DRAM1	0	0.751997	0.553	0.225	0	Control	DRAM1	FALSE
CLIC3	0	0.748013	0.432	0.189	0	Control	CLIC3	TRUE
CACNA2D2	0	0.744984	0.48	0.108	0	Control	CACNA2D2	TRUE
FTL	0	0.74292	0.994	0.99	0	Control	FTL	FALSE
ALOX15B	0	0.738768	0.431	0.102	0	Control	ALOX15B	TRUE
DLC1	0	0.738185	0.528	0.171	0	Control	DLC1	FALSE
SFTA3	0	0.724471	0.743	0.496	0	Control	SFTA3	FALSE
VEPH1	0	0.719953	0.522	0.147	0	Control	VEPH1	TRUE
TMEM97	0	0.719416	0.464	0.125	0	Control	TMEM97	TRUE
ABCA3	0	0.71728	0.534	0.16	0	Control	ABCA3	TRUE
BTG2	0	0.716243	0.679	0.39	0	Control	BTG2	FALSE
SNHG7	0	0.712386	0.58	0.318	0	Control	SNHG7	FALSE
HPCAL1	0	0.707968	0.499	0.141	0	Control	HPCAL1	TRUE
SLC25A5	0	0.7074	0.869	0.768	0	Control	SLC25A5	FALSE
LRRK2	0	0.703167	0.546	0.184	0	Control	LRRK2	TRUE
FADS1	0	0.698478	0.403	0.081	0	Control	FADS1	TRUE
DBI	0	0.696038	0.872	0.783	0	Control	DBI	FALSE
HMGCS1	0	0.691457	0.487	0.196	0	Control	HMGCS1	FALSE
TKT	0	0.689222	0.829	0.603	0	Control	TKT	FALSE
MACROD2	0	0.688289	0.477	0.173	0	Control	MACROD2	TRUE
IDI1	0	0.686843	0.584	0.265	0	Control	IDI1	FALSE
FDPS	0	0.685925	0.644	0.361	0	Control	FDPS	FALSE
NR4A1	0	0.685582	0.605	0.318	0	Control	NR4A1	FALSE
MSMO1	0	0.680564	0.615	0.324	0	Control	MSMO1	FALSE
FGGY	0	0.676485	0.701	0.404	0	Control	FGGY	FALSE
SLC27A3	0	0.675003	0.41	0.091	0	Control	SLC27A3	FALSE
JUNB	0	0.671379	0.802	0.579	0	Control	JUNB	FALSE
LPL	0	0.665318	0.347	0.04	0	Control	LPL	TRUE
NRGN	0	0.664675	0.414	0.086	0	Control	NRGN	FALSE
PEG10	0	0.664578	0.383	0.135	0	Control	PEG10	FALSE
EEF2	0	0.648745	0.93	0.871	0	Control	EEF2	FALSE
ALPL	0	0.644816	0.515	0.184	0	Control	ALPL	TRUE
TMEM245	0	0.635425	0.574	0.286	0	Control	TMEM245	TRUE
ASAH1	0	0.634999	0.895	0.742	0	Control	ASAH1	FALSE
C2	0	0.633479	0.481	0.132	0	Control	C2	FALSE
BRI3	0	0.633449	0.776	0.581	0	Control	BRI3	FALSE
ARPC2	0	0.632688	0.81	0.656	0	Control	ARPC2	FALSE
ACAT2	0	0.60696	0.443	0.137	0	Control	ACAT2	FALSE
CREG1	0	0.601309	0.552	0.258	0	Control	CREG1	FALSE
NR1D1	0	0.599828	0.345	0.103	0	Control	NR1D1	FALSE
GSTA4	0	0.598029	0.485	0.182	0	Control	GSTA4	TRUE
JUN	0	0.595585	0.852	0.684	0	Control	JUN	FALSE
RGS16	0	0.587711	0.32	0.083	0	Control	RGS16	TRUE
MBIP	0	0.587248	0.617	0.345	0	Control	MBIP	FALSE
CYBRD1	0	0.586423	0.458	0.143	0	Control	CYBRD1	FALSE
MPST	0	0.578534	0.631	0.332	0	Control	MPST	FALSE
LIMCH1	0	0.578079	0.67	0.42	0	Control	LIMCH1	TRUE
DUOX1	0	0.576949	0.692	0.463	0	Control	DUOX1	TRUE
MALL	0	0.575742	0.622	0.363	0	Control	MALL	FALSE
C16orf89	0	0.573555	0.676	0.43	0	Control	C16orf89	FALSE
APOC1	0	0.571659	0.4	0.098	0	Control	APOC1	FALSE
PLD3	0	0.567041	0.73	0.497	0	Control	PLD3	FALSE
ATP1A1	0	0.565077	0.872	0.766	0	Control	ATP1A1	FALSE
C14orf1	0	0.561861	0.623	0.38	0	Control	C14orf1	FALSE
BFAR	0	0.559103	0.519	0.23	0	Control	BFAR	FALSE
PEBP1	0	0.557488	0.921	0.834	0	Control	PEBP1	FALSE
MAOA	0	0.551956	0.623	0.361	0	Control	MAOA	TRUE
HHIP	0	0.549211	0.354	0.076	0	Control	HHIP	TRUE
CPM	0	0.548698	0.549	0.238	0	Control	CPM	TRUE
CKS2	0	0.548509	0.432	0.163	0	Control	CKS2	FALSE
AGPAT2	0	0.546527	0.688	0.479	0	Control	AGPAT2	FALSE
RHOBTB2	0	0.545952	0.459	0.16	0	Control	RHOBTB2	TRUE
ID4	0	0.541399	0.45	0.194	0	Control	ID4	FALSE
MLPH	0	0.539381	0.713	0.495	0	Control	MLPH	TRUE
LPCAT1	0	0.53834	0.591	0.263	0	Control	LPCAT1	FALSE
P3H2	0	0.537336	0.379	0.066	0	Control	P3H2	TRUE
NKX2-1	0	0.535445	0.714	0.462	0	Control	NKX2-1	FALSE
HHIP-AS1	0	0.534949	0.339	0.042	0	Control	HHIP-AS1	FALSE
ACSL1	0	0.532923	0.504	0.192	0	Control	ACSL1	FALSE
DUOXA1	0	0.524681	0.535	0.261	0	Control	DUOXA1	TRUE
PLLP	0	0.517283	0.375	0.111	0	Control	PLLP	TRUE
FAM177A1	0	0.506556	0.793	0.609	0	Control	FAM177A1	FALSE
ACADL	0	0.504893	0.363	0.074	0	Control	ACADL	TRUE
SLC25A6	0	0.501381	0.861	0.766	0	Control	SLC25A6	FALSE
MMP28	0	0.499781	0.486	0.179	0	Control	MMP28	FALSE
TMEM243	0	0.496913	0.634	0.388	0	Control	TMEM243	FALSE
C4BPA	0	0.494406	0.515	0.263	0	Control	C4BPA	FALSE
CTNNBIP1	0	0.490574	0.463	0.189	0	Control	CTNNBIP1	TRUE
HSD17B4	0	0.489553	0.578	0.293	0	Control	HSD17B4	FALSE
SLC25A3	0	0.474053	0.871	0.749	0	Control	SLC25A3	FALSE
TMEM41B	0	0.473767	0.53	0.247	0	Control	TMEM41B	FALSE
ALDH2	0	0.470686	0.795	0.574	0	Control	ALDH2	FALSE
DDT	0	0.469592	0.725	0.487	0	Control	DDT	FALSE
POLR2C	0	0.469459	0.549	0.28	0	Control	POLR2C	FALSE
MCCC1	0	0.464861	0.445	0.156	0	Control	MCCC1	TRUE
PIP5K1B	0	0.462027	0.417	0.131	0	Control	PIP5K1B	TRUE
CHPT1	0	0.460759	0.421	0.126	0	Control	CHPT1	TRUE
TSPAN4	0	0.460268	0.469	0.177	0	Control	TSPAN4	FALSE
COBLL1	0	0.459944	0.458	0.178	0	Control	COBLL1	FALSE
CCDC141	0	0.45819	0.29	0.046	0	Control	CCDC141	FALSE
BMP1	0	0.456468	0.267	0.058	0	Control	BMP1	FALSE
NPNT	0	0.452462	0.395	0.129	0	Control	NPNT	TRUE
GGT1	0	0.451644	0.251	0.067	0	Control	GGT1	TRUE
NUDT16	0	0.449421	0.517	0.271	0	Control	NUDT16	TRUE
LTA4H	0	0.443581	0.619	0.35	0	Control	LTA4H	FALSE
CEBPA	0	0.441794	0.37	0.1	0	Control	CEBPA	TRUE
SBDS	0	0.435458	0.624	0.387	0	Control	SBDS	FALSE
PIGA	0	0.435413	0.362	0.11	0	Control	PIGA	FALSE
EGR1	0	0.432362	0.639	0.363	0	Control	EGR1	FALSE
NPC1	0	0.431828	0.386	0.118	0	Control	NPC1	FALSE
CYB5A	0	0.428503	0.975	0.951	0	Control	CYB5A	FALSE
C11orf96	0	0.427889	0.341	0.089	0	Control	C11orf96	FALSE
GKN2	0	0.424898	0.371	0.118	0	Control	GKN2	TRUE
WIF1	0	0.424682	0.513	0.261	0	Control	WIF1	TRUE
KLF13	0	0.423711	0.368	0.123	0	Control	KLF13	FALSE
PAPSS2	0	0.42158	0.311	0.091	0	Control	PAPSS2	TRUE
F3	0	0.420256	0.521	0.275	0	Control	F3	FALSE
CPB2	0	0.419637	0.255	0.043	0	Control	CPB2	TRUE
NAPA	0	0.413089	0.649	0.403	0	Control	NAPA	FALSE
ADGRF5	0	0.409411	0.648	0.372	0	Control	ADGRF5	FALSE
TFCP2L1	0	0.406628	0.339	0.11	0	Control	TFCP2L1	TRUE
RP11-259K15.2	0	0.405239	0.313	0.078	0	Control	RP11-259K15.2	FALSE
BMP2	0	0.404599	0.28	0.059	0	Control	BMP2	FALSE
SLC22A31	0	0.403037	0.51	0.21	0	Control	SLC22A31	FALSE
FCHO2	0	0.402514	0.428	0.175	0	Control	FCHO2	FALSE
PRSS8	0	0.398987	0.489	0.234	0	Control	PRSS8	TRUE
RPS6KA2	0	0.394054	0.467	0.216	0	Control	RPS6KA2	TRUE
TACC1	0	0.393292	0.443	0.183	0	Control	TACC1	FALSE
HPN	0	0.390653	0.322	0.051	0	Control	HPN	TRUE
SLC6A14	0	0.390156	0.326	0.11	0	Control	SLC6A14	FALSE
CCND3	0	0.389537	0.537	0.283	0	Control	CCND3	FALSE
CD44	0	0.388914	0.519	0.271	0	Control	CD44	FALSE
HIST1H1E	0	0.388283	0.307	0.104	0	Control	HIST1H1E	FALSE
ECHDC1	0	0.384946	0.582	0.331	0	Control	ECHDC1	FALSE
TUBA1C	0	0.384899	0.536	0.267	0	Control	TUBA1C	FALSE
EBP	0	0.382504	0.452	0.201	0	Control	EBP	TRUE
ACSS2	0	0.381734	0.414	0.164	0	Control	ACSS2	FALSE
CISH	0	0.379976	0.332	0.088	0	Control	CISH	TRUE
DHCR7	0	0.379244	0.319	0.079	0	Control	DHCR7	TRUE
ROS1	0	0.377025	0.366	0.119	0	Control	ROS1	FALSE
LSS	0	0.375703	0.334	0.094	0	Control	LSS	TRUE
NECAB3	0	0.373631	0.418	0.158	0	Control	NECAB3	FALSE
MVD	0	0.372908	0.377	0.136	0	Control	MVD	FALSE
CD302	0	0.369003	0.527	0.276	0	Control	CD302	FALSE
STARD3NL	0	0.366641	0.502	0.264	0	Control	STARD3NL	FALSE
C1orf21	0	0.3635	0.479	0.222	0	Control	C1orf21	FALSE
FBP1	0	0.360857	0.504	0.239	0	Control	FBP1	FALSE
CSRNP1	0	0.360299	0.397	0.147	0	Control	CSRNP1	FALSE
GALE	0	0.360169	0.41	0.164	0	Control	GALE	FALSE
GOLT1A	0	0.356302	0.308	0.065	0	Control	GOLT1A	TRUE
B3GNT8	0	0.356095	0.285	0.062	0	Control	B3GNT8	FALSE
CREB3L1	0	0.355497	0.397	0.146	0	Control	CREB3L1	FALSE
BCAT2	0	0.354659	0.431	0.184	0	Control	BCAT2	FALSE
BEX2	0	0.353482	0.415	0.171	0	Control	BEX2	FALSE
CADM1	0	0.350432	0.459	0.195	0	Control	CADM1	FALSE
SC5D	0	0.350146	0.407	0.182	0	Control	SC5D	FALSE
C5orf38	0	0.350104	0.461	0.226	0	Control	C5orf38	FALSE
RAP1A	0	0.349199	0.522	0.282	0	Control	RAP1A	FALSE
ACAT1	0	0.347862	0.585	0.329	0	Control	ACAT1	FALSE
MSN	0	0.347765	0.5	0.248	0	Control	MSN	FALSE
C1orf210	0	0.346611	0.372	0.122	0	Control	C1orf210	TRUE
ESAM	0	0.338297	0.287	0.053	0	Control	ESAM	TRUE
CLIC2	0	0.33788	0.288	0.057	0	Control	CLIC2	FALSE
QDPR	0	0.335538	0.4	0.154	0	Control	QDPR	FALSE
MLX	0	0.334496	0.482	0.247	0	Control	MLX	FALSE
RILP	0	0.334448	0.369	0.129	0	Control	RILP	FALSE
EPDR1	0	0.330015	0.436	0.201	0	Control	EPDR1	FALSE
CDC42EP1	0	0.328476	0.362	0.129	0	Control	CDC42EP1	FALSE
ATP8A1	0	0.327121	0.318	0.105	0	Control	ATP8A1	FALSE
SMAGP	0	0.326509	0.379	0.155	0	Control	SMAGP	TRUE
PLIN2	0	0.325406	0.286	0.076	0	Control	PLIN2	FALSE
UBTD1	0	0.323962	0.499	0.262	0	Control	UBTD1	FALSE
ARHGEF1	0	0.323647	0.396	0.159	0	Control	ARHGEF1	FALSE
2023-03-01	0	0.322634	0.283	0.051	0	Control	2023-03-01	TRUE
TMEM238	0	0.322585	0.353	0.111	0	Control	TMEM238	FALSE
FHDC1	0	0.320182	0.322	0.097	0	Control	FHDC1	FALSE
USP13	0	0.315348	0.276	0.061	0	Control	USP13	FALSE
COLEC12	0	0.315312	0.254	0.037	0	Control	COLEC12	FALSE
ETV5	0	0.313135	0.3	0.1	0	Control	ETV5	FALSE
TMEM163	0	0.311522	0.312	0.076	0	Control	TMEM163	FALSE
PARM1	0	0.310059	0.408	0.155	0	Control	PARM1	FALSE
SLCO4C1	0	0.309704	0.297	0.077	0	Control	SLCO4C1	TRUE
ACOXL	0	0.305297	0.275	0.048	0	Control	ACOXL	FALSE
CFL2	0	0.302945	0.305	0.106	0	Control	CFL2	FALSE
HACD1	0	0.301542	0.3	0.083	0	Control	HACD1	FALSE
PLA2G4F	0	0.301444	0.315	0.072	0	Control	PLA2G4F	TRUE
PXMP4	0	0.300874	0.385	0.158	0	Control	PXMP4	FALSE
MEGF9	0	0.299183	0.345	0.135	0	Control	MEGF9	FALSE
PON3	0	0.290572	0.322	0.105	0	Control	PON3	FALSE
ATP11A	0	0.286178	0.437	0.195	0	Control	ATP11A	FALSE
PID1	0	0.285566	0.325	0.099	0	Control	PID1	FALSE
SEMA4A	0	0.284563	0.309	0.11	0	Control	SEMA4A	FALSE
KIAA1324L	0	0.283109	0.275	0.067	0	Control	KIAA1324L	FALSE
TAOK3	0	0.282683	0.37	0.149	0	Control	TAOK3	FALSE
SLC22A3	0	0.278294	0.301	0.083	0	Control	SLC22A3	FALSE
LGI3	0	0.276997	0.274	0.057	0	Control	LGI3	TRUE
ARMT1	0	0.275983	0.384	0.169	0	Control	ARMT1	FALSE
SNX25	0	0.271363	0.366	0.15	0	Control	SNX25	TRUE
CDKL5	0	0.265481	0.275	0.092	0	Control	CDKL5	TRUE
PDZD2	0	0.265123	0.264	0.075	0	Control	PDZD2	TRUE
SSH2	0	0.264091	0.385	0.171	0	Control	SSH2	FALSE
ZBTB16	0	0.257573	0.259	0.076	0	Control	ZBTB16	TRUE
PFKFB2	0	0.252941	0.322	0.124	0	Control	PFKFB2	TRUE
SNX30	0	0.25211	0.337	0.126	0	Control	SNX30	FALSE
EPB41L5	1.12245e-307	0.309122	0.311	0.123	3.10626e-303	Control	EPB41L5	TRUE
PCBP1	2.11946e-307	0.428372	0.84	0.683	5.86539e-303	Control	PCBP1	FALSE
RAB17	3.71813e-307	0.287474	0.428	0.204	1.02896e-302	Control	RAB17	TRUE
PPA1	1.07838e-306	0.470074	0.778	0.598	2.98432e-302	Control	PPA1	FALSE
NFKBIZ	1.11604e-306	0.684954	0.555	0.34	3.08853e-302	Control	NFKBIZ	FALSE
SPAG9	1.60013e-306	0.381382	0.525	0.287	4.4282e-302	Control	SPAG9	FALSE
HMGCR	1.57781e-304	0.302711	0.378	0.171	4.36644e-300	Control	HMGCR	FALSE
PMM1	4.55288e-299	0.433048	0.693	0.47	1.25996e-294	Control	PMM1	FALSE
PRDX6	5.38506e-298	0.391178	0.884	0.76	1.49026e-293	Control	PRDX6	FALSE
NAMPT	1.65878e-295	0.410439	0.5	0.273	4.59052e-291	Control	NAMPT	FALSE
DESI2	1.42665e-294	0.362686	0.534	0.302	3.94811e-290	Control	DESI2	FALSE
TNNC1	3.43961e-289	0.423165	0.284	0.108	9.51879e-285	Control	TNNC1	TRUE
RPS2	6.13205e-289	0.472203	0.961	0.963	1.69698e-284	Control	RPS2	FALSE
NGFRAP1	5.15623e-286	0.52826	0.671	0.461	1.42693e-281	Control	NGFRAP1	FALSE
PNRC1	1.48108e-284	0.676955	0.799	0.641	4.09875e-280	Control	PNRC1	FALSE
HYI	7.85143e-283	0.339372	0.575	0.341	2.1728e-278	Control	HYI	FALSE
ITSN2	4.69197e-282	0.2934	0.446	0.227	1.29846e-277	Control	ITSN2	FALSE
AQP4	1.66185e-278	0.311297	0.469	0.228	4.599e-274	Control	AQP4	TRUE
PER1	3.52529e-277	0.37878	0.56	0.332	9.75589e-273	Control	PER1	TRUE
GLS	3.06849e-275	0.254088	0.403	0.189	8.49174e-271	Control	GLS	FALSE
SQSTM1	5.29924e-275	0.380918	0.909	0.817	1.46651e-270	Control	SQSTM1	FALSE
SOD2	6.57312e-275	0.474725	0.69	0.48	1.81905e-270	Control	SOD2	FALSE
TGFBR2	7.53912e-274	0.378511	0.524	0.299	2.08638e-269	Control	TGFBR2	FALSE
LPCAT3	8.14014e-273	0.272515	0.432	0.216	2.2527e-268	Control	LPCAT3	FALSE
EGLN2	2.41611e-271	0.27942	0.446	0.23	6.68634e-267	Control	EGLN2	FALSE
PIM3	4.37546e-271	0.426468	0.644	0.424	1.21086e-266	Control	PIM3	FALSE
SARS	6.67163e-271	0.316201	0.533	0.307	1.84631e-266	Control	SARS	FALSE
ELOVL5	8.07928e-270	0.34638	0.559	0.326	2.23586e-265	Control	ELOVL5	FALSE
GADD45B	4.25644e-267	0.429998	0.673	0.449	1.17793e-262	Control	GADD45B	FALSE
PTPN13	2.07211e-265	0.402312	0.532	0.312	5.73436e-261	Control	PTPN13	FALSE
BTG1	7.55909e-265	0.424419	0.743	0.557	2.0919e-260	Control	BTG1	FALSE
MALAT1	4.71546e-264	0.616703	0.979	0.967	1.30496e-259	Control	MALAT1	FALSE
GNB2L1	1.29554e-262	0.425923	0.958	0.943	3.58529e-258	Control	GNB2L1	FALSE
TSPYL2	2.00185e-261	0.263896	0.308	0.133	5.53993e-257	Control	TSPYL2	FALSE
ADI1	3.46261e-261	0.378727	0.675	0.461	9.58243e-257	Control	ADI1	FALSE
RPL5	2.08022e-260	0.400659	0.956	0.939	5.75681e-256	Control	RPL5	FALSE
FDFT1	8.27575e-260	0.391423	0.711	0.515	2.29023e-255	Control	FDFT1	FALSE
ASPH	7.45258e-259	0.360226	0.629	0.405	2.06243e-254	Control	ASPH	FALSE
SECISBP2L	1.2184e-258	0.469849	0.716	0.515	3.3718e-254	Control	SECISBP2L	FALSE
ADH5	1.85787e-258	0.331834	0.661	0.435	5.14146e-254	Control	ADH5	FALSE
HERPUD1	3.46785e-258	0.393179	0.699	0.482	9.59694e-254	Control	HERPUD1	FALSE
CNN2	1.0333e-255	0.324551	0.572	0.341	2.85956e-251	Control	CNN2	FALSE
C3	1.43687e-255	0.281182	0.587	0.328	3.97638e-251	Control	C3	FALSE
NUPR1	1.56051e-255	0.440199	0.842	0.683	4.31855e-251	Control	NUPR1	FALSE
EEF1A1	3.24692e-255	0.352358	0.997	0.998	8.98553e-251	Control	EEF1A1	FALSE
ECH1	4.05606e-255	0.364052	0.74	0.541	1.12247e-250	Control	ECH1	FALSE
AMD1	3.07787e-254	0.285096	0.499	0.28	8.51771e-250	Control	AMD1	FALSE
PPP2R5A	1.53862e-253	0.252686	0.422	0.216	4.25798e-249	Control	PPP2R5A	FALSE
GLTSCR2	7.82804e-253	0.388303	0.796	0.639	2.16633e-248	Control	GLTSCR2	FALSE
MGLL	2.0372e-252	0.384165	0.62	0.393	5.63776e-248	Control	MGLL	FALSE
STX10	2.82795e-251	0.276013	0.477	0.265	7.82608e-247	Control	STX10	FALSE
USP54	8.19109e-251	0.314886	0.442	0.235	2.2668e-246	Control	USP54	FALSE
LGMN	8.09231e-249	0.303478	0.536	0.317	2.23947e-244	Control	LGMN	FALSE
RASSF7	2.17053e-247	0.309449	0.597	0.362	6.00674e-243	Control	RASSF7	FALSE
SQRDL	2.8544e-246	0.259455	0.453	0.244	7.89926e-242	Control	SQRDL	FALSE
LIPH	2.41696e-245	0.364392	0.477	0.266	6.6887e-241	Control	LIPH	FALSE
SREBF1	3.16779e-245	0.254821	0.414	0.21	8.76655e-241	Control	SREBF1	FALSE
MRPS15	9.01415e-244	0.324616	0.567	0.357	2.49458e-239	Control	MRPS15	FALSE
TMEM125	1.29874e-241	0.352522	0.682	0.467	3.59413e-237	Control	TMEM125	TRUE
RPS4X	9.08905e-238	0.426478	0.972	0.975	2.5153e-233	Control	RPS4X	FALSE
ID3	1.1528e-237	0.564502	0.507	0.305	3.19025e-233	Control	ID3	FALSE
RPL14	7.65328e-237	0.394207	0.972	0.963	2.11797e-232	Control	RPL14	FALSE
AC007405.6	1.68566e-236	0.286723	0.573	0.337	4.66488e-232	Control	AC007405.6	FALSE
SLC34A2	3.89315e-236	0.532276	0.883	0.833	1.07739e-231	Control	SLC34A2	FALSE
TSC22D3	4.58767e-235	0.566881	0.605	0.419	1.26959e-230	Control	TSC22D3	FALSE
TMED5	7.2603e-234	0.288463	0.492	0.282	2.00922e-229	Control	TMED5	FALSE
LDHB	2.32534e-233	0.380447	0.886	0.802	6.43514e-229	Control	LDHB	FALSE
DPM2	5.97604e-233	0.258201	0.496	0.284	1.65381e-228	Control	DPM2	FALSE
HSDL2	1.74649e-232	0.267401	0.493	0.282	4.83324e-228	Control	HSDL2	FALSE
RPL11	4.02334e-231	0.380048	0.987	0.988	1.11342e-226	Control	RPL11	FALSE
TMEM87A	1.55297e-227	0.342781	0.663	0.457	4.29769e-223	Control	TMEM87A	FALSE
SSR2	7.80033e-227	0.35466	0.769	0.585	2.15866e-222	Control	SSR2	FALSE
CELF2	5.57057e-226	0.254794	0.468	0.253	1.5416e-221	Control	CELF2	FALSE
MYLIP	7.52449e-225	0.337594	0.422	0.234	2.08233e-220	Control	MYLIP	FALSE
DNM2	3.08549e-221	0.283406	0.447	0.253	8.53879e-217	Control	DNM2	FALSE
BTG3	7.38561e-221	0.356705	0.677	0.477	2.04389e-216	Control	BTG3	FALSE
BCAP29	1.71108e-217	0.291843	0.483	0.282	4.73525e-213	Control	BCAP29	FALSE
RPS3	4.24654e-217	0.436198	0.97	0.969	1.17519e-212	Control	RPS3	FALSE
RPL9	5.93758e-214	0.356906	0.961	0.96	1.64317e-209	Control	RPL9	FALSE
MUC1	2.15355e-211	0.273981	0.866	0.775	5.95974e-207	Control	MUC1	FALSE
ESD	6.38393e-211	0.276329	0.667	0.451	1.76669e-206	Control	ESD	FALSE
CERS2	2.21486e-209	0.280286	0.56	0.352	6.12942e-205	Control	CERS2	FALSE
MTUS1	5.3794e-209	0.325767	0.582	0.379	1.4887e-204	Control	MTUS1	FALSE
EFNA1	6.02013e-208	0.443369	0.611	0.411	1.66601e-203	Control	EFNA1	FALSE
STRA13	9.37489e-206	0.256079	0.537	0.331	2.59441e-201	Control	STRA13	FALSE
ATF3	1.23971e-205	0.432778	0.595	0.403	3.43077e-201	Control	ATF3	FALSE
PRKCZ	1.59717e-205	0.266233	0.466	0.267	4.42001e-201	Control	PRKCZ	TRUE
SLC3A2	2.27272e-205	0.256929	0.472	0.27	6.28951e-201	Control	SLC3A2	FALSE
BNIP3L	1.82134e-203	0.334608	0.749	0.57	5.04038e-199	Control	BNIP3L	FALSE
SFTA1P	8.1243e-202	0.293448	0.513	0.301	2.24832e-197	Control	SFTA1P	FALSE
UBC	1.285e-199	0.424641	0.969	0.928	3.55611e-195	Control	UBC	FALSE
RNH1	3.82485e-199	0.338268	0.714	0.509	1.05849e-194	Control	RNH1	FALSE
EIF3H	5.89346e-197	0.30318	0.7	0.511	1.63096e-192	Control	EIF3H	FALSE
OCLN	7.21949e-197	0.280546	0.506	0.303	1.99792e-192	Control	OCLN	FALSE
ARF1	1.00518e-196	0.296712	0.851	0.716	2.78174e-192	Control	ARF1	FALSE
SDC4	8.61429e-196	0.49424	0.826	0.705	2.38392e-191	Control	SDC4	FALSE
TST	3.58528e-192	0.254059	0.568	0.361	9.9219e-188	Control	TST	FALSE
ADK	4.33243e-192	0.260107	0.545	0.342	1.19896e-187	Control	ADK	FALSE
MPC1	2.00497e-191	0.290867	0.572	0.374	5.54855e-187	Control	MPC1	FALSE
EIF1	5.4022e-191	0.262537	0.983	0.973	1.49501e-186	Control	EIF1	FALSE
CITED2	2.63164e-189	0.550196	0.666	0.498	7.2828e-185	Control	CITED2	TRUE
RPLP0	3.36429e-189	0.33712	0.977	0.975	9.31035e-185	Control	RPLP0	FALSE
CHP1	6.23816e-189	0.257213	0.55	0.353	1.72635e-184	Control	CHP1	FALSE
ICAM1	1.48469e-185	0.34992	0.508	0.315	4.10872e-181	Control	ICAM1	FALSE
MYLK	6.03044e-184	0.256963	0.295	0.149	1.66886e-179	Control	MYLK	FALSE
MRPL14	1.53317e-183	0.363342	0.767	0.617	4.24288e-179	Control	MRPL14	FALSE
MKNK2	3.07367e-183	0.26588	0.54	0.344	8.50609e-179	Control	MKNK2	FALSE
RPL18	1.58659e-182	0.338806	0.977	0.973	4.39073e-178	Control	RPL18	FALSE
LDHA	2.32473e-181	0.305748	0.655	0.47	6.43345e-177	Control	LDHA	FALSE
JAK1	2.40277e-180	0.345783	0.647	0.478	6.64942e-176	Control	JAK1	FALSE
PPP1R15A	8.13088e-180	0.437962	0.738	0.565	2.25014e-175	Control	PPP1R15A	TRUE
RPL10	1.05759e-177	0.370698	0.991	0.993	2.92676e-173	Control	RPL10	FALSE
MRPS36	3.70153e-177	0.308461	0.69	0.511	1.02436e-172	Control	MRPS36	FALSE
SQLE	2.57429e-175	0.290785	0.61	0.411	7.12408e-171	Control	SQLE	TRUE
SERPING1	3.7705e-175	0.282897	0.58	0.378	1.04345e-170	Control	SERPING1	FALSE
RPL19	1.80332e-173	0.30344	0.984	0.984	4.9905e-169	Control	RPL19	FALSE
TM7SF2	9.76864e-173	0.269107	0.517	0.331	2.70337e-168	Control	TM7SF2	FALSE
FLRT3	7.7724e-169	0.47566	0.443	0.276	2.15093e-164	Control	FLRT3	FALSE
CYB5R3	2.18439e-168	0.262748	0.716	0.53	6.04509e-164	Control	CYB5R3	FALSE
WBP2	4.99501e-168	0.257963	0.615	0.416	1.38232e-163	Control	WBP2	FALSE
ENO1	1.82044e-165	0.278958	0.833	0.703	5.03789e-161	Control	ENO1	FALSE
ALKBH7	1.88975e-162	0.269697	0.71	0.54	5.22968e-158	Control	ALKBH7	FALSE
EMP2	8.03431e-162	1.08429	0.839	0.699	2.22341e-157	Control	EMP2	TRUE
RPL24	3.34368e-160	0.328534	0.97	0.964	9.25331e-156	Control	RPL24	FALSE
NCOA7	4.40341e-159	0.262833	0.58	0.388	1.2186e-154	Control	NCOA7	FALSE
EBPL	1.03379e-158	0.253605	0.64	0.451	2.86091e-154	Control	EBPL	FALSE
SEC11A	4.37535e-157	0.264556	0.759	0.598	1.21083e-152	Control	SEC11A	FALSE
SLC25A36	1.05199e-155	0.264675	0.621	0.425	2.91129e-151	Control	SLC25A36	FALSE
EIF5A	1.14178e-155	0.252841	0.643	0.456	3.15976e-151	Control	EIF5A	FALSE
MTCH1	7.21842e-154	0.26683	0.713	0.537	1.99763e-149	Control	MTCH1	FALSE
PLA2G16	2.66662e-152	0.285889	0.718	0.549	7.3796e-148	Control	PLA2G16	FALSE
SOCS3	2.26133e-150	0.383292	0.413	0.261	6.25801e-146	Control	SOCS3	TRUE
ERP29	1.05985e-149	0.257189	0.841	0.715	2.93303e-145	Control	ERP29	FALSE
CLDN4	1.17228e-148	0.348832	0.903	0.801	3.24418e-144	Control	CLDN4	FALSE
NPM1	4.45902e-148	0.255803	0.902	0.844	1.23399e-143	Control	NPM1	FALSE
CCNL1	9.85288e-148	0.34007	0.625	0.451	2.72669e-143	Control	CCNL1	FALSE
RPS23	8.56763e-146	0.269856	0.975	0.973	2.37101e-141	Control	RPS23	FALSE
RAD21	1.23499e-145	0.252901	0.592	0.415	3.41771e-141	Control	RAD21	FALSE
HIST1H4C	6.10616e-145	0.274963	0.579	0.407	1.68982e-140	Control	HIST1H4C	FALSE
PSMA3	1.05897e-137	0.253309	0.641	0.469	2.93059e-133	Control	PSMA3	FALSE
RPS12	1.28337e-135	0.412739	0.978	0.983	3.5516e-131	Control	RPS12	FALSE
RPL6	1.17844e-133	0.287505	0.966	0.966	3.2612e-129	Control	RPL6	FALSE
CD47	1.81177e-130	0.286052	0.736	0.568	5.01389e-126	Control	CD47	FALSE
TPT1	9.45282e-130	0.307456	0.988	0.991	2.61597e-125	Control	TPT1	FALSE
DUSP1	3.78938e-129	0.430317	0.89	0.812	1.04867e-124	Control	DUSP1	FALSE
TXNIP	3.26604e-125	0.579705	0.674	0.561	9.03845e-121	Control	TXNIP	FALSE
KLF6	4.0949e-124	0.449443	0.773	0.664	1.13322e-119	Control	KLF6	FALSE
RPS27	1.05284e-121	0.297392	0.984	0.986	2.91364e-117	Control	RPS27	FALSE
RPL23	2.54582e-119	0.26007	0.872	0.831	7.04531e-115	Control	RPL23	FALSE
GPRC5A	4.75221e-118	0.350258	0.613	0.423	1.31513e-113	Control	GPRC5A	TRUE
HSPA1B	3.37926e-116	0.829907	0.597	0.513	9.35176e-112	Control	HSPA1B	FALSE
RPS9	3.30548e-109	0.271959	0.965	0.964	9.14757e-105	Control	RPS9	FALSE
CAV1	7.51388e-107	1.04384	0.356	0.223	2.07939e-102	Control	CAV1	TRUE
ADIRF	2.66573e-101	0.344162	0.569	0.393	7.37715e-97	Control	ADIRF	FALSE
DNAJB1	3.71181e-101	0.499134	0.686	0.569	1.02721e-96	Control	DNAJB1	FALSE
CD55	1.21197e-44	0.435895	0.768	0.649	3.354e-40	Control	CD55	FALSE
TSPAN13	6.10147e-42	0.297793	0.663	0.532	1.68852e-37	Control	TSPAN13	FALSE
CAV2	1.51229e-27	0.354138	0.325	0.25	4.1851e-23	Control	CAV2	FALSE
LMO7	1.52468e-22	0.26022	0.765	0.657	4.21939e-18	Control	LMO7	TRUE
MYL9	3.2553e-20	0.429562	0.337	0.27	9.00871e-16	Control	MYL9	FALSE
S100A4	1.796e-19	0.688097	0.497	0.419	4.97025e-15	Control	S100A4	FALSE
HSPA5	2.05259e-15	0.302803	0.762	0.688	5.68033e-11	Control	HSPA5	FALSE
ANXA3	4.35648e-13	0.323094	0.264	0.22	1.20561e-08	Control	ANXA3	TRUE
HSPA1A	1.39542e-10	0.429865	0.632	0.628	3.86169e-06	Control	HSPA1A	FALSE
MMP7	0	2.27924	0.317	0.117	0	IPF	MMP7	TRUE
TIMP1	0	1.26574	0.549	0.19	0	IPF	TIMP1	FALSE
CRIP1	0	1.16576	0.846	0.428	0	IPF	CRIP1	TRUE
GSN	0	1.14996	0.791	0.527	0	IPF	GSN	FALSE
CD24	0	1.12745	0.696	0.328	0	IPF	CD24	TRUE
WFDC2	0	1.11057	0.956	0.913	0	IPF	WFDC2	FALSE
SEPW1	0	1.10117	0.957	0.88	0	IPF	SEPW1	FALSE
DDIT4	0	1.08736	0.519	0.282	0	IPF	DDIT4	FALSE
C20orf85	0	0.99533	0.534	0.279	0	IPF	C20orf85	TRUE
TMEM190	0	0.971224	0.517	0.257	0	IPF	TMEM190	TRUE
C9orf24	0	0.970284	0.528	0.277	0	IPF	C9orf24	TRUE
MT-ND3	0	0.965092	0.971	0.98	0	IPF	MT-ND3	FALSE
SYT8	0	0.95512	0.466	0.197	0	IPF	SYT8	TRUE
CP	0	0.949339	0.535	0.214	0	IPF	CP	TRUE
CLU	0	0.940514	0.777	0.496	0	IPF	CLU	FALSE
IGFBP2	0	0.930884	0.689	0.282	0	IPF	IGFBP2	TRUE
TPPP3	0	0.927447	0.651	0.362	0	IPF	TPPP3	FALSE
FAM183A	0	0.905511	0.524	0.279	0	IPF	FAM183A	TRUE
DYNLL1	0	0.887947	0.857	0.791	0	IPF	DYNLL1	FALSE
TSPAN1	0	0.884011	0.741	0.4	0	IPF	TSPAN1	TRUE
PERP	0	0.8705	0.818	0.748	0	IPF	PERP	FALSE
WBSCR27	0	0.860501	0.395	0.186	0	IPF	WBSCR27	FALSE
MT-ND4	0	0.858564	0.968	0.973	0	IPF	MT-ND4	FALSE
C4orf48	0	0.854217	0.633	0.322	0	IPF	C4orf48	TRUE
CRIP2	0	0.842063	0.718	0.334	0	IPF	CRIP2	FALSE
TSPAN19	0	0.816591	0.435	0.206	0	IPF	TSPAN19	TRUE
CIB1	0	0.816088	0.829	0.754	0	IPF	CIB1	FALSE
S100A11	0	0.810765	0.979	0.965	0	IPF	S100A11	FALSE
MT-ND2	0	0.794756	0.965	0.969	0	IPF	MT-ND2	FALSE
IGFBP5	0	0.787132	0.456	0.224	0	IPF	IGFBP5	TRUE
MT-CO3	0	0.786969	0.973	0.983	0	IPF	MT-CO3	FALSE
MUC4	0	0.757906	0.541	0.24	0	IPF	MUC4	TRUE
HSBP1	0	0.75543	0.851	0.775	0	IPF	HSBP1	FALSE
PLPP2	0	0.750459	0.685	0.318	0	IPF	PLPP2	TRUE
RP11-395B7.4	0	0.739085	0.335	0.119	0	IPF	RP11-395B7.4	FALSE
PDLIM4	0	0.738251	0.533	0.224	0	IPF	PDLIM4	TRUE
SMIM22	0	0.736053	0.798	0.692	0	IPF	SMIM22	FALSE
TMC5	0	0.723524	0.72	0.599	0	IPF	TMC5	TRUE
AGR3	0	0.722233	0.841	0.764	0	IPF	AGR3	FALSE
CHST9	0	0.717459	0.593	0.291	0	IPF	CHST9	TRUE
PCSK1N	0	0.716042	0.426	0.19	0	IPF	PCSK1N	FALSE
C12orf75	0	0.703455	0.522	0.254	0	IPF	C12orf75	TRUE
HMGN3	0	0.668523	0.933	0.933	0	IPF	HMGN3	FALSE
S100A10	0	0.665229	0.883	0.812	0	IPF	S100A10	FALSE
MS4A8	0	0.649754	0.552	0.277	0	IPF	MS4A8	TRUE
SRI	0	0.646453	0.809	0.767	0	IPF	SRI	FALSE
RPS27L	0	0.635058	0.822	0.76	0	IPF	RPS27L	FALSE
RPL17	0	0.600468	0.903	0.883	0	IPF	RPL17	FALSE
MUC16	0	0.591734	0.388	0.137	0	IPF	MUC16	TRUE
MT-CO1	0	0.590732	0.974	0.985	0	IPF	MT-CO1	FALSE
AES	0	0.583744	0.738	0.623	0	IPF	AES	FALSE
PLEKHS1	0	0.569614	0.478	0.224	0	IPF	PLEKHS1	TRUE
SERF2	0	0.555464	0.982	0.97	0	IPF	SERF2	FALSE
PTMA	0	0.552148	0.989	0.981	0	IPF	PTMA	FALSE
MT-CYB	0	0.539436	0.971	0.98	0	IPF	MT-CYB	FALSE
CYBA	0	0.533813	0.688	0.493	0	IPF	CYBA	FALSE
MT-ND5	0	0.532631	0.964	0.97	0	IPF	MT-ND5	FALSE
H3F3A	0	0.530491	0.965	0.954	0	IPF	H3F3A	FALSE
TAGLN2	0	0.52106	0.887	0.85	0	IPF	TAGLN2	FALSE
CALM2	0	0.512647	0.941	0.934	0	IPF	CALM2	FALSE
TMEM59	0	0.506883	0.89	0.88	0	IPF	TMEM59	FALSE
MT-CO2	0	0.493905	0.975	0.986	0	IPF	MT-CO2	FALSE
FXYD3	0	0.48931	0.876	0.848	0	IPF	FXYD3	FALSE
ITM2B	0	0.458831	0.929	0.942	0	IPF	ITM2B	FALSE
ANXA2	0	0.438358	0.94	0.855	0	IPF	ANXA2	FALSE
SRP14	0	0.428666	0.933	0.939	0	IPF	SRP14	FALSE
TCEB2	0	0.427265	0.897	0.887	0	IPF	TCEB2	FALSE
SCGB1A1	0	0.29912	0.754	0.401	0	IPF	SCGB1A1	TRUE
HSP90AA1	4.94661e-308	0.681708	0.948	0.927	1.36893e-303	IPF	HSP90AA1	FALSE
SOD1	5.08103e-308	0.632264	0.833	0.822	1.40612e-303	IPF	SOD1	FALSE
MDK	2.21292e-306	0.752229	0.397	0.177	6.12402e-302	IPF	MDK	TRUE
EZR	7.94152e-304	0.514481	0.9	0.885	2.19774e-299	IPF	EZR	FALSE
CCDC170	1.02466e-303	0.798788	0.485	0.255	2.83565e-299	IPF	CCDC170	TRUE
SOX4	2.46451e-303	0.710711	0.559	0.345	6.82028e-299	IPF	SOX4	FALSE
HSP90B1	6.87362e-301	0.527546	0.82	0.786	1.90221e-296	IPF	HSP90B1	FALSE
RARRES1	3.67359e-300	0.841627	0.341	0.131	1.01663e-295	IPF	RARRES1	TRUE
LY6E	1.568e-299	0.857758	0.677	0.547	4.33928e-295	IPF	LY6E	FALSE
TSPAN6	4.52159e-298	0.557722	0.563	0.348	1.2513e-293	IPF	TSPAN6	FALSE
SAMHD1	1.48294e-296	0.559713	0.441	0.223	4.1039e-292	IPF	SAMHD1	FALSE
RPL13A	4.05049e-296	0.477301	0.959	0.936	1.12093e-291	IPF	RPL13A	FALSE
C9orf116	1.27507e-295	0.827758	0.518	0.288	3.52863e-291	IPF	C9orf116	TRUE
UCP2	1.4879e-295	0.670086	0.565	0.377	4.1176e-291	IPF	UCP2	FALSE
APP	2.04366e-294	0.509093	0.722	0.579	5.65563e-290	IPF	APP	FALSE
ITGB4	2.99394e-294	0.465872	0.327	0.12	8.28542e-290	IPF	ITGB4	FALSE
C5orf49	1.64397e-293	0.797653	0.519	0.285	4.54952e-289	IPF	C5orf49	FALSE
LBH	1.46745e-288	0.559976	0.376	0.165	4.06101e-284	IPF	LBH	FALSE
HS3ST1	6.29724e-288	0.512514	0.347	0.139	1.7427e-283	IPF	HS3ST1	FALSE
SERPINF1	1.19601e-287	0.61003	0.469	0.236	3.30983e-283	IPF	SERPINF1	TRUE
S100A2	3.10647e-284	2.14728	0.253	0.075	8.59686e-280	IPF	S100A2	TRUE
IGFBP7	7.00424e-283	0.633818	0.636	0.379	1.93835e-278	IPF	IGFBP7	FALSE
MARCKS	1.05186e-281	0.536333	0.44	0.219	2.91091e-277	IPF	MARCKS	FALSE
SNTN	5.36636e-280	0.781377	0.515	0.275	1.48509e-275	IPF	SNTN	TRUE
MT2A	6.80471e-280	0.454677	0.762	0.602	1.88313e-275	IPF	MT2A	FALSE
CLIC6	1.8109e-278	0.506316	0.519	0.305	5.01149e-274	IPF	CLIC6	TRUE
DYNLT1	1.60366e-276	0.623616	0.8	0.778	4.43797e-272	IPF	DYNLT1	FALSE
SLC44A4	5.88947e-275	0.582724	0.66	0.476	1.62985e-270	IPF	SLC44A4	FALSE
TFF3	2.00439e-273	0.585811	0.508	0.272	5.54695e-269	IPF	TFF3	FALSE
SPATA18	4.3649e-273	0.605361	0.478	0.254	1.20794e-268	IPF	SPATA18	TRUE
CCDC146	6.06698e-273	0.660616	0.5	0.269	1.67898e-268	IPF	CCDC146	TRUE
MIF	9.21946e-272	0.403123	0.946	0.93	2.55139e-267	IPF	MIF	FALSE
ATP2A2	5.35032e-270	0.568603	0.601	0.44	1.48065e-265	IPF	ATP2A2	FALSE
ENKUR	7.26637e-269	0.667163	0.444	0.232	2.0109e-264	IPF	ENKUR	TRUE
DNAJA4	1.48277e-267	0.557143	0.492	0.264	4.10342e-263	IPF	DNAJA4	TRUE
EFCAB1	1.00949e-266	0.687202	0.489	0.261	2.79367e-262	IPF	EFCAB1	TRUE
TUSC3	4.67721e-266	0.562134	0.574	0.374	1.29437e-261	IPF	TUSC3	FALSE
TMEM123	6.91376e-265	0.528843	0.666	0.567	1.91332e-260	IPF	TMEM123	FALSE
FAM229B	3.86537e-263	0.703383	0.524	0.319	1.0697e-258	IPF	FAM229B	FALSE
PROM1	1.24283e-261	0.55858	0.417	0.208	3.43942e-257	IPF	PROM1	TRUE
PFN2	4.3692e-259	0.54515	0.527	0.322	1.20913e-254	IPF	PFN2	FALSE
UFC1	2.95181e-258	0.722453	0.751	0.709	8.16884e-254	IPF	UFC1	FALSE
BPIFB1	3.55029e-257	1.41341	0.337	0.134	9.82507e-253	IPF	BPIFB1	TRUE
DYNLRB2	4.7907e-257	0.722327	0.505	0.28	1.32578e-252	IPF	DYNLRB2	TRUE
PLAC8	1.92597e-256	0.56673	0.514	0.287	5.32994e-252	IPF	PLAC8	FALSE
CETN2	1.78738e-255	0.789634	0.594	0.423	4.9464e-251	IPF	CETN2	FALSE
CALM1	1.18531e-250	0.782306	0.91	0.915	3.28022e-246	IPF	CALM1	FALSE
NUCB2	2.56473e-250	0.598731	0.673	0.54	7.09763e-246	IPF	NUCB2	FALSE
ANXA1	2.59872e-250	0.494215	0.862	0.806	7.19169e-246	IPF	ANXA1	FALSE
RP11-295M3.4	3.47613e-248	0.538148	0.498	0.257	9.61985e-244	IPF	RP11-295M3.4	FALSE
C1orf194	3.04641e-247	0.681129	0.515	0.269	8.43063e-243	IPF	C1orf194	TRUE
GSTA1	4.11561e-244	0.283159	0.58	0.32	1.13895e-239	IPF	GSTA1	TRUE
CFAP77	4.75749e-243	0.562552	0.373	0.185	1.31659e-238	IPF	CFAP77	FALSE
RSPH1	7.91881e-243	0.686212	0.523	0.289	2.19145e-238	IPF	RSPH1	TRUE
MORN5	1.66347e-241	0.626865	0.471	0.249	4.60349e-237	IPF	MORN5	TRUE
ROPN1L	6.28673e-241	0.648158	0.469	0.254	1.73979e-236	IPF	ROPN1L	FALSE
TMEM176B	1.18144e-240	0.439239	0.265	0.09	3.26951e-236	IPF	TMEM176B	TRUE
PPDPF	7.04394e-240	0.361471	0.971	0.964	1.94934e-235	IPF	PPDPF	FALSE
LRRIQ1	1.20298e-239	0.589162	0.505	0.276	3.32913e-235	IPF	LRRIQ1	TRUE
KIF9	1.26417e-239	0.689551	0.555	0.389	3.49846e-235	IPF	KIF9	FALSE
DNAJB13	2.48176e-239	0.498148	0.367	0.176	6.86802e-235	IPF	DNAJB13	TRUE
FAM216B	5.58496e-239	0.604944	0.467	0.252	1.54558e-234	IPF	FAM216B	TRUE
UBL5	1.14509e-238	0.372114	0.902	0.891	3.16891e-234	IPF	UBL5	FALSE
ST6GALNAC1	2.68292e-238	0.422218	0.488	0.287	7.42472e-234	IPF	ST6GALNAC1	TRUE
ROMO1	3.20064e-238	0.41065	0.842	0.817	8.85745e-234	IPF	ROMO1	FALSE
CD99	3.47734e-238	0.463109	0.686	0.608	9.62319e-234	IPF	CD99	FALSE
POLR2I	4.09317e-237	0.71341	0.71	0.664	1.13274e-232	IPF	POLR2I	FALSE
CLSTN1	1.14856e-234	0.446389	0.458	0.27	3.17854e-230	IPF	CLSTN1	FALSE
CDHR3	6.754e-234	0.546223	0.483	0.263	1.8691e-229	IPF	CDHR3	TRUE
HNRNPC	2.54957e-233	0.442839	0.723	0.669	7.05568e-229	IPF	HNRNPC	FALSE
PKM	1.77006e-232	0.45593	0.79	0.756	4.89846e-228	IPF	PKM	FALSE
LRRC46	2.25466e-232	0.613358	0.477	0.263	6.23954e-228	IPF	LRRC46	TRUE
CCDC113	4.36031e-230	0.594428	0.434	0.242	1.20667e-225	IPF	CCDC113	TRUE
DNAH5	1.29286e-229	0.577498	0.522	0.32	3.57787e-225	IPF	DNAH5	TRUE
CFH	5.0471e-229	0.411105	0.481	0.28	1.39673e-224	IPF	CFH	TRUE
CD59	8.41671e-229	0.503812	0.889	0.903	2.32924e-224	IPF	CD59	FALSE
CFAP53	3.34529e-227	0.565361	0.472	0.258	9.25775e-223	IPF	CFAP53	TRUE
SPAG6	4.32398e-227	0.564098	0.467	0.253	1.19662e-222	IPF	SPAG6	TRUE
DNAH12	5.36229e-227	0.53191	0.498	0.27	1.48396e-222	IPF	DNAH12	TRUE
CST6	2.08663e-225	0.604903	0.418	0.222	5.77454e-221	IPF	CST6	FALSE
TPM1	4.69223e-225	0.628938	0.547	0.424	1.29853e-220	IPF	TPM1	FALSE
PIFO	1.03774e-224	0.709692	0.557	0.373	2.87185e-220	IPF	PIFO	FALSE
MORN2	2.54993e-223	0.755171	0.603	0.463	7.05668e-219	IPF	MORN2	FALSE
MYCBP	7.28014e-223	0.568301	0.539	0.372	2.01471e-218	IPF	MYCBP	FALSE
SOX2	7.38693e-223	0.417345	0.439	0.234	2.04426e-218	IPF	SOX2	TRUE
C9orf135	4.28562e-222	0.557419	0.447	0.241	1.186e-217	IPF	C9orf135	TRUE
ENAH	5.43033e-221	0.468766	0.481	0.313	1.50279e-216	IPF	ENAH	FALSE
CFAP126	3.21342e-220	0.528657	0.453	0.241	8.89282e-216	IPF	CFAP126	FALSE
BANF1	5.62308e-220	0.479391	0.722	0.682	1.55613e-215	IPF	BANF1	FALSE
COMMD6	4.0521e-218	0.382788	0.839	0.818	1.12138e-213	IPF	COMMD6	FALSE
DNALI1	1.39348e-217	0.591431	0.545	0.365	3.85633e-213	IPF	DNALI1	FALSE
SIX1	4.97423e-217	0.368215	0.353	0.168	1.37657e-212	IPF	SIX1	TRUE
SARAF	2.4449e-214	0.546713	0.818	0.836	6.76601e-210	IPF	SARAF	FALSE
TEX9	3.09823e-214	0.447352	0.401	0.217	8.57405e-210	IPF	TEX9	TRUE
CDC42	4.23241e-214	0.426095	0.735	0.7	1.17128e-209	IPF	CDC42	FALSE
TEKT1	9.76719e-214	0.529555	0.452	0.245	2.70297e-209	IPF	TEKT1	TRUE
CCDC78	4.09662e-213	0.55577	0.49	0.267	1.1337e-208	IPF	CCDC78	FALSE
CD164L2	7.96461e-213	0.593991	0.448	0.259	2.20413e-208	IPF	CD164L2	TRUE
ZMYND10	3.75604e-212	0.584672	0.505	0.288	1.03945e-207	IPF	ZMYND10	TRUE
SAXO2	5.94735e-210	0.546353	0.463	0.266	1.64587e-205	IPF	SAXO2	TRUE
FAM92B	1.25624e-209	0.560588	0.482	0.264	3.47651e-205	IPF	FAM92B	TRUE
CLMN	5.14189e-208	0.420902	0.399	0.209	1.42297e-203	IPF	CLMN	FALSE
C6orf118	6.42725e-208	0.497252	0.423	0.231	1.77868e-203	IPF	C6orf118	TRUE
CAPSL	1.2696e-207	0.545302	0.48	0.26	3.51349e-203	IPF	CAPSL	TRUE
ATPIF1	2.09703e-207	0.422392	0.884	0.878	5.80333e-203	IPF	ATPIF1	FALSE
CCDC17	5.97133e-207	0.509812	0.449	0.248	1.6525e-202	IPF	CCDC17	TRUE
SH3BGRL3	1.0314e-206	0.495079	0.734	0.701	2.85431e-202	IPF	SH3BGRL3	FALSE
VAMP8	1.98572e-206	0.329524	0.886	0.887	5.49528e-202	IPF	VAMP8	FALSE
UQCR11	1.11462e-205	0.346514	0.899	0.891	3.08459e-201	IPF	UQCR11	FALSE
EFHC1	1.2982e-205	0.535295	0.528	0.339	3.59263e-201	IPF	EFHC1	FALSE
SRGAP3-AS2	1.48523e-205	0.583793	0.416	0.227	4.11022e-201	IPF	SRGAP3-AS2	FALSE
SLC27A2	1.94612e-204	0.412763	0.351	0.172	5.3857e-200	IPF	SLC27A2	TRUE
ERICH3	3.29242e-204	0.483921	0.45	0.247	9.11145e-200	IPF	ERICH3	FALSE
SYNE2	1.10977e-203	0.447008	0.665	0.546	3.07119e-199	IPF	SYNE2	FALSE
LITAF	2.04297e-203	0.463279	0.616	0.523	5.65373e-199	IPF	LITAF	FALSE
KCTD12	1.08354e-202	0.498548	0.391	0.21	2.99859e-198	IPF	KCTD12	FALSE
C2orf40	1.19518e-202	0.561487	0.459	0.25	3.30753e-198	IPF	C2orf40	FALSE
FAM81B	7.90557e-202	0.540687	0.429	0.241	2.18779e-197	IPF	FAM81B	TRUE
CAPS	9.43367e-202	0.285259	0.634	0.363	2.61068e-197	IPF	CAPS	TRUE
UBB	3.39192e-201	0.393868	0.924	0.924	9.38681e-197	IPF	UBB	FALSE
KRT8	6.73789e-201	0.379504	0.905	0.896	1.86464e-196	IPF	KRT8	FALSE
PDLIM1	3.6782e-200	0.419362	0.787	0.776	1.0179e-195	IPF	PDLIM1	FALSE
SPEF2	4.55967e-200	0.48908	0.437	0.254	1.26184e-195	IPF	SPEF2	FALSE
DNAAF1	6.82572e-200	0.404372	0.472	0.256	1.88895e-195	IPF	DNAAF1	TRUE
HN1L	7.84515e-200	0.436596	0.467	0.297	2.17107e-195	IPF	HN1L	FALSE
SPAG16	1.3283e-199	0.559033	0.555	0.404	3.67593e-195	IPF	SPAG16	FALSE
SHFM1	3.91905e-199	0.37704	0.823	0.821	1.08456e-194	IPF	SHFM1	FALSE
WDR78	4.71744e-199	0.485409	0.426	0.236	1.30551e-194	IPF	WDR78	FALSE
GOLM1	6.12249e-199	0.402268	0.412	0.24	1.69434e-194	IPF	GOLM1	TRUE
BASP1	7.95102e-199	0.418358	0.322	0.147	2.20037e-194	IPF	BASP1	FALSE
MYL6	1.1581e-197	0.26158	0.975	0.974	3.20491e-193	IPF	MYL6	FALSE
HACD4	1.00485e-196	0.442379	0.429	0.248	2.78082e-192	IPF	HACD4	FALSE
GPR162	1.10197e-196	0.449899	0.343	0.17	3.0496e-192	IPF	GPR162	FALSE
CEP126	6.10343e-196	0.472113	0.436	0.251	1.68906e-191	IPF	CEP126	FALSE
SYTL1	8.59614e-196	0.388932	0.487	0.312	2.37889e-191	IPF	SYTL1	FALSE
C11orf88	1.57028e-195	0.479516	0.495	0.267	4.3456e-191	IPF	C11orf88	TRUE
TRIP13	6.14016e-195	0.429313	0.302	0.135	1.69923e-190	IPF	TRIP13	FALSE
SCPEP1	5.57221e-194	0.430206	0.663	0.558	1.54205e-189	IPF	SCPEP1	FALSE
RP11-356K23.1	6.37763e-194	0.449526	0.452	0.247	1.76494e-189	IPF	RP11-356K23.1	FALSE
RP11-128M1.1	4.37169e-193	0.484186	0.381	0.201	1.20982e-188	IPF	RP11-128M1.1	FALSE
SKP1	6.92292e-193	0.336459	0.905	0.919	1.91585e-188	IPF	SKP1	FALSE
DZIP3	3.93118e-192	0.525049	0.44	0.267	1.08791e-187	IPF	DZIP3	FALSE
CFAP157	3.96052e-191	0.365763	0.488	0.266	1.09603e-186	IPF	CFAP157	FALSE
PLXNB2	5.60658e-191	0.394624	0.615	0.486	1.55157e-186	IPF	PLXNB2	FALSE
DNAH9	6.91798e-191	0.456239	0.439	0.239	1.91448e-186	IPF	DNAH9	TRUE
STOM	1.96888e-190	0.508509	0.679	0.617	5.44869e-186	IPF	STOM	FALSE
TRIM2	2.29266e-189	0.408471	0.452	0.29	6.34471e-185	IPF	TRIM2	TRUE
NME5	7.42474e-189	0.50143	0.448	0.266	2.05472e-184	IPF	NME5	TRUE
OMG	4.10697e-188	0.430865	0.411	0.216	1.13656e-183	IPF	OMG	FALSE
NAP1L1	1.12765e-187	0.40493	0.716	0.655	3.12065e-183	IPF	NAP1L1	FALSE
TMEM231	1.1424e-186	0.464481	0.469	0.275	3.16148e-182	IPF	TMEM231	FALSE
ARMC3	8.64561e-185	0.439414	0.432	0.241	2.39259e-180	IPF	ARMC3	TRUE
DTHD1	2.08044e-184	0.406638	0.407	0.225	5.7574e-180	IPF	DTHD1	TRUE
ITGA2	2.99184e-184	0.453729	0.263	0.112	8.27961e-180	IPF	ITGA2	FALSE
HYDIN	3.73074e-184	0.424027	0.451	0.254	1.03244e-179	IPF	HYDIN	TRUE
HIPK1	4.18207e-184	0.528124	0.475	0.333	1.15735e-179	IPF	HIPK1	FALSE
RSPH4A	1.49583e-183	0.454611	0.405	0.224	4.13956e-179	IPF	RSPH4A	TRUE
SPAG17	7.90693e-183	0.424442	0.442	0.247	2.18816e-178	IPF	SPAG17	TRUE
WDR66	1.01152e-182	0.394055	0.389	0.209	2.79927e-178	IPF	WDR66	TRUE
MRPS31	1.02489e-182	0.617393	0.532	0.383	2.83627e-178	IPF	MRPS31	FALSE
C4orf47	2.29523e-182	0.419514	0.42	0.241	6.35183e-178	IPF	C4orf47	TRUE
HINT1	2.82341e-182	0.296984	0.933	0.934	7.8135e-178	IPF	HINT1	FALSE
ERGIC3	7.85978e-181	0.440805	0.798	0.802	2.17511e-176	IPF	ERGIC3	FALSE
PFDN5	2.71936e-180	0.315002	0.943	0.937	7.52555e-176	IPF	PFDN5	FALSE
DNAH10	3.39257e-180	0.442529	0.447	0.258	9.38859e-176	IPF	DNAH10	TRUE
WDR54	4.57826e-180	0.48725	0.506	0.316	1.26699e-175	IPF	WDR54	FALSE
C6	5.07285e-180	0.389945	0.358	0.181	1.40386e-175	IPF	C6	TRUE
TCTEX1D1	1.12016e-179	0.412224	0.364	0.194	3.09992e-175	IPF	TCTEX1D1	TRUE
VSTM2L	3.09064e-179	0.325132	0.368	0.191	8.55303e-175	IPF	VSTM2L	TRUE
DNPH1	6.22351e-179	0.533512	0.656	0.588	1.72229e-174	IPF	DNPH1	FALSE
RSPH9	1.81551e-178	0.431317	0.45	0.248	5.02423e-174	IPF	RSPH9	FALSE
MT-ATP6	6.74279e-178	0.275843	0.969	0.976	1.866e-173	IPF	MT-ATP6	FALSE
NEK5	7.84198e-178	0.433592	0.377	0.207	2.17019e-173	IPF	NEK5	FALSE
DNAAF3	9.47114e-178	0.439576	0.402	0.227	2.62104e-173	IPF	DNAAF3	FALSE
ITGB8	1.74891e-177	0.348218	0.291	0.136	4.83994e-173	IPF	ITGB8	TRUE
TUBA4B	4.39419e-176	0.436493	0.418	0.233	1.21605e-171	IPF	TUBA4B	FALSE
CFAP52	5.57783e-176	0.413624	0.391	0.215	1.54361e-171	IPF	CFAP52	TRUE
CFAP73	7.64739e-176	0.418307	0.431	0.239	2.11634e-171	IPF	CFAP73	FALSE
ARHGAP18	8.41708e-176	0.530347	0.493	0.333	2.32934e-171	IPF	ARHGAP18	FALSE
DRC1	1.27934e-175	0.408343	0.406	0.223	3.54043e-171	IPF	DRC1	TRUE
ODF3B	1.81777e-175	0.532047	0.631	0.481	5.03049e-171	IPF	ODF3B	FALSE
C11orf70	1.84704e-175	0.499259	0.455	0.283	5.1115e-171	IPF	C11orf70	TRUE
DNAH7	3.44981e-175	0.364921	0.414	0.233	9.547e-171	IPF	DNAH7	TRUE
CYSTM1	1.17369e-174	0.563486	0.788	0.811	3.24806e-170	IPF	CYSTM1	FALSE
RIIAD1	1.30288e-174	0.414558	0.385	0.209	3.60559e-170	IPF	RIIAD1	TRUE
LDLRAD1	3.11504e-174	0.445993	0.451	0.251	8.62058e-170	IPF	LDLRAD1	FALSE
TBCA	3.52109e-174	0.45274	0.802	0.818	9.74427e-170	IPF	TBCA	FALSE
AC013264.2	6.13345e-174	0.385104	0.452	0.248	1.69737e-169	IPF	AC013264.2	FALSE
2023-09-09	1.05991e-173	0.392926	0.458	0.318	2.93319e-169	IPF	2023-09-09	FALSE
BACE2	2.18971e-173	0.439226	0.411	0.265	6.05979e-169	IPF	BACE2	TRUE
KIF21A	2.39589e-173	0.527572	0.511	0.362	6.63039e-169	IPF	KIF21A	FALSE
LRTOMT	7.06816e-173	0.439143	0.396	0.229	1.95604e-168	IPF	LRTOMT	FALSE
CATSPERD	1.25403e-172	0.442819	0.402	0.223	3.47041e-168	IPF	CATSPERD	FALSE
TMEM107	3.3719e-172	0.455677	0.43	0.272	9.33139e-168	IPF	TMEM107	FALSE
AGR2	4.01628e-172	0.540645	0.825	0.775	1.11147e-167	IPF	AGR2	FALSE
FOXJ1	4.20044e-172	0.400987	0.487	0.281	1.16243e-167	IPF	FOXJ1	TRUE
CDHR4	4.98007e-172	0.410448	0.401	0.221	1.37818e-167	IPF	CDHR4	TRUE
CFAP43	7.3037e-171	0.384812	0.47	0.266	2.02123e-166	IPF	CFAP43	TRUE
SLFN13	8.68117e-171	0.352988	0.332	0.172	2.40243e-166	IPF	SLFN13	TRUE
PGM2L1	9.62738e-171	0.386543	0.35	0.193	2.66428e-166	IPF	PGM2L1	FALSE
IQCK	1.18602e-170	0.434463	0.442	0.278	3.2822e-166	IPF	IQCK	FALSE
UBXN11	5.5555e-170	0.438206	0.47	0.3	1.53743e-165	IPF	UBXN11	FALSE
H2AFJ	1.38205e-169	0.43305	0.738	0.702	3.82468e-165	IPF	H2AFJ	FALSE
DYNC2H1	2.29436e-169	0.504362	0.495	0.337	6.3494e-165	IPF	DYNC2H1	FALSE
CTSB	2.47086e-169	0.531217	0.63	0.571	6.83787e-165	IPF	CTSB	FALSE
PALLD	9.48829e-169	0.341317	0.296	0.146	2.62579e-164	IPF	PALLD	FALSE
LRRC26	8.07805e-168	0.399227	0.277	0.128	2.23552e-163	IPF	LRRC26	FALSE
CCDC80	1.02168e-167	0.419121	0.326	0.168	2.82739e-163	IPF	CCDC80	TRUE
FAM166B	2.88684e-167	0.411055	0.449	0.253	7.98904e-163	IPF	FAM166B	TRUE
AZIN1	5.18512e-167	0.549469	0.537	0.435	1.43493e-162	IPF	AZIN1	FALSE
LRRC6	3.08858e-166	0.376687	0.351	0.189	8.54733e-162	IPF	LRRC6	FALSE
RABL2B	7.01757e-166	0.479626	0.483	0.34	1.94204e-161	IPF	RABL2B	FALSE
TCTEX1D2	8.43072e-166	0.391339	0.466	0.279	2.33312e-161	IPF	TCTEX1D2	FALSE
ANKRD66	1.1962e-165	0.401503	0.405	0.224	3.31036e-161	IPF	ANKRD66	FALSE
ANKUB1	3.21438e-165	0.367921	0.378	0.205	8.89547e-161	IPF	ANKUB1	FALSE
TP53TG1	5.86663e-165	0.417764	0.48	0.346	1.62353e-160	IPF	TP53TG1	FALSE
C22orf15	2.58941e-164	0.426184	0.396	0.222	7.16593e-160	IPF	C22orf15	TRUE
AQP3	7.56336e-164	0.881387	0.755	0.726	2.09308e-159	IPF	AQP3	FALSE
MINOS1	1.23148e-163	0.418757	0.634	0.567	3.408e-159	IPF	MINOS1	FALSE
RND3	5.37431e-163	0.387069	0.287	0.141	1.48729e-158	IPF	RND3	FALSE
GPX4	6.23106e-163	0.361312	0.942	0.942	1.72438e-158	IPF	GPX4	FALSE
CFAP45	3.66382e-162	0.378945	0.402	0.225	1.01392e-157	IPF	CFAP45	FALSE
STEAP3	8.80722e-162	0.331056	0.328	0.178	2.43731e-157	IPF	STEAP3	FALSE
CTXN1	1.36055e-161	0.359101	0.339	0.176	3.7652e-157	IPF	CTXN1	FALSE
PALMD	1.90831e-161	0.319365	0.313	0.157	5.28105e-157	IPF	PALMD	FALSE
COX5B	4.81724e-160	0.29542	0.884	0.895	1.33312e-155	IPF	COX5B	FALSE
TUBA1A	9.97276e-160	0.629374	0.62	0.521	2.75986e-155	IPF	TUBA1A	FALSE
MNS1	4.88753e-159	0.407424	0.401	0.229	1.35258e-154	IPF	MNS1	TRUE
ENDOG	6.25899e-159	0.487911	0.429	0.285	1.73211e-154	IPF	ENDOG	FALSE
CSNK1A1	1.88236e-158	0.389966	0.678	0.647	5.20924e-154	IPF	CSNK1A1	FALSE
CLIC1	2.7402e-158	0.316205	0.83	0.84	7.58322e-154	IPF	CLIC1	FALSE
PRR29	6.74395e-158	0.348112	0.398	0.225	1.86632e-153	IPF	PRR29	FALSE
IFT22	1.14036e-157	0.519589	0.535	0.417	3.15585e-153	IPF	IFT22	FALSE
C9orf9	1.33471e-157	0.486007	0.467	0.318	3.69368e-153	IPF	C9orf9	FALSE
RFX3	1.58732e-157	0.356172	0.415	0.251	4.39275e-153	IPF	RFX3	FALSE
ZBBX	4.96307e-157	0.36639	0.407	0.23	1.37348e-152	IPF	ZBBX	TRUE
SPA17	7.30703e-157	0.495325	0.467	0.315	2.02215e-152	IPF	SPA17	FALSE
IQCG	9.79722e-157	0.447311	0.439	0.28	2.71128e-152	IPF	IQCG	FALSE
SERTAD4-AS1	1.2937e-156	0.329155	0.35	0.198	3.5802e-152	IPF	SERTAD4-AS1	FALSE
C21orf58	2.18412e-156	0.349777	0.427	0.245	6.04434e-152	IPF	C21orf58	FALSE
CCDC39	3.59869e-156	0.394662	0.381	0.217	9.959e-152	IPF	CCDC39	FALSE
UBXN10	6.84879e-156	0.366093	0.382	0.215	1.89533e-151	IPF	UBXN10	TRUE
IFT27	8.954e-156	0.432184	0.505	0.356	2.47793e-151	IPF	IFT27	FALSE
MLF1	1.46702e-155	0.509637	0.509	0.379	4.05983e-151	IPF	MLF1	FALSE
ODF2L	6.66439e-155	0.411885	0.569	0.443	1.8443e-150	IPF	ODF2L	FALSE
DPCD	7.61478e-155	0.412206	0.459	0.3	2.10732e-150	IPF	DPCD	FALSE
TEKT2	8.23035e-155	0.390014	0.408	0.233	2.27767e-150	IPF	TEKT2	TRUE
MSI2	1.11992e-154	0.346509	0.486	0.335	3.09927e-150	IPF	MSI2	FALSE
FAM174A	2.74633e-154	0.567013	0.592	0.524	7.60019e-150	IPF	FAM174A	FALSE
NFE2L2	3.90073e-154	0.406435	0.644	0.582	1.07949e-149	IPF	NFE2L2	FALSE
CCDC173	2.35092e-153	0.414889	0.402	0.237	6.50595e-149	IPF	CCDC173	TRUE
BAIAP3	2.72058e-153	0.330334	0.289	0.143	7.52894e-149	IPF	BAIAP3	FALSE
ELK3	7.13556e-153	0.350985	0.345	0.195	1.97469e-148	IPF	ELK3	FALSE
ATP5I	8.13953e-153	0.33925	0.818	0.806	2.25253e-148	IPF	ATP5I	FALSE
DNAI2	3.00515e-151	0.3366	0.397	0.223	8.31645e-147	IPF	DNAI2	TRUE
PPIL6	5.26645e-151	0.455478	0.463	0.307	1.45744e-146	IPF	PPIL6	FALSE
FSTL1	1.16012e-150	0.309956	0.293	0.148	3.21052e-146	IPF	FSTL1	FALSE
TCTN1	1.33129e-150	0.420904	0.498	0.352	3.6842e-146	IPF	TCTN1	FALSE
NEK11	1.82458e-150	0.342064	0.363	0.207	5.04935e-146	IPF	NEK11	TRUE
TAX1BP1	3.57102e-150	0.407139	0.753	0.757	9.88245e-146	IPF	TAX1BP1	FALSE
TMSB10	4.56384e-150	0.368887	0.967	0.958	1.263e-145	IPF	TMSB10	FALSE
PRR15	1.28722e-149	0.316095	0.285	0.141	3.56224e-145	IPF	PRR15	TRUE
CENPM	1.75916e-149	0.395784	0.34	0.19	4.8683e-145	IPF	CENPM	FALSE
IFI16	4.77971e-149	0.347637	0.254	0.126	1.32274e-144	IPF	IFI16	FALSE
MT-ATP8	5.23222e-149	0.266247	0.952	0.975	1.44796e-144	IPF	MT-ATP8	FALSE
MAATS1	6.64933e-148	0.346756	0.359	0.203	1.84014e-143	IPF	MAATS1	FALSE
TTC29	1.42068e-147	0.363802	0.363	0.206	3.93159e-143	IPF	TTC29	TRUE
RGS22	2.48103e-147	0.379944	0.368	0.209	6.86601e-143	IPF	RGS22	TRUE
NDUFA1	4.47046e-147	0.298816	0.825	0.828	1.23716e-142	IPF	NDUFA1	FALSE
FGF14	5.19023e-147	0.360294	0.295	0.153	1.43634e-142	IPF	FGF14	FALSE
C21orf59	7.97779e-147	0.507476	0.564	0.467	2.20777e-142	IPF	C21orf59	FALSE
PACRG	1.09548e-146	0.343864	0.385	0.221	3.03163e-142	IPF	PACRG	FALSE
TNFAIP8L1	1.16272e-146	0.366745	0.352	0.198	3.21771e-142	IPF	TNFAIP8L1	FALSE
DNAH3	1.22755e-146	0.319957	0.372	0.207	3.39713e-142	IPF	DNAH3	TRUE
C14orf2	1.35377e-146	0.320909	0.832	0.843	3.74642e-142	IPF	C14orf2	FALSE
DEGS2	2.36046e-146	0.376787	0.425	0.268	6.53234e-142	IPF	DEGS2	FALSE
LRRC10B	6.64602e-146	0.33917	0.32	0.17	1.83922e-141	IPF	LRRC10B	TRUE
C7orf57	7.29947e-146	0.35662	0.376	0.215	2.02006e-141	IPF	C7orf57	FALSE
IK	1.08298e-145	0.489914	0.636	0.55	2.99703e-141	IPF	IK	FALSE
PSENEN	2.8258e-145	0.628179	0.619	0.559	7.82013e-141	IPF	PSENEN	FALSE
OSBPL6	8.04694e-145	0.370944	0.363	0.214	2.22691e-140	IPF	OSBPL6	FALSE
CMIP	8.51468e-145	0.360387	0.383	0.245	2.35635e-140	IPF	CMIP	FALSE
ACYP1	9.50658e-145	0.399107	0.416	0.273	2.63085e-140	IPF	ACYP1	FALSE
SPAG8	1.27663e-144	0.327944	0.396	0.23	3.53294e-140	IPF	SPAG8	FALSE
MAPK15	4.5585e-144	0.354639	0.418	0.248	1.26152e-139	IPF	MAPK15	FALSE
VPS35	1.16285e-143	0.434994	0.592	0.517	3.21807e-139	IPF	VPS35	FALSE
CCDC153	1.86413e-143	0.340285	0.401	0.235	5.1588e-139	IPF	CCDC153	FALSE
RP11-144A16.8	2.07596e-143	0.377484	0.342	0.189	5.74502e-139	IPF	RP11-144A16.8	FALSE
CCDC114	2.12918e-143	0.3857	0.384	0.223	5.89228e-139	IPF	CCDC114	TRUE
SPATS2L	2.88411e-143	0.347255	0.512	0.38	7.98147e-139	IPF	SPATS2L	FALSE
ATP9A	5.7374e-143	0.322054	0.297	0.163	1.58777e-138	IPF	ATP9A	FALSE
HSPB11	1.12684e-142	0.409164	0.584	0.468	3.11841e-138	IPF	HSPB11	FALSE
KIF2A	1.26782e-142	0.372732	0.384	0.252	3.50857e-138	IPF	KIF2A	FALSE
DNAL1	1.75118e-142	0.392271	0.395	0.255	4.8462e-138	IPF	DNAL1	FALSE
LXN	1.97878e-142	0.416125	0.395	0.253	5.47607e-138	IPF	LXN	TRUE
CTNNB1	6.0012e-142	0.439673	0.55	0.47	1.66077e-137	IPF	CTNNB1	FALSE
DYDC2	8.71402e-142	0.315191	0.368	0.205	2.41152e-137	IPF	DYDC2	TRUE
MAP1B	1.86804e-141	0.328315	0.302	0.158	5.16962e-137	IPF	MAP1B	FALSE
DDR1	5.13537e-141	0.35843	0.546	0.435	1.42116e-136	IPF	DDR1	FALSE
NWD1	6.20763e-141	0.314733	0.292	0.149	1.7179e-136	IPF	NWD1	FALSE
YBX3	1.26289e-140	0.396225	0.705	0.687	3.49492e-136	IPF	YBX3	FALSE
CTGF	1.35505e-140	0.556989	0.434	0.283	3.74998e-136	IPF	CTGF	FALSE
WDR38	4.13654e-140	0.350139	0.436	0.25	1.14475e-135	IPF	WDR38	TRUE
C14orf142	7.62117e-140	0.550865	0.474	0.371	2.10908e-135	IPF	C14orf142	FALSE
PLEC	1.76804e-139	0.345895	0.435	0.298	4.89287e-135	IPF	PLEC	FALSE
PIP	2.49027e-139	0.48821	0.274	0.134	6.89157e-135	IPF	PIP	TRUE
ABHD2	5.86121e-139	0.444259	0.616	0.56	1.62203e-134	IPF	ABHD2	FALSE
RP4-539M6.14	1.11488e-138	0.342247	0.375	0.214	3.08531e-134	IPF	RP4-539M6.14	FALSE
STYXL1	2.47428e-138	0.361155	0.392	0.261	6.84732e-134	IPF	STYXL1	FALSE
HSP90AB1	2.69078e-138	0.323889	0.933	0.948	7.44646e-134	IPF	HSP90AB1	FALSE
CMTM6	3.18547e-138	0.402502	0.584	0.514	8.81547e-134	IPF	CMTM6	FALSE
CCNA1	2.36184e-137	0.30274	0.254	0.121	6.53614e-133	IPF	CCNA1	TRUE
RP11-620J15.3	2.8554e-137	0.379431	0.434	0.279	7.90204e-133	IPF	RP11-620J15.3	FALSE
AKAP14	4.13517e-137	0.351043	0.383	0.22	1.14437e-132	IPF	AKAP14	TRUE
PIH1D3	8.93955e-137	0.33996	0.344	0.193	2.47393e-132	IPF	PIH1D3	FALSE
STK33	1.40051e-136	0.366557	0.477	0.323	3.87577e-132	IPF	STK33	FALSE
DYX1C1	3.22314e-136	0.370968	0.417	0.264	8.91971e-132	IPF	DYX1C1	FALSE
SCGB3A1	3.42489e-135	0.755648	0.824	0.708	9.47804e-131	IPF	SCGB3A1	FALSE
CCP110	4.82927e-135	0.380608	0.382	0.251	1.33645e-130	IPF	CCP110	FALSE
CCDC34	6.52341e-134	0.28607	0.274	0.141	1.80529e-129	IPF	CCDC34	FALSE
PPP1CB	3.07026e-133	0.413022	0.574	0.513	8.49663e-129	IPF	PPP1CB	FALSE
NDUFA3	7.48031e-133	0.342217	0.775	0.783	2.0701e-128	IPF	NDUFA3	FALSE
STOML3	1.18672e-132	0.376182	0.359	0.208	3.28414e-128	IPF	STOML3	TRUE
DRC3	3.00086e-132	0.295937	0.437	0.26	8.30458e-128	IPF	DRC3	FALSE
DGKH	5.70833e-132	0.264323	0.293	0.157	1.57972e-127	IPF	DGKH	FALSE
BBOF1	6.49876e-132	0.41923	0.425	0.29	1.79847e-127	IPF	BBOF1	FALSE
LRRC34	7.57587e-132	0.326675	0.326	0.185	2.09655e-127	IPF	LRRC34	FALSE
AK8	1.39834e-131	0.298022	0.274	0.143	3.86977e-127	IPF	AK8	FALSE
SERPINB1	1.84408e-131	0.445968	0.682	0.648	5.1033e-127	IPF	SERPINB1	FALSE
RFX2	1.9267e-131	0.338366	0.421	0.27	5.33195e-127	IPF	RFX2	FALSE
FHAD1	2.11165e-131	0.305929	0.384	0.222	5.84379e-127	IPF	FHAD1	TRUE
CALML4	2.24993e-131	0.320167	0.377	0.221	6.22645e-127	IPF	CALML4	FALSE
CCDC30	2.35324e-131	0.344792	0.363	0.222	6.51236e-127	IPF	CCDC30	FALSE
YWHAE	3.90374e-131	0.339059	0.813	0.834	1.08032e-126	IPF	YWHAE	FALSE
SEMA3C	3.96222e-131	0.294659	0.284	0.15	1.0965e-126	IPF	SEMA3C	FALSE
CFAP57	4.64452e-131	0.324985	0.335	0.193	1.28533e-126	IPF	CFAP57	TRUE
PDIA4	2.491e-130	0.368572	0.566	0.484	6.89359e-126	IPF	PDIA4	FALSE
RAB36	3.61156e-130	0.322552	0.319	0.18	9.99463e-126	IPF	RAB36	FALSE
CC2D2A	4.01034e-130	0.427581	0.411	0.289	1.10982e-125	IPF	CC2D2A	FALSE
CES1	4.25276e-130	0.363754	0.416	0.273	1.17691e-125	IPF	CES1	FALSE
RUVBL1	4.9739e-130	0.381747	0.436	0.301	1.37648e-125	IPF	RUVBL1	FALSE
CCDC60	1.94274e-129	0.2702	0.273	0.141	5.37634e-125	IPF	CCDC60	TRUE
TRAF3IP1	4.87059e-129	0.361886	0.335	0.206	1.34789e-124	IPF	TRAF3IP1	FALSE
VWA3B	1.22364e-128	0.31398	0.386	0.227	3.3863e-124	IPF	VWA3B	TRUE
RUVBL2	1.8993e-128	0.433316	0.546	0.433	5.25611e-124	IPF	RUVBL2	FALSE
EFCAB10	4.61249e-128	0.312073	0.397	0.236	1.27646e-123	IPF	EFCAB10	TRUE
UBAC1	4.93277e-128	0.367488	0.431	0.299	1.3651e-123	IPF	UBAC1	FALSE
PSD3	4.99749e-128	0.274699	0.259	0.133	1.383e-123	IPF	PSD3	TRUE
SPATA33	5.49217e-128	0.338534	0.387	0.251	1.5199e-123	IPF	SPATA33	FALSE
P4HTM	5.60539e-128	0.387416	0.54	0.422	1.55124e-123	IPF	P4HTM	FALSE
PTPRN2	6.97842e-128	0.305466	0.336	0.197	1.93121e-123	IPF	PTPRN2	FALSE
FMO2	7.15777e-128	0.376715	0.263	0.131	1.98084e-123	IPF	FMO2	FALSE
RPA3	1.11665e-127	0.480098	0.562	0.492	3.09022e-123	IPF	RPA3	FALSE
MFSD6	1.14791e-127	0.30414	0.349	0.213	3.17671e-123	IPF	MFSD6	FALSE
MAP3K19	3.67566e-127	0.311079	0.331	0.189	1.0172e-122	IPF	MAP3K19	TRUE
TMEM67	4.57243e-127	0.305618	0.381	0.235	1.26537e-122	IPF	TMEM67	FALSE
IQCD	7.82689e-127	0.308477	0.343	0.2	2.16601e-122	IPF	IQCD	FALSE
APOBEC4	1.0524e-126	0.308624	0.279	0.149	2.9124e-122	IPF	APOBEC4	FALSE
SSBP4	1.21697e-126	0.346836	0.465	0.332	3.36783e-122	IPF	SSBP4	FALSE
GLUL	6.32692e-126	0.376151	0.763	0.771	1.75091e-121	IPF	GLUL	FALSE
DNAI1	7.30829e-126	0.282348	0.375	0.217	2.0225e-121	IPF	DNAI1	TRUE
HMGN2	2.11537e-125	0.362074	0.857	0.882	5.85408e-121	IPF	HMGN2	FALSE
PTGES3	2.94391e-125	0.409316	0.785	0.819	8.14699e-121	IPF	PTGES3	FALSE
RBM38	2.95521e-125	0.286441	0.254	0.133	8.17825e-121	IPF	RBM38	FALSE
DNAH6	3.52943e-125	0.277752	0.413	0.248	9.76735e-121	IPF	DNAH6	TRUE
B9D1	5.15502e-125	0.402304	0.477	0.346	1.4266e-120	IPF	B9D1	FALSE
JOSD2	5.55056e-125	0.39673	0.491	0.385	1.53606e-120	IPF	JOSD2	FALSE
TNFRSF21	5.57829e-125	0.302024	0.271	0.149	1.54374e-120	IPF	TNFRSF21	TRUE
CFAP100	6.47169e-125	0.31993	0.343	0.198	1.79098e-120	IPF	CFAP100	FALSE
B9D2	1.11217e-124	0.350456	0.36	0.233	3.07783e-120	IPF	B9D2	FALSE
TMEM14A	1.16211e-124	0.329959	0.454	0.341	3.21603e-120	IPF	TMEM14A	FALSE
MAP1A	1.22952e-124	0.286348	0.319	0.178	3.40257e-120	IPF	MAP1A	FALSE
PLXNB1	4.14552e-124	0.32874	0.4	0.274	1.14723e-119	IPF	PLXNB1	FALSE
DCDC2B	9.22049e-124	0.293191	0.375	0.218	2.55168e-119	IPF	DCDC2B	TRUE
TMEM232	1.29913e-123	0.326814	0.348	0.207	3.5952e-119	IPF	TMEM232	TRUE
IFT43	1.17827e-122	0.367217	0.52	0.399	3.26074e-118	IPF	IFT43	FALSE
SAT1	4.03653e-122	0.346473	0.987	0.977	1.11707e-117	IPF	SAT1	FALSE
DMKN	2.04517e-121	0.336088	0.747	0.745	5.6598e-117	IPF	DMKN	FALSE
PKIG	2.82639e-121	0.332474	0.401	0.27	7.82176e-117	IPF	PKIG	FALSE
TYMP	2.94357e-121	0.426933	0.524	0.435	8.14603e-117	IPF	TYMP	FALSE
SCGB2A1	3.58414e-121	0.343026	0.321	0.184	9.91874e-117	IPF	SCGB2A1	TRUE
IFT172	4.05088e-121	0.335037	0.428	0.288	1.12104e-116	IPF	IFT172	FALSE
TNFRSF19	4.71368e-121	0.357032	0.379	0.252	1.30446e-116	IPF	TNFRSF19	TRUE
PSAP	9.59944e-121	0.317613	0.79	0.802	2.65655e-116	IPF	PSAP	FALSE
CFAP54	5.60183e-120	0.270226	0.341	0.201	1.55025e-115	IPF	CFAP54	TRUE
FANK1	1.02032e-119	0.294017	0.409	0.255	2.82362e-115	IPF	FANK1	TRUE
CLDN1	2.59528e-119	0.473867	0.342	0.224	7.18218e-115	IPF	CLDN1	TRUE
C17orf97	2.61697e-119	0.319826	0.334	0.205	7.2422e-115	IPF	C17orf97	FALSE
TP73	3.809e-119	0.256431	0.255	0.132	1.0541e-114	IPF	TP73	FALSE
SSB	7.16057e-119	0.368368	0.605	0.538	1.98162e-114	IPF	SSB	FALSE
KIAA1841	7.54159e-118	0.277803	0.315	0.183	2.08706e-113	IPF	KIAA1841	FALSE
FDXR	1.36961e-117	0.290703	0.334	0.204	3.79025e-113	IPF	FDXR	FALSE
CFDP1	1.9907e-117	0.422595	0.524	0.457	5.50906e-113	IPF	CFDP1	FALSE
SPEF1	5.63305e-117	0.285619	0.352	0.209	1.55889e-112	IPF	SPEF1	TRUE
CAST	6.42952e-117	0.313442	0.778	0.795	1.7793e-112	IPF	CAST	FALSE
MOK	8.75333e-117	0.295985	0.363	0.228	2.4224e-112	IPF	MOK	FALSE
PPP1R42	3.15996e-116	0.2867	0.329	0.191	8.74487e-112	IPF	PPP1R42	TRUE
DPY30	6.54034e-116	0.404151	0.63	0.593	1.80997e-111	IPF	DPY30	FALSE
WDR63	6.98033e-116	0.285986	0.318	0.185	1.93174e-111	IPF	WDR63	TRUE
DSP	9.44551e-116	0.361199	0.496	0.386	2.61395e-111	IPF	DSP	FALSE
ZKSCAN1	2.19069e-115	0.339043	0.43	0.307	6.06252e-111	IPF	ZKSCAN1	FALSE
RPL41	5.96898e-115	0.337738	0.977	0.964	1.65186e-110	IPF	RPL41	FALSE
KIAA1211L	8.51954e-115	0.281477	0.332	0.198	2.3577e-110	IPF	KIAA1211L	FALSE
LRRC71	1.36751e-114	0.270167	0.323	0.186	3.78444e-110	IPF	LRRC71	FALSE
METRN	1.92365e-114	0.363731	0.36	0.238	5.3235e-110	IPF	METRN	FALSE
STOX1	4.28212e-114	0.289674	0.324	0.193	1.18504e-109	IPF	STOX1	TRUE
CYP4X1	5.52469e-114	0.252653	0.408	0.271	1.5289e-109	IPF	CYP4X1	FALSE
POMP	6.22135e-114	0.302063	0.719	0.717	1.7217e-109	IPF	POMP	FALSE
RAB31	1.08788e-113	0.374219	0.391	0.282	3.01059e-109	IPF	RAB31	FALSE
PTPRT	1.59204e-113	0.288896	0.276	0.153	4.4058e-109	IPF	PTPRT	TRUE
LRRC4	2.27603e-113	0.258492	0.257	0.138	6.29869e-109	IPF	LRRC4	FALSE
EVA1C	4.79682e-113	0.337734	0.383	0.271	1.32747e-108	IPF	EVA1C	FALSE
RAB11A	8.64008e-113	0.322619	0.67	0.654	2.39106e-108	IPF	RAB11A	FALSE
PRSS12	2.6362e-112	0.268679	0.346	0.209	7.29543e-108	IPF	PRSS12	TRUE
CFAP65	2.9431e-112	0.295954	0.358	0.22	8.14475e-108	IPF	CFAP65	FALSE
C11orf74	3.3561e-112	0.354488	0.407	0.285	9.28768e-108	IPF	C11orf74	FALSE
CLUAP1	4.75801e-112	0.356324	0.436	0.318	1.31673e-107	IPF	CLUAP1	FALSE
SERPINB6	6.68863e-112	0.368909	0.581	0.524	1.85101e-107	IPF	SERPINB6	FALSE
CSPP1	8.79289e-112	0.339393	0.404	0.276	2.43335e-107	IPF	CSPP1	FALSE
ECT2L	8.93104e-112	0.282127	0.335	0.196	2.47158e-107	IPF	ECT2L	TRUE
MT1E	1.36674e-111	0.348255	0.696	0.637	3.78233e-107	IPF	MT1E	FALSE
DLGAP1-AS1	1.43272e-111	0.27273	0.27	0.154	3.96491e-107	IPF	DLGAP1-AS1	FALSE
TEKT4	2.35293e-111	0.262936	0.302	0.172	6.51149e-107	IPF	TEKT4	FALSE
TMEM258	2.96349e-111	0.251702	0.865	0.872	8.20116e-107	IPF	TMEM258	FALSE
TTLL10	4.15426e-111	0.272239	0.3	0.172	1.14965e-106	IPF	TTLL10	FALSE
SPATA17	4.177e-111	0.272919	0.362	0.219	1.15594e-106	IPF	SPATA17	TRUE
UGCG	6.80128e-111	0.352349	0.448	0.344	1.88219e-106	IPF	UGCG	TRUE
TM9SF2	1.05485e-110	0.351497	0.684	0.658	2.91921e-106	IPF	TM9SF2	FALSE
WRB	2.06819e-110	0.455713	0.506	0.429	5.72352e-106	IPF	WRB	FALSE
PCM1	3.6891e-110	0.427697	0.634	0.612	1.02092e-105	IPF	PCM1	FALSE
RP11-395E19.6	5.96857e-110	0.279308	0.251	0.134	1.65174e-105	IPF	RP11-395E19.6	FALSE
EFHB	6.14363e-110	0.30452	0.3	0.175	1.70019e-105	IPF	EFHB	FALSE
FAM179A	6.47015e-110	0.268774	0.342	0.204	1.79055e-105	IPF	FAM179A	FALSE
HSPH1	2.32598e-109	0.436679	0.613	0.55	6.43691e-105	IPF	HSPH1	FALSE
C10orf107	3.72551e-109	0.270626	0.362	0.22	1.031e-104	IPF	C10orf107	FALSE
BCAP31	3.99139e-109	0.296599	0.707	0.704	1.10458e-104	IPF	BCAP31	FALSE
ARMC4	9.14524e-109	0.26707	0.347	0.209	2.53085e-104	IPF	ARMC4	TRUE
TMED10	1.83599e-108	0.287642	0.753	0.762	5.08091e-104	IPF	TMED10	FALSE
LAMC2	3.4892e-108	0.304338	0.347	0.214	9.65602e-104	IPF	LAMC2	FALSE
NUDC	1.3326e-107	0.473238	0.661	0.657	3.68784e-103	IPF	NUDC	FALSE
ATP6V1D	1.42263e-107	0.393497	0.51	0.449	3.93698e-103	IPF	ATP6V1D	FALSE
CCDC65	1.42512e-107	0.280991	0.342	0.205	3.94387e-103	IPF	CCDC65	FALSE
SLC22A4	1.91072e-107	0.284466	0.333	0.199	5.28772e-103	IPF	SLC22A4	FALSE
NPHP1	2.16581e-107	0.290419	0.395	0.26	5.99366e-103	IPF	NPHP1	FALSE
TACSTD2	6.72777e-107	0.303105	0.818	0.787	1.86184e-102	IPF	TACSTD2	FALSE
MAP6	1.26596e-106	0.267238	0.265	0.147	3.50342e-102	IPF	MAP6	FALSE
SLC9A3R1	1.62429e-106	0.345344	0.395	0.294	4.49505e-102	IPF	SLC9A3R1	FALSE
MAP9	3.7036e-106	0.388389	0.456	0.357	1.02494e-101	IPF	MAP9	FALSE
SYTL2	5.87843e-106	0.271162	0.277	0.162	1.6268e-101	IPF	SYTL2	TRUE
CCDC24	2.58462e-105	0.262061	0.365	0.238	7.15267e-101	IPF	CCDC24	FALSE
AGBL2	3.45064e-105	0.2503	0.312	0.183	9.54931e-101	IPF	AGBL2	TRUE
LRP11	4.51955e-105	0.343497	0.416	0.302	1.25074e-100	IPF	LRP11	FALSE
RAC1	4.74083e-105	0.264351	0.843	0.865	1.31198e-100	IPF	RAC1	FALSE
VIM	1.51725e-103	0.886619	0.528	0.462	4.19885e-99	IPF	VIM	FALSE
DLEC1	2.01677e-103	0.26231	0.349	0.215	5.58121e-99	IPF	DLEC1	TRUE
GNAS	4.85236e-102	0.287967	0.817	0.819	1.34284e-97	IPF	GNAS	FALSE
UNC93B1	5.24447e-102	0.274558	0.452	0.329	1.45136e-97	IPF	UNC93B1	FALSE
AK9	7.20759e-102	0.288684	0.353	0.23	1.99463e-97	IPF	AK9	FALSE
TMC4	1.54149e-101	0.326027	0.542	0.459	4.26591e-97	IPF	TMC4	FALSE
PTPRF	1.62319e-101	0.311545	0.585	0.507	4.49203e-97	IPF	PTPRF	FALSE
WEE1	2.19287e-99	0.296828	0.286	0.179	6.06856e-95	IPF	WEE1	FALSE
YWHAZ	2.42709e-99	0.276706	0.772	0.796	6.71674e-95	IPF	YWHAZ	FALSE
TTC25	7.49544e-99	0.258693	0.316	0.192	2.07429e-94	IPF	TTC25	TRUE
TMEM98	1.01985e-98	0.3326	0.48	0.395	2.82232e-94	IPF	TMEM98	FALSE
LCA5	1.10787e-98	0.307272	0.346	0.234	3.06593e-94	IPF	LCA5	FALSE
ABI2	1.55556e-98	0.28609	0.366	0.256	4.30485e-94	IPF	ABI2	FALSE
C2orf73	2.29146e-98	0.25481	0.301	0.179	6.3414e-94	IPF	C2orf73	TRUE
GCC2	4.35331e-98	0.339921	0.577	0.512	1.20474e-93	IPF	GCC2	FALSE
RPGR	6.28514e-98	0.297706	0.317	0.206	1.73935e-93	IPF	RPGR	FALSE
CDKN1A	4.71561e-97	0.401065	0.499	0.394	1.305e-92	IPF	CDKN1A	FALSE
COQ4	9.97941e-97	0.396553	0.622	0.601	2.7617e-92	IPF	COQ4	FALSE
SPATA6	1.84648e-96	0.328139	0.371	0.266	5.10995e-92	IPF	SPATA6	FALSE
C1orf189	4.4481e-96	0.290416	0.319	0.192	1.23097e-91	IPF	C1orf189	FALSE
WLS	5.83416e-96	0.300721	0.472	0.38	1.61455e-91	IPF	WLS	FALSE
ENKD1	1.49398e-95	0.267257	0.26	0.155	4.13444e-91	IPF	ENKD1	FALSE
CFAP44	1.63151e-95	0.262553	0.355	0.229	4.51503e-91	IPF	CFAP44	FALSE
COA3	3.15953e-95	0.297066	0.692	0.683	8.74369e-91	IPF	COA3	FALSE
NFIA	4.59142e-95	0.333612	0.524	0.461	1.27063e-90	IPF	NFIA	FALSE
YWHAH	1.00749e-94	0.358467	0.545	0.481	2.78813e-90	IPF	YWHAH	FALSE
DTX2	1.61758e-94	0.25353	0.34	0.23	4.47648e-90	IPF	DTX2	FALSE
SPAG1	5.25262e-94	0.329747	0.43	0.322	1.45361e-89	IPF	SPAG1	FALSE
FAM120A	8.00285e-94	0.342814	0.506	0.443	2.21471e-89	IPF	FAM120A	FALSE
HSPBP1	1.671e-93	0.336288	0.456	0.355	4.62434e-89	IPF	HSPBP1	FALSE
C9orf16	4.14596e-93	0.325153	0.641	0.627	1.14735e-88	IPF	C9orf16	FALSE
CCDC191	4.20549e-93	0.265238	0.354	0.231	1.16383e-88	IPF	CCDC191	FALSE
LRWD1	5.90065e-93	0.297945	0.335	0.225	1.63295e-88	IPF	LRWD1	FALSE
TBCB	1.46232e-92	0.306071	0.521	0.454	4.04682e-88	IPF	TBCB	FALSE
CTB-51J22.1	1.46391e-92	0.272236	0.342	0.222	4.05123e-88	IPF	CTB-51J22.1	FALSE
OSCP1	2.93716e-92	0.371621	0.441	0.336	8.1283e-88	IPF	OSCP1	FALSE
ZNF487	4.09638e-92	0.279015	0.324	0.212	1.13363e-87	IPF	ZNF487	FALSE
NDUFAB1	3.11926e-91	0.318672	0.723	0.749	8.63223e-87	IPF	NDUFAB1	FALSE
SUN1	5.32565e-91	0.32012	0.451	0.364	1.47382e-86	IPF	SUN1	FALSE
DENND6B	3.01008e-90	0.287516	0.378	0.261	8.33009e-86	IPF	DENND6B	FALSE
CNTRL	5.7118e-90	0.300282	0.367	0.257	1.58068e-85	IPF	CNTRL	FALSE
GABARAP	2.34985e-89	0.253523	0.92	0.933	6.50297e-85	IPF	GABARAP	FALSE
NDUFB1	2.75921e-89	0.278734	0.756	0.761	7.63584e-85	IPF	NDUFB1	FALSE
ENPP5	4.38929e-89	0.272816	0.343	0.235	1.21469e-84	IPF	ENPP5	FALSE
SMYD2	2.33652e-88	0.30159	0.394	0.292	6.46607e-84	IPF	SMYD2	FALSE
SSBP3	4.53433e-88	0.261946	0.326	0.221	1.25483e-83	IPF	SSBP3	FALSE
CTSS	1.17e-87	0.370345	0.593	0.549	3.23786e-83	IPF	CTSS	FALSE
ANKRD37	1.47483e-87	0.271155	0.458	0.344	4.08145e-83	IPF	ANKRD37	FALSE
ERH	5.08307e-87	0.255301	0.764	0.788	1.40669e-82	IPF	ERH	FALSE
TSGA10	2.14544e-86	0.292551	0.364	0.258	5.93728e-82	IPF	TSGA10	TRUE
SEC14L1	1.75899e-85	0.271347	0.358	0.256	4.86783e-81	IPF	SEC14L1	FALSE
HN1	1.93525e-85	0.336827	0.373	0.289	5.35561e-81	IPF	HN1	FALSE
RSPH3	1.50505e-84	0.274695	0.374	0.27	4.16508e-80	IPF	RSPH3	FALSE
GTF2I	1.66567e-84	0.279935	0.699	0.701	4.60958e-80	IPF	GTF2I	FALSE
GLIS3	1.74877e-84	0.277483	0.323	0.227	4.83954e-80	IPF	GLIS3	FALSE
ARL4A	3.01078e-84	0.296065	0.374	0.282	8.33204e-80	IPF	ARL4A	FALSE
IRF6	4.3784e-84	0.307771	0.352	0.265	1.21168e-79	IPF	IRF6	FALSE
MRPL41	1.29432e-83	0.286019	0.692	0.699	3.58189e-79	IPF	MRPL41	FALSE
ABCA5	7.81219e-83	0.330987	0.374	0.284	2.16194e-78	IPF	ABCA5	FALSE
GRAMD3	8.01606e-83	0.276711	0.316	0.217	2.21836e-78	IPF	GRAMD3	FALSE
RNF130	1.9725e-82	0.333401	0.507	0.442	5.45871e-78	IPF	RNF130	FALSE
MPC2	2.52844e-82	0.280617	0.63	0.602	6.99722e-78	IPF	MPC2	FALSE
ZDHHC1	4.31743e-82	0.323061	0.438	0.341	1.19481e-77	IPF	ZDHHC1	FALSE
PHTF1	9.40602e-82	0.252113	0.309	0.21	2.60302e-77	IPF	PHTF1	FALSE
FUZ	1.14564e-81	0.284517	0.365	0.262	3.17044e-77	IPF	FUZ	FALSE
GAPDH	1.2259e-81	0.427948	0.898	0.919	3.39256e-77	IPF	GAPDH	FALSE
AK7	1.40278e-81	0.271443	0.347	0.238	3.88204e-77	IPF	AK7	TRUE
IFT81	5.80014e-81	0.280032	0.4	0.301	1.60513e-76	IPF	IFT81	FALSE
ARL3	1.02296e-80	0.294163	0.497	0.418	2.83095e-76	IPF	ARL3	FALSE
FOXA1	7.18524e-80	0.291458	0.418	0.332	1.98844e-75	IPF	FOXA1	FALSE
CH17-340M24.3	1.98151e-79	0.402323	0.49	0.424	5.48363e-75	IPF	CH17-340M24.3	FALSE
MYEOV2	2.65817e-79	0.288528	0.658	0.654	7.35621e-75	IPF	MYEOV2	FALSE
SUDS3	4.35456e-79	0.277245	0.376	0.291	1.20508e-74	IPF	SUDS3	FALSE
TP53INP1	7.47211e-79	0.257087	0.328	0.231	2.06783e-74	IPF	TP53INP1	TRUE
LGALS1	8.31668e-79	0.284082	0.263	0.16	2.30156e-74	IPF	LGALS1	FALSE
FKBP2	1.18088e-78	0.268528	0.742	0.747	3.26797e-74	IPF	FKBP2	FALSE
FAT1	4.5103e-78	0.270608	0.282	0.188	1.24818e-73	IPF	FAT1	FALSE
ZNF428	2.58792e-77	0.293195	0.549	0.511	7.16181e-73	IPF	ZNF428	FALSE
PDK4	4.26981e-77	0.365869	0.307	0.213	1.18163e-72	IPF	PDK4	FALSE
AKAP9	5.94182e-77	0.301807	0.716	0.727	1.64434e-72	IPF	AKAP9	FALSE
COLCA1	6.53608e-77	0.284842	0.419	0.334	1.8088e-72	IPF	COLCA1	FALSE
NEK1	1.26715e-76	0.267096	0.33	0.233	3.50672e-72	IPF	NEK1	FALSE
OCIAD2	3.60945e-76	0.373251	0.571	0.55	9.9888e-72	IPF	OCIAD2	FALSE
CTBP2	1.08497e-75	0.258105	0.344	0.255	3.00254e-71	IPF	CTBP2	FALSE
TMEM173	1.40238e-75	0.300747	0.525	0.469	3.88095e-71	IPF	TMEM173	FALSE
ALDH3A2	1.94002e-75	0.291824	0.435	0.359	5.36881e-71	IPF	ALDH3A2	FALSE
ZFP36L1	2.79412e-75	0.325843	0.844	0.838	7.73246e-71	IPF	ZFP36L1	FALSE
CASC4	1.00165e-74	0.296017	0.435	0.363	2.77196e-70	IPF	CASC4	FALSE
MT1X	1.12444e-74	0.668691	0.439	0.38	3.11177e-70	IPF	MT1X	FALSE
NELL2	3.28629e-74	0.265831	0.251	0.152	9.09449e-70	IPF	NELL2	TRUE
ZC2HC1A	3.50743e-74	0.266202	0.373	0.279	9.70645e-70	IPF	ZC2HC1A	FALSE
CEACAM6	1.31516e-73	0.540581	0.443	0.363	3.63957e-69	IPF	CEACAM6	FALSE
UQCC2	3.28398e-73	0.314468	0.503	0.457	9.08808e-69	IPF	UQCC2	FALSE
CD9	7.95732e-73	0.317909	0.927	0.946	2.20211e-68	IPF	CD9	FALSE
DNAJC10	2.0182e-72	0.286411	0.44	0.363	5.58517e-68	IPF	DNAJC10	FALSE
U47924.27	1.47292e-71	0.274305	0.367	0.284	4.07617e-67	IPF	U47924.27	FALSE
UBE2H	1.4461e-70	0.287685	0.46	0.393	4.00192e-66	IPF	UBE2H	FALSE
CHMP5	1.4619e-70	0.278244	0.61	0.592	4.04567e-66	IPF	CHMP5	FALSE
GADD45GIP1	3.11574e-70	0.283789	0.61	0.599	8.62249e-66	IPF	GADD45GIP1	FALSE
PTTG1IP	4.21714e-70	0.275232	0.61	0.597	1.16705e-65	IPF	PTTG1IP	FALSE
ST14	1.32019e-69	0.266204	0.36	0.278	3.65349e-65	IPF	ST14	FALSE
IFT88	5.05183e-69	0.283201	0.387	0.299	1.39804e-64	IPF	IFT88	FALSE
RRM2B	5.62161e-69	0.255641	0.302	0.218	1.55572e-64	IPF	RRM2B	FALSE
CPD	2.82642e-68	0.277744	0.359	0.279	7.82182e-64	IPF	CPD	FALSE
TRADD	2.07656e-67	0.280647	0.372	0.301	5.74667e-63	IPF	TRADD	FALSE
CCDC28A	3.88084e-67	0.305817	0.42	0.358	1.07398e-62	IPF	CCDC28A	FALSE
GNG12	5.84472e-67	0.252269	0.339	0.259	1.61747e-62	IPF	GNG12	FALSE
PPP4R1	1.14803e-65	0.250385	0.432	0.36	3.17705e-61	IPF	PPP4R1	FALSE
FTO	1.4796e-65	0.256332	0.389	0.296	4.09463e-61	IPF	FTO	FALSE
KIF3B	1.94923e-65	0.254664	0.331	0.248	5.39429e-61	IPF	KIF3B	FALSE
PLEKHA5	2.30085e-65	0.271207	0.413	0.336	6.36738e-61	IPF	PLEKHA5	FALSE
KTN1	1.09414e-64	0.277488	0.76	0.794	3.02792e-60	IPF	KTN1	FALSE
SERINC2	1.1409e-64	0.309303	0.408	0.351	3.15732e-60	IPF	SERINC2	FALSE
PHIP	2.57923e-64	0.300262	0.558	0.531	7.13775e-60	IPF	PHIP	FALSE
APOO	4.29816e-64	0.253385	0.364	0.285	1.18947e-59	IPF	APOO	FALSE
MDM2	1.01694e-63	0.25038	0.384	0.304	2.81428e-59	IPF	MDM2	FALSE
VMP1	1.54111e-63	0.330598	0.587	0.56	4.26486e-59	IPF	VMP1	FALSE
NUDT4	2.74976e-63	0.336249	0.474	0.432	7.60968e-59	IPF	NUDT4	FALSE
IDS	1.20216e-62	0.276956	0.467	0.413	3.32685e-58	IPF	IDS	FALSE
FAM60A	3.18162e-62	0.275861	0.432	0.373	8.80483e-58	IPF	FAM60A	FALSE
LRRC23	6.89949e-62	0.359225	0.533	0.486	1.90936e-57	IPF	LRRC23	FALSE
CBY1	2.19448e-61	0.260076	0.391	0.316	6.07299e-57	IPF	CBY1	FALSE
MAPRE3	4.96343e-61	0.254271	0.398	0.32	1.37358e-56	IPF	MAPRE3	FALSE
NET1	1.71271e-60	0.282163	0.41	0.349	4.73976e-56	IPF	NET1	FALSE
PRDX5	2.73153e-60	0.478661	0.952	0.966	7.55923e-56	IPF	PRDX5	FALSE
BAIAP2L1	1.0881e-59	0.260862	0.373	0.301	3.0112e-55	IPF	BAIAP2L1	FALSE
NELFE	1.81064e-59	0.293373	0.472	0.423	5.01075e-55	IPF	NELFE	FALSE
NRP2	5.33574e-59	0.343983	0.391	0.329	1.47661e-54	IPF	NRP2	TRUE
GDF15	6.7793e-59	0.480916	0.486	0.414	1.8761e-54	IPF	GDF15	TRUE
SMIM14	1.63743e-58	0.272361	0.633	0.65	4.53143e-54	IPF	SMIM14	FALSE
ZNF706	1.71058e-58	0.262894	0.548	0.536	4.73387e-54	IPF	ZNF706	FALSE
FLOT1	6.79628e-58	0.280295	0.49	0.45	1.8808e-53	IPF	FLOT1	FALSE
CDS1	2.89322e-57	0.41312	0.516	0.507	8.00669e-53	IPF	CDS1	FALSE
MORF4L2	4.21993e-57	0.285202	0.647	0.666	1.16782e-52	IPF	MORF4L2	FALSE
DALRD3	7.01548e-57	0.258184	0.407	0.333	1.94146e-52	IPF	DALRD3	FALSE
HMGB3	1.46661e-56	0.442568	0.38	0.321	4.05868e-52	IPF	HMGB3	TRUE
ZFP36L2	5.24118e-56	0.458696	0.468	0.43	1.45045e-51	IPF	ZFP36L2	FALSE
ZNHIT1	6.98673e-55	0.252525	0.625	0.639	1.93351e-50	IPF	ZNHIT1	FALSE
IL13RA1	9.97728e-54	0.255115	0.35	0.288	2.76111e-49	IPF	IL13RA1	FALSE
NFIB	9.98432e-54	0.270296	0.4	0.341	2.76306e-49	IPF	NFIB	FALSE
TUSC2	2.22941e-53	0.268218	0.466	0.429	6.16966e-49	IPF	TUSC2	FALSE
NDUFB5	3.63695e-53	0.251462	0.566	0.558	1.00649e-48	IPF	NDUFB5	FALSE
RUNX1	4.26377e-53	0.261183	0.434	0.375	1.17996e-48	IPF	RUNX1	FALSE
TUBB4B	7.77706e-53	0.412998	0.75	0.816	2.15222e-48	IPF	TUBB4B	FALSE
CLDN3	1.11163e-52	0.283183	0.667	0.674	3.07631e-48	IPF	CLDN3	FALSE
LENG8	1.86428e-52	0.276591	0.502	0.467	5.1592e-48	IPF	LENG8	FALSE
LGALS3	2.33464e-52	0.267482	0.908	0.953	6.46087e-48	IPF	LGALS3	FALSE
TSC22D1	8.58483e-52	0.28663	0.783	0.794	2.37577e-47	IPF	TSC22D1	FALSE
WDR34	5.53612e-51	0.266359	0.552	0.528	1.53207e-46	IPF	WDR34	FALSE
MSH3	1.71219e-50	0.259507	0.32	0.252	4.73831e-46	IPF	MSH3	FALSE
MEAF6	8.39276e-50	0.256306	0.583	0.588	2.32261e-45	IPF	MEAF6	FALSE
DHRS3	3.20575e-49	0.276048	0.476	0.443	8.87158e-45	IPF	DHRS3	FALSE
PAPOLA	3.66854e-49	0.253604	0.625	0.642	1.01523e-44	IPF	PAPOLA	FALSE
LZTFL1	4.96775e-49	0.255198	0.39	0.331	1.37478e-44	IPF	LZTFL1	FALSE
CFAP221	1.40845e-47	0.321651	0.465	0.434	3.89774e-43	IPF	CFAP221	FALSE
MFSD10	1.44286e-47	0.262665	0.533	0.519	3.99297e-43	IPF	MFSD10	FALSE
COPRS	3.67254e-47	0.254022	0.435	0.383	1.01634e-42	IPF	COPRS	FALSE
RHOC	3.2432e-46	0.324468	0.357	0.314	8.97524e-42	IPF	RHOC	FALSE
LAMB3	1.13516e-45	0.301496	0.317	0.255	3.14145e-41	IPF	LAMB3	FALSE
SLAIN2	1.25348e-45	0.307032	0.435	0.397	3.46888e-41	IPF	SLAIN2	FALSE
HNRNPF	1.69046e-45	0.25824	0.688	0.736	4.67818e-41	IPF	HNRNPF	FALSE
CFAP36	3.4135e-44	0.269589	0.47	0.438	9.44653e-40	IPF	CFAP36	FALSE
MYADM	1.28433e-42	0.25713	0.27	0.205	3.55426e-38	IPF	MYADM	FALSE
BAG1	4.56011e-40	0.286045	0.574	0.587	1.26196e-35	IPF	BAG1	FALSE
TUBGCP2	1.28894e-39	0.253483	0.437	0.402	3.567e-35	IPF	TUBGCP2	FALSE
IFITM3	1.03077e-38	0.428229	0.854	0.881	2.85254e-34	IPF	IFITM3	FALSE
STT3B	1.86567e-38	0.279327	0.362	0.323	5.16304e-34	IPF	STT3B	FALSE
AKR7A2	9.61896e-38	0.257044	0.516	0.514	2.66195e-33	IPF	AKR7A2	FALSE
MT-ND6	1.02691e-37	0.263283	0.782	0.803	2.84187e-33	IPF	MT-ND6	FALSE
OCEL1	1.24023e-34	0.256677	0.38	0.342	3.43222e-30	IPF	OCEL1	FALSE
TMF1	4.28928e-34	0.251757	0.496	0.491	1.18701e-29	IPF	TMF1	FALSE
SSR4	3.16383e-33	0.26354	0.873	0.901	8.75558e-29	IPF	SSR4	FALSE
CCND1	5.87247e-32	0.470776	0.477	0.467	1.62515e-27	IPF	CCND1	FALSE
KRT19	3.93127e-22	0.459697	0.878	0.913	1.08794e-17	IPF	KRT19	FALSE
IFITM1	1.0045e-19	0.573834	0.458	0.489	2.77986e-15	IPF	IFITM1	FALSE
AREG	4.99778e-18	0.446745	0.305	0.385	1.38309e-13	IPF	AREG	FALSE
TNFSF10	1.26854e-11	0.291735	0.333	0.331	3.51056e-07	IPF	TNFSF10	FALSE
TM4SF1	2.62542e-10	0.395101	0.442	0.456	7.26558e-06	IPF	TM4SF1	FALSE
SCGB3A2	1.23342e-05	0.903527	0.494	0.53	0.341337	IPF	SCGB3A2	TRUE
DUSP23	0.00849836	0.333909	0.442	0.499	1	IPF	DUSP23	FALSE

## Sheet: AT1_DEGs
	p_val	avg_log2FC	pct.1	pct.2	p_val_adj	cluster	gene
LGALS3	6.32395e-22	1.20051	0.943	0.825	1.75009e-17	Control	LGALS3
PRDX1	1.1103e-16	1.02189	0.935	0.718	3.07264e-12	Control	PRDX1
CST3	1.27509e-16	1.06243	0.94	0.816	3.52869e-12	Control	CST3
AGER	1.22628e-15	0.855182	0.993	0.951	3.39361e-11	Control	AGER
S100A4	7.86887e-15	2.3601	0.788	0.476	2.17763e-10	Control	S100A4
HOPX	3.85891e-14	1.06563	0.98	0.981	1.06792e-09	Control	HOPX
SELENBP1	4.41373e-14	1.17118	0.753	0.427	1.22146e-09	Control	SELENBP1
GSTP1	1.38903e-13	0.860496	0.968	0.874	3.84401e-09	Control	GSTP1
ADIRF	1.19248e-12	1.00581	0.895	0.689	3.30007e-08	Control	ADIRF
BLVRB	1.20032e-12	1.02124	0.776	0.534	3.32176e-08	Control	BLVRB
H3F3B	2.28839e-12	0.715184	0.958	0.942	6.33289e-08	Control	H3F3B
SFTA2	3.20258e-12	0.781771	0.958	0.845	8.86281e-08	Control	SFTA2
ASAH1	7.15031e-12	0.830467	0.908	0.689	1.97878e-07	Control	ASAH1
PEBP4	7.47272e-12	1.49787	0.596	0.272	2.068e-07	Control	PEBP4
S100A6	1.85158e-11	0.783935	0.993	0.942	5.12405e-07	Control	S100A6
COX6A1	2.02546e-11	0.821961	0.88	0.621	5.60527e-07	Control	COX6A1
HSD17B6	2.92679e-11	1.28834	0.579	0.223	8.0996e-07	Control	HSD17B6
DSTN	4.53479e-11	0.735876	0.968	0.854	1.25496e-06	Control	DSTN
RABAC1	4.65177e-11	0.9195	0.815	0.534	1.28733e-06	Control	RABAC1
SUSD2	9.22098e-11	0.785934	0.943	0.806	2.55181e-06	Control	SUSD2
FAM105A	9.93599e-11	0.959099	0.733	0.466	2.74969e-06	Control	FAM105A
DSP	1.03622e-10	1.06002	0.374	0.039	2.86763e-06	Control	DSP
RNASE1	1.07185e-10	0.825516	0.983	0.903	2.96623e-06	Control	RNASE1
RHOA	1.33344e-10	0.738894	0.888	0.709	3.69017e-06	Control	RHOA
SEPP1	1.33354e-10	1.05202	0.808	0.631	3.69044e-06	Control	SEPP1
SPTSSA	2.16232e-10	0.902358	0.698	0.447	5.984e-06	Control	SPTSSA
KRTCAP2	2.59505e-10	0.870914	0.746	0.447	7.18153e-06	Control	KRTCAP2
RBM3	4.12134e-10	0.873734	0.711	0.476	1.14054e-05	Control	RBM3
WFDC2	5.46777e-10	1.15554	0.788	0.641	1.51315e-05	Control	WFDC2
SDR16C5	5.65209e-10	1.02297	0.409	0.087	1.56416e-05	Control	SDR16C5
MS4A15	9.27497e-10	1.49307	0.613	0.34	2.56676e-05	Control	MS4A15
PEBP1	1.00759e-09	0.7833	0.808	0.612	2.78842e-05	Control	PEBP1
RNH1	2.11835e-09	0.926858	0.751	0.524	5.86232e-05	Control	RNH1
PRDX5	3.30351e-09	0.720455	0.875	0.689	9.14215e-05	Control	PRDX5
GGT1	4.25999e-09	1.07799	0.713	0.447	0.000117891	Control	GGT1
TACSTD2	6.01212e-09	0.754938	0.915	0.767	0.000166379	Control	TACSTD2
RPL27	8.04777e-09	0.714107	0.791	0.515	0.000222714	Control	RPL27
RPS25	1.28778e-08	0.652778	0.928	0.757	0.00035638	Control	RPS25
NGFRAP1	1.38013e-08	0.80035	0.786	0.583	0.000381938	Control	NGFRAP1
B2M	1.85482e-08	0.674569	0.993	0.961	0.000513302	Control	B2M
TALDO1	2.89907e-08	0.901186	0.596	0.311	0.000802289	Control	TALDO1
TMEM14C	2.93904e-08	0.799179	0.651	0.379	0.000813349	Control	TMEM14C
SERPING1	3.03733e-08	0.824308	0.616	0.33	0.000840549	Control	SERPING1
FAU	3.12236e-08	0.681066	0.885	0.796	0.000864081	Control	FAU
FOLR1	3.21728e-08	0.704551	0.915	0.748	0.000890349	Control	FOLR1
AK1	3.32366e-08	0.77178	0.716	0.476	0.000919791	Control	AK1
SLC25A3	3.73761e-08	0.659288	0.753	0.553	0.00103435	Control	SLC25A3
SDPR	3.89063e-08	0.830356	0.728	0.495	0.00107669	Control	SDPR
SLPI	6.90165e-08	3.04168	0.579	0.359	0.00190996	Control	SLPI
RPL30	7.23516e-08	0.597379	0.938	0.718	0.00200226	Control	RPL30
MYL12A	7.40396e-08	0.618612	0.92	0.806	0.00204897	Control	MYL12A
GGTLC1	1.05545e-07	0.953756	0.636	0.379	0.00292085	Control	GGTLC1
TSPO	1.27248e-07	0.695513	0.721	0.485	0.00352145	Control	TSPO
ACTB	1.47517e-07	0.665634	0.993	0.981	0.0040824	Control	ACTB
PLLP	1.61154e-07	0.774947	0.711	0.515	0.00445978	Control	PLLP
XIST	2.03892e-07	0.795242	0.354	0.078	0.0056425	Control	XIST
TAGLN2	2.1072e-07	0.737313	0.915	0.816	0.00583147	Control	TAGLN2
EPCAM	2.24494e-07	0.646221	0.835	0.68	0.00621266	Control	EPCAM
ADI1	2.30803e-07	0.781576	0.571	0.33	0.00638725	Control	ADI1
RPL11	2.45612e-07	0.501598	0.938	0.816	0.00679706	Control	RPL11
ATP6V0C	3.02928e-07	0.690858	0.666	0.447	0.00838323	Control	ATP6V0C
CD55	3.56111e-07	0.544325	0.998	0.971	0.00985503	Control	CD55
SOD3	3.83725e-07	0.901719	0.581	0.35	0.0106192	Control	SOD3
RPL10	4.1273e-07	0.459857	0.983	0.971	0.0114219	Control	RPL10
ANXA2	4.20853e-07	0.462607	0.97	0.951	0.0116467	Control	ANXA2
CAV1	5.16403e-07	0.537416	0.998	0.981	0.0142909	Control	CAV1
ATP1A1	6.63964e-07	0.619111	0.888	0.738	0.0183745	Control	ATP1A1
RPS7	8.34245e-07	0.556224	0.87	0.806	0.0230869	Control	RPS7
PNPLA2	8.58005e-07	0.633029	0.733	0.505	0.0237444	Control	PNPLA2
CPNE3	8.8799e-07	0.725684	0.509	0.252	0.0245742	Control	CPNE3
RPL14	1.03109e-06	0.547987	0.918	0.748	0.0285345	Control	RPL14
NDUFB7	1.0976e-06	0.655399	0.626	0.369	0.0303751	Control	NDUFB7
MPC1	1.2251e-06	0.773952	0.489	0.243	0.0339033	Control	MPC1
CTNNBIP1	1.29092e-06	0.795782	0.559	0.33	0.0357248	Control	CTNNBIP1
TMEM109	1.78945e-06	0.723721	0.509	0.262	0.0495212	Control	TMEM109
MGST3	1.83837e-06	0.774017	0.713	0.544	0.050875	Control	MGST3
CLDN4	1.86142e-06	0.677851	0.803	0.718	0.0515129	Control	CLDN4
MMP24-AS1	1.87558e-06	0.688631	0.576	0.33	0.0519047	Control	MMP24-AS1
RPL18	1.93583e-06	0.458692	0.913	0.806	0.0535722	Control	RPL18
TRAPPC1	2.07669e-06	0.668935	0.693	0.466	0.0574703	Control	TRAPPC1
GABARAP	2.14402e-06	0.598279	0.781	0.592	0.0593337	Control	GABARAP
EPDR1	2.27025e-06	0.723962	0.369	0.126	0.062827	Control	EPDR1
TXN	2.27238e-06	0.59385	0.82	0.612	0.0628858	Control	TXN
ISG20	2.34263e-06	0.726296	0.449	0.204	0.0648301	Control	ISG20
ERLEC1	2.39012e-06	0.851499	0.491	0.262	0.0661441	Control	ERLEC1
SAP18	2.39019e-06	0.637142	0.616	0.359	0.0661461	Control	SAP18
YWHAH	2.6893e-06	0.773642	0.594	0.388	0.0744236	Control	YWHAH
RPL35A	2.93597e-06	0.532368	0.865	0.689	0.0812501	Control	RPL35A
PGC	3.2334e-06	1.78119	0.377	0.155	0.0894812	Control	PGC
RPL19	3.53403e-06	0.490961	0.928	0.825	0.0978008	Control	RPL19
NDUFA13	3.71116e-06	0.631477	0.641	0.447	0.102703	Control	NDUFA13
CYBRD1	4.0838e-06	0.704133	0.626	0.34	0.113015	Control	CYBRD1
FN3K	4.08832e-06	0.613399	0.359	0.117	0.11314	Control	FN3K
NDUFV2	4.2575e-06	0.656121	0.608	0.398	0.117822	Control	NDUFV2
AC090498.1	4.69703e-06	0.416985	0.965	0.874	0.129985	Control	AC090498.1
CYB5R3	5.2099e-06	0.624281	0.656	0.437	0.144179	Control	CYB5R3
MYL9	5.38527e-06	0.508852	0.923	0.864	0.149032	Control	MYL9
CRYAB	5.51557e-06	0.868498	0.374	0.146	0.152638	Control	CRYAB
PARK7	5.78238e-06	0.66858	0.524	0.272	0.160022	Control	PARK7
TMEM14B	7.4191e-06	0.702721	0.474	0.252	0.205316	Control	TMEM14B
BCAT2	7.5703e-06	0.598361	0.307	0.087	0.2095	Control	BCAT2
CAV2	7.62072e-06	0.442921	0.943	0.874	0.210896	Control	CAV2
UXS1	7.861e-06	0.663018	0.471	0.243	0.217545	Control	UXS1
ATRAID	8.69187e-06	0.676241	0.464	0.252	0.240539	Control	ATRAID
NDUFB10	8.75186e-06	0.569178	0.591	0.359	0.242199	Control	NDUFB10
DCXR	8.89931e-06	0.676302	0.469	0.233	0.246279	Control	DCXR
PNRC1	8.95546e-06	0.692172	0.633	0.447	0.247833	Control	PNRC1
RPLP0	9.2341e-06	0.486175	0.875	0.767	0.255545	Control	RPLP0
DUT	9.56394e-06	0.649877	0.449	0.223	0.264672	Control	DUT
CYB5A	9.98557e-06	0.412716	0.873	0.796	0.276341	Control	CYB5A
MRPL14	1.12524e-05	0.550277	0.823	0.631	0.311399	Control	MRPL14
MYL12B	1.257e-05	0.473409	0.91	0.825	0.347862	Control	MYL12B
RHOBTB3	1.3294e-05	0.751808	0.551	0.34	0.367899	Control	RHOBTB3
NDUFA12	1.4258e-05	0.604699	0.514	0.291	0.394576	Control	NDUFA12
MPST	1.46963e-05	0.562578	0.436	0.214	0.406705	Control	MPST
DPM2	1.54915e-05	0.524964	0.297	0.087	0.428711	Control	DPM2
HSD17B4	1.61967e-05	0.675605	0.476	0.252	0.448229	Control	HSD17B4
SLC39A8	1.65133e-05	0.505677	0.943	0.883	0.456989	Control	SLC39A8
SRP14	1.70736e-05	0.454795	0.86	0.66	0.472496	Control	SRP14
SSR2	1.9756e-05	0.539771	0.703	0.544	0.546727	Control	SSR2
BCAP29	1.9933e-05	0.574482	0.496	0.243	0.551626	Control	BCAP29
ANXA3	2.26992e-05	0.475564	0.908	0.835	0.628176	Control	ANXA3
FXYD3	2.48295e-05	0.487885	0.873	0.738	0.687132	Control	FXYD3
CHCHD2	2.54205e-05	0.564169	0.756	0.631	0.703486	Control	CHCHD2
ATP5D	2.57744e-05	0.557455	0.678	0.485	0.713281	Control	ATP5D
PIK3IP1	2.82617e-05	0.660485	0.332	0.136	0.782113	Control	PIK3IP1
FIS1	2.85271e-05	0.569069	0.643	0.466	0.789458	Control	FIS1
RPS4X	2.99113e-05	0.476139	0.858	0.709	0.827766	Control	RPS4X
CYP2B6	3.00836e-05	0.626898	0.247	0.058	0.832532	Control	CYP2B6
LRRN4	3.21926e-05	0.788679	0.297	0.107	0.890898	Control	LRRN4
HLA-C	3.74318e-05	0.512534	0.93	0.874	1	Control	HLA-C
PLP2	4.06313e-05	0.574287	0.653	0.447	1	Control	PLP2
CSTB	4.30665e-05	0.472098	0.825	0.67	1	Control	CSTB
ATP5G2	4.6179e-05	0.507529	0.761	0.66	1	Control	ATP5G2
COX6C	4.699e-05	0.516765	0.818	0.621	1	Control	COX6C
NDUFS5	4.70726e-05	0.526263	0.693	0.476	1	Control	NDUFS5
EIF1	4.87911e-05	0.390352	0.953	0.913	1	Control	EIF1
NDUFA6	5.16788e-05	0.588573	0.539	0.33	1	Control	NDUFA6
AC008268.1	5.24082e-05	0.94469	0.297	0.117	1	Control	AC008268.1
BCKDHA	5.45681e-05	0.497731	0.209	0.039	1	Control	BCKDHA
C5orf38	5.48025e-05	0.609128	0.416	0.214	1	Control	C5orf38
EMC4	5.57885e-05	0.550122	0.491	0.272	1	Control	EMC4
FAM127B	5.69906e-05	0.644755	0.461	0.272	1	Control	FAM127B
RPL35	5.74031e-05	0.396181	0.878	0.709	1	Control	RPL35
SFTPD	5.96729e-05	1.01779	0.519	0.35	1	Control	SFTPD
PEF1	6.02315e-05	0.504157	0.451	0.243	1	Control	PEF1
CBR1	6.23045e-05	0.700239	0.494	0.301	1	Control	CBR1
HIST1H1C	6.36677e-05	0.79488	0.414	0.233	1	Control	HIST1H1C
PSME1	6.37767e-05	0.476378	0.623	0.408	1	Control	PSME1
FTH1	6.73267e-05	0.380435	0.978	0.99	1	Control	FTH1
NDUFB11	6.73857e-05	0.472536	0.676	0.456	1	Control	NDUFB11
TMEM37	6.98919e-05	0.62971	0.185	0.029	1	Control	TMEM37
RAC1	7.26206e-05	0.457495	0.808	0.66	1	Control	RAC1
EIF5A	7.26942e-05	0.70889	0.474	0.291	1	Control	EIF5A
HSDL2	7.53416e-05	0.61572	0.354	0.165	1	Control	HSDL2
TMEM147	8.35813e-05	0.566026	0.441	0.252	1	Control	TMEM147
NDUFS8	8.83179e-05	0.513321	0.633	0.437	1	Control	NDUFS8
EGLN2	9.00081e-05	0.520723	0.429	0.214	1	Control	EGLN2
GABARAPL2	9.31508e-05	0.551468	0.586	0.408	1	Control	GABARAPL2
GNG5	9.36069e-05	0.422098	0.86	0.728	1	Control	GNG5
EID1	0.000106589	0.490683	0.648	0.456	1	Control	EID1
CITED2	0.000106993	0.959846	0.471	0.282	1	Control	CITED2
MRPS24	0.000111693	0.576848	0.317	0.136	1	Control	MRPS24
PPP1CA	0.000112896	0.594597	0.454	0.262	1	Control	PPP1CA
ALDOA	0.000114754	0.402232	0.711	0.553	1	Control	ALDOA
RPL9	0.000119874	0.395583	0.85	0.738	1	Control	RPL9
MEAF6	0.000122691	0.559154	0.544	0.35	1	Control	MEAF6
EIF3K	0.00012466	0.52699	0.559	0.359	1	Control	EIF3K
HEBP1	0.000134011	0.598902	0.504	0.33	1	Control	HEBP1
RPL7A	0.000137196	0.388351	0.915	0.796	1	Control	RPL7A
CD151	0.000147611	0.324528	0.945	0.951	1	Control	CD151
EFNA1	0.000149025	0.407282	0.835	0.65	1	Control	EFNA1
PDLIM2	0.000150478	0.574521	0.666	0.515	1	Control	PDLIM2
HINT1	0.000152916	0.431258	0.84	0.68	1	Control	HINT1
SUMO2	0.000154816	0.431594	0.788	0.66	1	Control	SUMO2
BTF3	0.000155539	0.462914	0.736	0.602	1	Control	BTF3
KLK11	0.000155699	0.857716	0.431	0.262	1	Control	KLK11
TMEM9	0.000157079	0.581785	0.421	0.223	1	Control	TMEM9
HPCAL1	0.000169089	0.467014	0.766	0.621	1	Control	HPCAL1
PPIA	0.000170344	0.300364	0.948	0.806	1	Control	PPIA
RNASE4	0.00017363	0.577695	0.327	0.146	1	Control	RNASE4
TSTD1	0.000180907	0.556713	0.683	0.505	1	Control	TSTD1
CD9	0.000192764	0.317788	0.95	0.845	1	Control	CD9
DAD1	0.000197589	0.528246	0.686	0.485	1	Control	DAD1
NDUFA4	0.000202683	0.429386	0.82	0.68	1	Control	NDUFA4
SNRPD3	0.00020331	0.441677	0.511	0.291	1	Control	SNRPD3
SSR4	0.000208095	0.504814	0.701	0.534	1	Control	SSR4
PPIB	0.00020916	0.400043	0.771	0.65	1	Control	PPIB
VAPA	0.000217829	0.433262	0.713	0.544	1	Control	VAPA
ACAT1	0.000221653	0.515379	0.304	0.126	1	Control	ACAT1
RPL32	0.00024618	0.330925	0.915	0.835	1	Control	RPL32
SPINT2	0.000252494	0.376359	0.873	0.767	1	Control	SPINT2
ANG	0.000252782	0.511772	0.269	0.097	1	Control	ANG
MPC2	0.00026028	0.565876	0.329	0.155	1	Control	MPC2
LAMTOR1	0.000264661	0.575215	0.456	0.291	1	Control	LAMTOR1
PERP	0.000264669	0.556322	0.706	0.573	1	Control	PERP
RPS14	0.000268497	0.323224	0.9	0.757	1	Control	RPS14
SSNA1	0.000273202	0.54971	0.459	0.272	1	Control	SSNA1
NPNT	0.000275312	0.562204	0.623	0.437	1	Control	NPNT
CRYZ	0.000279861	0.50339	0.339	0.155	1	Control	CRYZ
RPS26	0.00028384	0.466736	0.883	0.748	1	Control	RPS26
VPS29	0.000291451	0.486983	0.491	0.301	1	Control	VPS29
EIF3F	0.000304119	0.531206	0.454	0.301	1	Control	EIF3F
FAM174B	0.000312849	0.543092	0.544	0.369	1	Control	FAM174B
SLC25A4	0.000322736	0.497227	0.439	0.252	1	Control	SLC25A4
MRPS18B	0.000323067	0.542924	0.342	0.165	1	Control	MRPS18B
NDUFB4	0.00032535	0.492334	0.666	0.495	1	Control	NDUFB4
ARF5	0.000325367	0.400276	0.658	0.515	1	Control	ARF5
CFL1	0.000328913	0.325075	0.848	0.67	1	Control	CFL1
SPCS1	0.000331346	0.462517	0.626	0.437	1	Control	SPCS1
TUBA1A	0.000335181	0.483231	0.554	0.388	1	Control	TUBA1A
C1orf43	0.000337755	0.479429	0.496	0.311	1	Control	C1orf43
LINC00493	0.000352356	0.445214	0.546	0.35	1	Control	LINC00493
LIMCH1	0.000352966	0.414122	0.863	0.767	1	Control	LIMCH1
MDH2	0.000357512	0.442389	0.516	0.33	1	Control	MDH2
HBB	0.000363378	3.43927	0.185	0.039	1	Control	HBB
PPP1R11	0.000370842	0.491625	0.249	0.087	1	Control	PPP1R11
TP53TG1	0.000399362	0.478278	0.172	0.039	1	Control	TP53TG1
RPL18A	0.000399582	0.375218	0.893	0.709	1	Control	RPL18A
BRK1	0.000415619	0.533768	0.494	0.33	1	Control	BRK1
CNBP	0.000419225	0.515714	0.591	0.447	1	Control	CNBP
EBPL	0.000422461	0.523654	0.474	0.311	1	Control	EBPL
PLA2G10	0.000445741	0.791707	0.409	0.252	1	Control	PLA2G10
SGCE	0.000454246	0.499219	0.441	0.262	1	Control	SGCE
RPL28	0.000489385	0.251277	0.96	0.845	1	Control	RPL28
TACC2	0.000496222	0.638445	0.611	0.447	1	Control	TACC2
NDUFS7	0.000507514	0.514511	0.489	0.311	1	Control	NDUFS7
C6orf226	0.000512223	0.509044	0.234	0.087	1	Control	C6orf226
ATP5E	0.000520234	0.280601	0.92	0.748	1	Control	ATP5E
AKR7A2	0.000528396	0.429294	0.272	0.107	1	Control	AKR7A2
SDHD	0.000546544	0.593309	0.449	0.282	1	Control	SDHD
STMN1	0.000566865	0.563318	0.409	0.243	1	Control	STMN1
COMT	0.000581814	0.433114	0.648	0.485	1	Control	COMT
ATP6V0E1	0.00058422	0.494615	0.696	0.553	1	Control	ATP6V0E1
RPL5	0.000594267	0.448352	0.786	0.67	1	Control	RPL5
RER1	0.000594549	0.530445	0.444	0.272	1	Control	RER1
UBTD1	0.000601373	0.480399	0.399	0.223	1	Control	UBTD1
VAMP8	0.00061576	0.405392	0.843	0.748	1	Control	VAMP8
NR2C2AP	0.000621509	0.301998	0.105	0	1	Control	NR2C2AP
MRPL18	0.000632853	0.414796	0.359	0.184	1	Control	MRPL18
MRPL43	0.000658373	0.457679	0.441	0.252	1	Control	MRPL43
PCBD1	0.000660657	0.497652	0.439	0.252	1	Control	PCBD1
TUFM	0.000661258	0.417176	0.504	0.32	1	Control	TUFM
SEC14L4	0.000670674	0.534985	0.152	0.029	1	Control	SEC14L4
MRPS6	0.000672931	0.463857	0.322	0.146	1	Control	MRPS6
GNB2L1	0.000685166	0.415588	0.833	0.738	1	Control	GNB2L1
SELK	0.000686271	0.420736	0.461	0.291	1	Control	SELK
LPIN2	0.000703619	0.522553	0.434	0.252	1	Control	LPIN2
DUOX1	0.000711119	0.529097	0.666	0.495	1	Control	DUOX1
HLA-E	0.000733296	0.349215	0.666	0.505	1	Control	HLA-E
DDT	0.000745293	0.493644	0.479	0.301	1	Control	DDT
GNB2	0.00078236	0.479883	0.564	0.427	1	Control	GNB2
ESD	0.000783595	0.399479	0.431	0.233	1	Control	ESD
PITHD1	0.000789212	0.471599	0.272	0.117	1	Control	PITHD1
RPS15A	0.00080272	0.286533	0.935	0.816	1	Control	RPS15A
DERA	0.000809021	0.55551	0.359	0.204	1	Control	DERA
EEF1G	0.000820656	0.496145	0.454	0.282	1	Control	EEF1G
ANXA4	0.000821235	0.533332	0.688	0.631	1	Control	ANXA4
RPS5	0.000825704	0.440282	0.778	0.65	1	Control	RPS5
ITM2B	0.000826129	0.397746	0.93	0.835	1	Control	ITM2B
ARF1	0.000903776	0.376823	0.703	0.65	1	Control	ARF1
GLUL	0.00092309	0.488955	0.501	0.359	1	Control	GLUL
PSMB1	0.000926661	0.447965	0.616	0.456	1	Control	PSMB1
ECH1	0.000960055	0.491014	0.506	0.35	1	Control	ECH1
MMP28	0.000963312	0.487634	0.526	0.379	1	Control	MMP28
ACP1	0.000967814	0.50181	0.359	0.194	1	Control	ACP1
RPS23	0.000970325	0.26302	0.93	0.806	1	Control	RPS23
MRPS23	0.000975726	0.529017	0.267	0.117	1	Control	MRPS23
COPE	0.000976836	0.473179	0.461	0.282	1	Control	COPE
NDRG1	0.000993836	0.502272	0.474	0.32	1	Control	NDRG1
YBX1	0.00100053	0.441127	0.768	0.65	1	Control	YBX1
KRT15	0.00101811	0.477772	0.195	0.058	1	Control	KRT15
ATP5G3	0.0010391	0.417081	0.678	0.553	1	Control	ATP5G3
DBI	0.00104123	0.439691	0.516	0.32	1	Control	DBI
GALK1	0.00107676	0.410922	0.299	0.146	1	Control	GALK1
PNRC2	0.00108686	0.366282	0.464	0.282	1	Control	PNRC2
CADPS2	0.0010993	0.358179	0.132	0.019	1	Control	CADPS2
H2AFZ	0.00113898	0.510536	0.501	0.35	1	Control	H2AFZ
UBL4A	0.00115493	0.316723	0.132	0.019	1	Control	UBL4A
CLDN7	0.00116025	0.511868	0.783	0.689	1	Control	CLDN7
CLIC3	0.00116537	0.365357	0.915	0.883	1	Control	CLIC3
RPL21	0.00121892	0.280056	0.843	0.786	1	Control	RPL21
EIF6	0.00125589	0.415825	0.446	0.262	1	Control	EIF6
COX7A2	0.00126929	0.324375	0.721	0.573	1	Control	COX7A2
CACNA2D2	0.00127142	0.382957	0.481	0.301	1	Control	CACNA2D2
APOA1	0.00134319	0.398077	0.112	0.01	1	Control	APOA1
NCBP2-AS2	0.00134616	0.454005	0.277	0.126	1	Control	NCBP2-AS2
DYNLRB1	0.00137779	0.4534	0.666	0.515	1	Control	DYNLRB1
RRAGA	0.00140391	0.403322	0.327	0.165	1	Control	RRAGA
GPRIN2	0.00144003	0.489503	0.247	0.107	1	Control	GPRIN2
RP11-88I21.2	0.00145189	0.478747	0.142	0.029	1	Control	RP11-88I21.2
TXNIP	0.00148745	0.56966	0.382	0.223	1	Control	TXNIP
RPUSD3	0.00150063	0.428332	0.2	0.068	1	Control	RPUSD3
HINT2	0.00150421	0.49001	0.431	0.272	1	Control	HINT2
POLR1D	0.00151163	0.421963	0.511	0.35	1	Control	POLR1D
RTFDC1	0.00152063	0.398261	0.309	0.146	1	Control	RTFDC1
HSD17B11	0.00154802	0.470448	0.481	0.311	1	Control	HSD17B11
CAPN2	0.00156011	0.373711	0.815	0.786	1	Control	CAPN2
IER3IP1	0.00157738	0.449195	0.387	0.214	1	Control	IER3IP1
BSG	0.00158545	0.343616	0.653	0.485	1	Control	BSG
DCTN3	0.00160647	0.375057	0.344	0.175	1	Control	DCTN3
RPS3	0.0016128	0.272716	0.903	0.816	1	Control	RPS3
TKT	0.00161633	0.424641	0.773	0.67	1	Control	TKT
NDUFB2	0.00161642	0.39309	0.718	0.573	1	Control	NDUFB2
HIST1H2BC	0.00164377	0.42633	0.107	0.01	1	Control	HIST1H2BC
UPK3B	0.00170464	0.447197	0.786	0.68	1	Control	UPK3B
PEPD	0.00172853	0.333281	0.204	0.068	1	Control	PEPD
IFNGR1	0.00173058	0.438441	0.594	0.408	1	Control	IFNGR1
LSM14A	0.00174903	0.387747	0.267	0.117	1	Control	LSM14A
FKBP1A	0.00177883	0.381636	0.569	0.417	1	Control	FKBP1A
LIN7A	0.00178078	0.444252	0.237	0.097	1	Control	LIN7A
H2AFJ	0.00179365	0.369397	0.566	0.359	1	Control	H2AFJ
ERP29	0.00181183	0.428053	0.601	0.456	1	Control	ERP29
COX6B1	0.00181285	0.318255	0.713	0.524	1	Control	COX6B1
SNX22	0.0018161	0.326716	0.397	0.233	1	Control	SNX22
RHOXF1-AS1	0.0018429	0.395363	0.244	0.097	1	Control	RHOXF1-AS1
NDUFB6	0.00185462	0.350608	0.501	0.32	1	Control	NDUFB6
ACTG1	0.00186282	0.328481	0.95	0.913	1	Control	ACTG1
ESAM	0.00186351	0.441095	0.204	0.078	1	Control	ESAM
PRDX2	0.00186791	0.400664	0.489	0.32	1	Control	PRDX2
PSMD8	0.0018797	0.444292	0.474	0.33	1	Control	PSMD8
WDR83OS	0.00188981	0.388852	0.688	0.553	1	Control	WDR83OS
RPL26	0.00189105	0.290557	0.885	0.786	1	Control	RPL26
SLC39A1	0.00189701	0.45507	0.362	0.204	1	Control	SLC39A1
NAA20	0.00192397	0.42156	0.352	0.194	1	Control	NAA20
RP11-371A19.2	0.001947	0.384711	0.105	0.01	1	Control	RP11-371A19.2
TMEM9B	0.00196933	0.441286	0.439	0.272	1	Control	TMEM9B
TMEM238	0.00199354	0.382622	0.15	0.039	1	Control	TMEM238
UBA52	0.00202305	0.305473	0.796	0.583	1	Control	UBA52
KRT19	0.00208807	0.377465	0.96	0.913	1	Control	KRT19
SYDE2	0.00211148	0.486237	0.219	0.087	1	Control	SYDE2
VSIG2	0.00215882	0.447795	0.666	0.485	1	Control	VSIG2
SPRYD7	0.00220929	0.48762	0.566	0.427	1	Control	SPRYD7
TOMM20	0.00222979	0.443318	0.534	0.398	1	Control	TOMM20
C16orf89	0.00224426	0.482259	0.192	0.068	1	Control	C16orf89
TMEM80	0.00225257	0.398961	0.229	0.097	1	Control	TMEM80
ASPH	0.00227856	0.520391	0.464	0.32	1	Control	ASPH
ITPA	0.00228664	0.407301	0.244	0.107	1	Control	ITPA
GSTK1	0.00229639	0.386869	0.494	0.32	1	Control	GSTK1
EMC6	0.00229718	0.370442	0.377	0.214	1	Control	EMC6
BSCL2	0.00231206	0.414959	0.19	0.068	1	Control	BSCL2
RAP1A	0.002337	0.419365	0.359	0.204	1	Control	RAP1A
CEACAM6	0.00234498	0.387516	0.945	0.835	1	Control	CEACAM6
RPS18	0.002365	0.2537	0.905	0.777	1	Control	RPS18
TSR2	0.00242557	0.360956	0.192	0.068	1	Control	TSR2
ARPC3	0.00246246	0.40299	0.676	0.573	1	Control	ARPC3
TMEM60	0.00248335	0.386041	0.217	0.087	1	Control	TMEM60
SLC38A10	0.00259847	0.371897	0.227	0.087	1	Control	SLC38A10
TMBIM4	0.00264221	0.341513	0.494	0.33	1	Control	TMBIM4
UBE2G2	0.00275937	0.419812	0.227	0.097	1	Control	UBE2G2
IMPA2	0.00277226	0.302231	0.135	0.029	1	Control	IMPA2
CCDC12	0.00280136	0.415007	0.459	0.301	1	Control	CCDC12
IVD	0.00284221	0.372204	0.177	0.058	1	Control	IVD
ACTR1A	0.00292653	0.44812	0.354	0.214	1	Control	ACTR1A
APEX1	0.00296169	0.367489	0.384	0.233	1	Control	APEX1
TOMM22	0.00296329	0.357622	0.229	0.097	1	Control	TOMM22
EIF3L	0.00297602	0.346188	0.379	0.223	1	Control	EIF3L
MAT2B	0.00301779	0.29701	0.274	0.126	1	Control	MAT2B
SRI	0.00302074	0.358387	0.491	0.32	1	Control	SRI
ID1	0.00312713	0.44899	0.718	0.621	1	Control	ID1
ALKBH7	0.00313617	0.263913	0.411	0.233	1	Control	ALKBH7
KRT10	0.00316327	0.479213	0.511	0.408	1	Control	KRT10
PFN1	0.00317832	0.335473	0.858	0.748	1	Control	PFN1
DHRS4	0.0032766	0.376306	0.304	0.165	1	Control	DHRS4
ABO	0.00337639	0.394235	0.244	0.107	1	Control	ABO
BAD	0.00339038	0.318222	0.324	0.175	1	Control	BAD
SBDS	0.00341975	0.36061	0.678	0.602	1	Control	SBDS
TSPAN13	0.00344494	0.274556	0.94	0.874	1	Control	TSPAN13
MGST1	0.00347301	0.736797	0.574	0.534	1	Control	MGST1
PMM1	0.00347357	0.438478	0.324	0.175	1	Control	PMM1
SF3B6	0.00353204	0.394627	0.469	0.311	1	Control	SF3B6
COMMD2	0.00358281	0.449584	0.379	0.243	1	Control	COMMD2
LYRM2	0.00363122	0.426223	0.207	0.087	1	Control	LYRM2
PDIA3	0.00366663	0.269951	0.653	0.476	1	Control	PDIA3
NEDD8	0.00368947	0.365016	0.623	0.476	1	Control	NEDD8
PPA1	0.00369464	0.447541	0.733	0.65	1	Control	PPA1
SSR3	0.00372951	0.444166	0.524	0.388	1	Control	SSR3
HAGH	0.00373732	0.312675	0.431	0.272	1	Control	HAGH
CCND3	0.00374443	0.311812	0.514	0.34	1	Control	CCND3
RPS19BP1	0.00374561	0.403503	0.364	0.214	1	Control	RPS19BP1
CYBA	0.00376444	0.442427	0.282	0.146	1	Control	CYBA
ITLN2	0.00376725	0.520491	0.509	0.369	1	Control	ITLN2
EEA1	0.00380346	0.312878	0.259	0.117	1	Control	EEA1
DAZAP2	0.00388571	0.416697	0.584	0.456	1	Control	DAZAP2
MED30	0.00389887	0.308662	0.145	0.039	1	Control	MED30
RPL24	0.00390907	0.281347	0.905	0.825	1	Control	RPL24
DGCR6L	0.0039265	0.403579	0.192	0.078	1	Control	DGCR6L
MGST2	0.0040689	0.415791	0.204	0.087	1	Control	MGST2
NACA	0.00407873	0.285852	0.823	0.738	1	Control	NACA
BNIP3L	0.00414182	0.436116	0.414	0.282	1	Control	BNIP3L
TNNC1	0.00414324	0.368503	0.786	0.65	1	Control	TNNC1
PTGES2	0.00417052	0.285541	0.16	0.049	1	Control	PTGES2
PTGES3	0.00417501	0.308365	0.596	0.427	1	Control	PTGES3
KRTCAP3	0.00419883	0.318067	0.354	0.214	1	Control	KRTCAP3
STX11	0.00420894	0.416559	0.352	0.214	1	Control	STX11
QDPR	0.0042471	0.37184	0.195	0.078	1	Control	QDPR
LDHA	0.00433341	0.408391	0.561	0.447	1	Control	LDHA
ENO1	0.00452659	0.264125	0.748	0.621	1	Control	ENO1
FMO2	0.00454129	0.599208	0.636	0.524	1	Control	FMO2
PRRG4	0.00454862	0.419153	0.327	0.184	1	Control	PRRG4
RPL29	0.00459064	0.284448	0.883	0.718	1	Control	RPL29
MRPS22	0.00459545	0.367809	0.15	0.049	1	Control	MRPS22
PSMG2	0.00461392	0.435964	0.362	0.223	1	Control	PSMG2
CALM1	0.00467306	0.33481	0.793	0.748	1	Control	CALM1
EIF3J-AS1	0.00468534	0.309146	0.125	0.029	1	Control	EIF3J-AS1
CYP4V2	0.00470299	0.349161	0.167	0.058	1	Control	CYP4V2
RPS13	0.00481253	0.290591	0.898	0.825	1	Control	RPS13
EEF1A1	0.00486904	0.262431	0.97	0.981	1	Control	EEF1A1
BRI3	0.00500038	0.385811	0.648	0.553	1	Control	BRI3
PSMB6	0.00513618	0.402563	0.526	0.408	1	Control	PSMB6
SESTD1	0.00514092	0.445293	0.569	0.408	1	Control	SESTD1
GNPTG	0.00519291	0.40409	0.347	0.204	1	Control	GNPTG
PGD	0.00519706	0.390351	0.214	0.097	1	Control	PGD
SOD1	0.00521658	0.378185	0.643	0.495	1	Control	SOD1
BLVRA	0.00525836	0.457913	0.364	0.233	1	Control	BLVRA
PYGL	0.00527373	0.357944	0.15	0.049	1	Control	PYGL
NDUFAB1	0.00528395	0.36514	0.506	0.369	1	Control	NDUFAB1
CD99	0.00531946	0.304719	0.638	0.495	1	Control	CD99
TXNDC15	0.00532642	0.399843	0.259	0.136	1	Control	TXNDC15
RBX1	0.00534076	0.334301	0.688	0.515	1	Control	RBX1
XRCC6	0.00536023	0.413275	0.456	0.301	1	Control	XRCC6
SLC25A6	0.00540704	0.265237	0.638	0.485	1	Control	SLC25A6
TPR	0.00541191	0.378214	0.389	0.262	1	Control	TPR
DNAJB2	0.00541835	0.368649	0.269	0.136	1	Control	DNAJB2
B3GNT8	0.00542086	0.412031	0.234	0.117	1	Control	B3GNT8
CAPG	0.00546758	0.475374	0.524	0.417	1	Control	CAPG
PTRHD1	0.00559598	0.430553	0.309	0.175	1	Control	PTRHD1
2023-09-10	0.00566415	0.473264	0.401	0.282	1	Control	2023-09-10
DPM3	0.00566434	0.33162	0.424	0.272	1	Control	DPM3
GID8	0.00571439	0.329483	0.162	0.058	1	Control	GID8
F11R	0.00573867	0.353654	0.648	0.485	1	Control	F11R
PLSCR1	0.00574607	0.303554	0.204	0.087	1	Control	PLSCR1
CXADR	0.00575075	0.362961	0.574	0.437	1	Control	CXADR
RAN	0.00577398	0.328801	0.618	0.505	1	Control	RAN
THSD7A	0.00582581	0.399828	0.187	0.078	1	Control	THSD7A
COX5B	0.00583936	0.356898	0.758	0.621	1	Control	COX5B
ATP8A1	0.00591695	0.626996	0.359	0.233	1	Control	ATP8A1
LPCAT4	0.00595804	0.334406	0.177	0.068	1	Control	LPCAT4
RASSF1	0.00605517	0.408555	0.222	0.107	1	Control	RASSF1
MIF4GD	0.00605598	0.377159	0.185	0.078	1	Control	MIF4GD
RIMKLA	0.00609398	0.307609	0.242	0.117	1	Control	RIMKLA
ANXA5	0.00613033	0.343567	0.761	0.66	1	Control	ANXA5
RDH14	0.00617338	0.263635	0.252	0.117	1	Control	RDH14
PACSIN3	0.00619292	0.370785	0.249	0.126	1	Control	PACSIN3
EIF3I	0.00625942	0.342355	0.294	0.155	1	Control	EIF3I
PA2G4	0.00635203	0.424991	0.327	0.204	1	Control	PA2G4
RPL37A	0.00636949	0.293262	0.863	0.738	1	Control	RPL37A
CCNDBP1	0.00643388	0.275554	0.274	0.136	1	Control	CCNDBP1
SUMO1	0.00647396	0.380313	0.506	0.379	1	Control	SUMO1
FAM167A	0.00647423	0.289684	0.207	0.087	1	Control	FAM167A
C14orf159	0.0065291	0.355698	0.177	0.068	1	Control	C14orf159
C7orf55	0.00653595	0.461161	0.299	0.175	1	Control	C7orf55
ZNF32	0.00656409	0.265121	0.15	0.049	1	Control	ZNF32
TPGS2	0.00663764	0.371212	0.392	0.252	1	Control	TPGS2
YIPF5	0.00678847	0.388379	0.247	0.126	1	Control	YIPF5
2023-03-02	0.00680811	0.397149	0.364	0.233	1	Control	2023-03-02
SMIM7	0.00680812	0.413702	0.364	0.233	1	Control	SMIM7
H3F3A	0.00681402	0.256491	0.818	0.718	1	Control	H3F3A
ADPRHL2	0.00696003	0.269637	0.254	0.117	1	Control	ADPRHL2
PPIH	0.00696763	0.364606	0.234	0.117	1	Control	PPIH
TGFBR3	0.00701808	0.300173	0.135	0.039	1	Control	TGFBR3
FBXO21	0.00701821	0.298883	0.219	0.097	1	Control	FBXO21
TSPAN4	0.00716072	0.421867	0.618	0.524	1	Control	TSPAN4
POLR3K	0.00716362	0.28267	0.135	0.039	1	Control	POLR3K
RPL6	0.0071914	0.349718	0.83	0.757	1	Control	RPL6
PHB	0.0073049	0.335771	0.429	0.282	1	Control	PHB
NOL7	0.00740086	0.345024	0.414	0.272	1	Control	NOL7
LAMP1	0.00740308	0.325257	0.666	0.553	1	Control	LAMP1
ZDHHC7	0.00745336	0.445594	0.344	0.214	1	Control	ZDHHC7
RAB25	0.00745425	0.31444	0.536	0.398	1	Control	RAB25
PSMA7	0.0074828	0.253472	0.599	0.466	1	Control	PSMA7
CIAPIN1	0.00750726	0.262918	0.182	0.068	1	Control	CIAPIN1
OCLN	0.00752471	0.290245	0.606	0.476	1	Control	OCLN
BAIAP2	0.00756637	0.374278	0.576	0.427	1	Control	BAIAP2
SDHC	0.00756674	0.416107	0.429	0.291	1	Control	SDHC
STARD7	0.00761271	0.408701	0.628	0.515	1	Control	STARD7
VKORC1L1	0.00769322	0.361045	0.344	0.204	1	Control	VKORC1L1
MGMT	0.00777665	0.34193	0.282	0.155	1	Control	MGMT
MOB3A	0.00786698	0.269807	0.1	0.019	1	Control	MOB3A
HCFC1R1	0.00787342	0.322777	0.551	0.408	1	Control	HCFC1R1
ING4	0.00790143	0.320398	0.16	0.058	1	Control	ING4
RPL7	0.00792512	0.342039	0.661	0.573	1	Control	RPL7
MUC15	0.00804919	0.392631	0.17	0.068	1	Control	MUC15
RBP1	0.00808019	0.395696	0.297	0.165	1	Control	RBP1
STAMBP	0.0080806	0.300268	0.16	0.058	1	Control	STAMBP
CMBL	0.00808846	0.363132	0.145	0.049	1	Control	CMBL
PMVK	0.00810442	0.407221	0.421	0.301	1	Control	PMVK
GCLM	0.00811413	0.303325	0.234	0.117	1	Control	GCLM
PSMG4	0.00822457	0.332094	0.197	0.087	1	Control	PSMG4
PCBP1	0.0082357	0.362254	0.741	0.65	1	Control	PCBP1
ZNF66	0.0083313	0.292017	0.115	0.029	1	Control	ZNF66
CISD3	0.00837661	0.300514	0.292	0.155	1	Control	CISD3
TRAPPC5	0.00842765	0.256306	0.329	0.184	1	Control	TRAPPC5
PGLS	0.0084974	0.296674	0.364	0.214	1	Control	PGLS
NUP107	0.00858085	0.328286	0.142	0.049	1	Control	NUP107
TMEM219	0.00862108	0.295487	0.544	0.388	1	Control	TMEM219
LIPH	0.00863198	0.425928	0.491	0.35	1	Control	LIPH
PRKRA	0.0086935	0.389494	0.222	0.107	1	Control	PRKRA
RSL24D1	0.00871822	0.405927	0.342	0.214	1	Control	RSL24D1
MRPL2	0.00876179	0.32356	0.224	0.107	1	Control	MRPL2
OXLD1	0.00893481	0.305877	0.172	0.068	1	Control	OXLD1
AC099850.1	0.00893581	0.262564	0.117	0.029	1	Control	AC099850.1
SYPL1	0.00898519	0.340605	0.521	0.369	1	Control	SYPL1
TMEM53	0.00900723	0.251593	0.115	0.029	1	Control	TMEM53
SNRPD2	0.00918686	0.293108	0.516	0.359	1	Control	SNRPD2
UBE2A	0.0092218	0.376864	0.401	0.282	1	Control	UBE2A
DPP7	0.0092378	0.378476	0.372	0.233	1	Control	DPP7
TLN1	0.00929538	0.321223	0.454	0.301	1	Control	TLN1
QRICH1	0.00929542	0.368607	0.17	0.068	1	Control	QRICH1
PDPN	0.00934106	0.487133	0.526	0.417	1	Control	PDPN
MRPL33	0.00935044	0.377698	0.603	0.485	1	Control	MRPL33
SKP1	0.00950051	0.254135	0.753	0.641	1	Control	SKP1
COX5A	0.0095257	0.327162	0.626	0.485	1	Control	COX5A
VPS4B	0.00952832	0.353619	0.297	0.175	1	Control	VPS4B
LRRC23	0.00959429	0.336852	0.185	0.078	1	Control	LRRC23
NUDT14	0.00968994	0.324931	0.374	0.252	1	Control	NUDT14
PDZK1IP1	0.00977841	0.589774	0.319	0.214	1	Control	PDZK1IP1
TP53BP2	0.00978803	0.287678	0.317	0.184	1	Control	TP53BP2
GSPT1	0.00984019	0.308873	0.244	0.126	1	Control	GSPT1
CEP57	0.00989446	0.350188	0.185	0.078	1	Control	CEP57
CTA-29F11.1	0.00997857	0.324089	0.112	0.029	1	Control	CTA-29F11.1
FTSJ1	0.00999284	0.348679	0.14	0.049	1	Control	FTSJ1
MRC2	3.61441e-22	1.21565	0.34	0.03	1.00025e-17	IPF	MRC2
IL32	2.40142e-20	1.43058	0.796	0.377	6.64569e-16	IPF	IL32
SCGB1A1	1.61439e-19	1.80454	0.67	0.234	4.46766e-15	IPF	SCGB1A1
MT-ND3	1.95124e-19	1.53093	0.981	0.97	5.39986e-15	IPF	MT-ND3
TPPP3	1.12579e-18	0.993746	0.223	0.007	3.11551e-14	IPF	TPPP3
NEAT1	2.17223e-18	1.41422	0.961	0.865	6.01142e-14	IPF	NEAT1
SCGB3A1	3.22662e-17	1.50469	0.66	0.254	8.92934e-13	IPF	SCGB3A1
AREG	1.16607e-15	1.55251	0.301	0.045	3.22697e-11	IPF	AREG
MT-CO3	1.88388e-15	1.17072	0.99	0.968	5.21345e-11	IPF	MT-CO3
FOSB	2.74967e-15	1.76592	0.583	0.212	7.60944e-11	IPF	FOSB
FOS	1.35144e-14	1.44796	0.835	0.444	3.73996e-10	IPF	FOS
SERPINA1	2.49941e-14	1.38576	0.359	0.077	6.91688e-10	IPF	SERPINA1
MT-ND4	3.04253e-14	1.09632	0.971	0.965	8.41989e-10	IPF	MT-ND4
MT-CO1	4.97214e-14	1.02068	0.99	0.985	1.37599e-09	IPF	MT-CO1
IGFBP2	7.56248e-14	0.528569	0.136	0	2.09284e-09	IPF	IGFBP2
CDHR3	6.09227e-13	0.450847	0.126	0	1.68597e-08	IPF	CDHR3
SPARC	6.7966e-13	1.21235	0.631	0.294	1.88089e-08	IPF	SPARC
ITGB6	8.24234e-13	1.11697	0.806	0.516	2.28099e-08	IPF	ITGB6
VMP1	1.46266e-12	1.31911	0.602	0.264	4.04777e-08	IPF	VMP1
MT-ATP8	1.82259e-12	1.08827	0.951	0.943	5.04385e-08	IPF	MT-ATP8
PTGS2	1.84056e-12	1.36222	0.515	0.197	5.09356e-08	IPF	PTGS2
NPR3	4.88167e-12	0.309953	0.117	0	1.35095e-07	IPF	NPR3
CTD-3252C9.4	5.16889e-12	1.13414	0.33	0.08	1.43044e-07	IPF	CTD-3252C9.4
ANGPTL4	1.41304e-11	1.09911	0.136	0.005	3.91045e-07	IPF	ANGPTL4
JUND	2.72225e-11	1.06453	0.728	0.471	7.53354e-07	IPF	JUND
VEGFA	5.01177e-11	0.984781	0.854	0.658	1.38696e-06	IPF	VEGFA
MT1X	5.43939e-11	2.25066	0.282	0.062	1.5053e-06	IPF	MT1X
COL4A3	6.33783e-11	1.25315	0.816	0.621	1.75393e-06	IPF	COL4A3
SOCS2	1.20317e-10	0.46846	0.136	0.007	3.32965e-06	IPF	SOCS2
SIK1	1.28875e-10	0.607754	0.204	0.03	3.56649e-06	IPF	SIK1
CDKN1A	1.40405e-10	1.08376	0.524	0.237	3.88556e-06	IPF	CDKN1A
C4orf48	2.65691e-10	0.59561	0.175	0.02	7.35272e-06	IPF	C4orf48
PRSS23	5.36942e-10	1.07244	0.35	0.112	1.48593e-05	IPF	PRSS23
PALM3	6.61053e-10	0.333727	0.107	0.002	1.8294e-05	IPF	PALM3
ZFP36	9.69678e-10	1.28632	0.835	0.656	2.68349e-05	IPF	ZFP36
MT-ND2	3.11573e-09	0.762168	0.942	0.935	8.62246e-05	IPF	MT-ND2
MXD1	3.13569e-09	0.460939	0.194	0.032	8.6777e-05	IPF	MXD1
RP11-314B1.2	3.72455e-09	0.515087	0.136	0.012	0.000103073	IPF	RP11-314B1.2
SCGB3A2	4.54958e-09	1.22947	0.282	0.072	0.000125905	IPF	SCGB3A2
GLS	4.86868e-09	0.790738	0.67	0.406	0.000134736	IPF	GLS
ENAH	5.98128e-09	0.307005	0.107	0.005	0.000165526	IPF	ENAH
RP11-392P7.6	6.64363e-09	0.782166	0.155	0.02	0.000183856	IPF	RP11-392P7.6
WBP1L	1.11894e-08	0.462338	0.204	0.04	0.000309654	IPF	WBP1L
ABCC3	1.78913e-08	0.74948	0.398	0.152	0.000495124	IPF	ABCC3
KCNK1	1.90174e-08	0.452382	0.155	0.022	0.000526288	IPF	KCNK1
PDLIM4	2.18589e-08	0.469549	0.136	0.015	0.000604923	IPF	PDLIM4
KCNQ1OT1	2.61186e-08	1.03002	0.33	0.112	0.000722807	IPF	KCNQ1OT1
NRP2	3.77403e-08	0.870185	0.369	0.145	0.00104443	IPF	NRP2
MT-CYB	3.87316e-08	0.609763	0.971	0.968	0.00107186	IPF	MT-CYB
CCL2	4.11004e-08	1.03734	0.107	0.007	0.00113741	IPF	CCL2
PLK3	4.11004e-08	0.335455	0.107	0.007	0.00113741	IPF	PLK3
SKIL	4.46635e-08	0.957621	0.398	0.175	0.00123602	IPF	SKIL
PDGFA	8.35938e-08	0.73674	0.544	0.307	0.00231337	IPF	PDGFA
MT-CO2	8.36047e-08	0.588507	0.99	0.985	0.00231368	IPF	MT-CO2
NDNF	9.33402e-08	0.791275	0.845	0.623	0.0025831	IPF	NDNF
CLEC3B	1.12303e-07	0.57554	0.165	0.03	0.00310789	IPF	CLEC3B
ANKRD1	1.49821e-07	1.55596	0.417	0.18	0.00414616	IPF	ANKRD1
EYA4	1.59177e-07	0.570587	0.146	0.022	0.00440506	IPF	EYA4
CFH	2.38191e-07	0.435084	0.155	0.027	0.00659169	IPF	CFH
COL4A4	2.47632e-07	0.760916	0.718	0.494	0.00685296	IPF	COL4A4
BCAT1	2.63911e-07	0.823884	0.359	0.157	0.00730348	IPF	BCAT1
RP11-382A20.3	3.09011e-07	0.450984	0.214	0.055	0.00855157	IPF	RP11-382A20.3
EGR1	3.39594e-07	1.11705	0.398	0.175	0.00939792	IPF	EGR1
LGALS1	3.83737e-07	1.11629	0.641	0.394	0.0106195	IPF	LGALS1
CERCAM	4.11122e-07	0.367455	0.184	0.04	0.0113774	IPF	CERCAM
LMNA	4.12512e-07	0.841483	0.816	0.656	0.0114159	IPF	LMNA
CRIP2	4.79934e-07	0.820943	0.767	0.608	0.0132817	IPF	CRIP2
RGCC	5.08728e-07	1.17555	0.738	0.636	0.0140785	IPF	RGCC
LBH	5.6925e-07	0.842565	0.437	0.222	0.0157534	IPF	LBH
KAZN	5.73991e-07	0.480135	0.243	0.07	0.0158846	IPF	KAZN
KCTD12	6.78166e-07	0.360456	0.146	0.025	0.0187676	IPF	KCTD12
CLIC5	8.25133e-07	0.511906	0.835	0.673	0.0228347	IPF	CLIC5
TNFRSF10B	8.55358e-07	0.413982	0.223	0.062	0.0236712	IPF	TNFRSF10B
SLC25A23	1.11333e-06	0.474313	0.243	0.075	0.0308103	IPF	SLC25A23
WIF1	1.117e-06	0.490035	0.107	0.012	0.0309119	IPF	WIF1
KDM5D	1.24251e-06	0.346564	0.165	0.035	0.0343851	IPF	KDM5D
AC083843.1	1.44324e-06	0.766183	0.214	0.062	0.0399402	IPF	AC083843.1
TIMP1	1.47819e-06	0.512865	0.175	0.042	0.0409073	IPF	TIMP1
SEPW1	1.53761e-06	0.82518	0.845	0.805	0.0425517	IPF	SEPW1
2023-09-09	1.90203e-06	0.526617	0.184	0.047	0.0526368	IPF	2023-09-09
CORO2A	1.99658e-06	0.467492	0.223	0.067	0.0552533	IPF	CORO2A
ADRBK2	2.02146e-06	0.357137	0.117	0.017	0.0559419	IPF	ADRBK2
NAGS	2.56372e-06	0.283071	0.117	0.017	0.0709484	IPF	NAGS
MT1F	2.94007e-06	1.13943	0.146	0.03	0.0813636	IPF	MT1F
EMP3	2.99439e-06	0.305162	0.136	0.025	0.0828667	IPF	EMP3
PMEPA1	3.74925e-06	0.706655	0.379	0.19	0.103757	IPF	PMEPA1
UBA7	3.97727e-06	0.530595	0.32	0.132	0.110067	IPF	UBA7
RCAN1	4.59187e-06	0.919931	0.359	0.177	0.127075	IPF	RCAN1
USP9Y	4.67358e-06	0.358583	0.155	0.035	0.129337	IPF	USP9Y
FHL1	4.67437e-06	1.10595	0.35	0.172	0.129358	IPF	FHL1
SLC19A1	4.88333e-06	0.637014	0.379	0.18	0.135141	IPF	SLC19A1
SAMD9L	5.04286e-06	0.433621	0.194	0.055	0.139556	IPF	SAMD9L
MT-ATP6	5.34369e-06	0.553747	0.971	0.95	0.147881	IPF	MT-ATP6
CRIP1	6.24471e-06	0.910236	0.854	0.748	0.172816	IPF	CRIP1
BCL3	6.94228e-06	0.366527	0.117	0.02	0.192121	IPF	BCL3
MT-ND1	6.94831e-06	0.516748	0.981	0.975	0.192287	IPF	MT-ND1
SDC4	7.30479e-06	0.736611	0.689	0.521	0.202153	IPF	SDC4
FAM189A2	7.47858e-06	0.558597	0.602	0.372	0.206962	IPF	FAM189A2
XAF1	7.91979e-06	0.533371	0.146	0.032	0.219172	IPF	XAF1
AP000769.1	8.584e-06	1.06708	0.32	0.147	0.237554	IPF	AP000769.1
MALAT1	8.93536e-06	0.920587	0.971	0.968	0.247277	IPF	MALAT1
BACE2	9.22887e-06	0.66139	0.243	0.09	0.2554	IPF	BACE2
KHDRBS2	9.30215e-06	0.650714	0.602	0.382	0.257428	IPF	KHDRBS2
SYT8	1.11968e-05	0.819468	0.311	0.142	0.30986	IPF	SYT8
CDC42BPG	1.12379e-05	0.355829	0.184	0.052	0.310997	IPF	CDC42BPG
CCND2	1.12992e-05	0.621271	0.388	0.2	0.312694	IPF	CCND2
TIMP3	1.14249e-05	0.89261	0.864	0.81	0.316173	IPF	TIMP3
MYEF2	1.16587e-05	0.589801	0.282	0.112	0.322643	IPF	MYEF2
WEE1	1.31228e-05	0.579091	0.165	0.045	0.36316	IPF	WEE1
SCRIB	1.53759e-05	0.496447	0.223	0.08	0.425511	IPF	SCRIB
PLXNA3	1.55212e-05	0.575035	0.272	0.107	0.429535	IPF	PLXNA3
ITGAV	1.56874e-05	0.552341	0.398	0.195	0.434134	IPF	ITGAV
MICALL2	1.67739e-05	0.481495	0.184	0.055	0.464202	IPF	MICALL2
NCOA7	2.09861e-05	0.784761	0.641	0.431	0.58077	IPF	NCOA7
PHLDA2	2.42497e-05	0.706782	0.194	0.062	0.671087	IPF	PHLDA2
KRT8	2.68255e-05	0.83471	0.835	0.858	0.74237	IPF	KRT8
LENG8	2.73613e-05	0.713677	0.524	0.357	0.757197	IPF	LENG8
SHROOM4	2.76814e-05	0.504573	0.243	0.092	0.766056	IPF	SHROOM4
FSTL1	2.90143e-05	0.523475	0.379	0.19	0.802943	IPF	FSTL1
ECE1	3.50265e-05	0.520876	0.252	0.102	0.969323	IPF	ECE1
ATF3	3.58348e-05	0.890018	0.641	0.439	0.991691	IPF	ATF3
FAM135A	4.32457e-05	0.509455	0.252	0.105	1	IPF	FAM135A
SMARCD3	4.35211e-05	0.391617	0.194	0.065	1	IPF	SMARCD3
APOL6	4.3649e-05	0.539766	0.35	0.177	1	IPF	APOL6
EFR3B	4.41242e-05	0.436069	0.243	0.095	1	IPF	EFR3B
ALDH3A2	4.81061e-05	0.618796	0.641	0.489	1	IPF	ALDH3A2
STT3B	4.82693e-05	0.411067	0.476	0.259	1	IPF	STT3B
PIEZO1	5.29505e-05	0.655204	0.476	0.269	1	IPF	PIEZO1
CTNNB1	5.61255e-05	0.647701	0.388	0.217	1	IPF	CTNNB1
ITPKC	5.95389e-05	0.432276	0.214	0.077	1	IPF	ITPKC
ADCY9	6.26577e-05	0.530984	0.262	0.112	1	IPF	ADCY9
MIDN	6.29369e-05	0.514277	0.311	0.147	1	IPF	MIDN
MCL1	6.67932e-05	0.731285	0.621	0.431	1	IPF	MCL1
ZCCHC2	6.69743e-05	0.284413	0.136	0.035	1	IPF	ZCCHC2
TAPBP	6.7208e-05	0.431551	0.631	0.441	1	IPF	TAPBP
TMC5	7.04582e-05	0.700701	0.563	0.374	1	IPF	TMC5
DKK3	7.10319e-05	0.447669	0.175	0.057	1	IPF	DKK3
VSTM2L	7.49385e-05	0.270419	0.136	0.035	1	IPF	VSTM2L
KCNJ15	8.02615e-05	0.522552	0.204	0.075	1	IPF	KCNJ15
TP53BP1	8.2723e-05	0.41828	0.204	0.075	1	IPF	TP53BP1
ERRFI1	8.29237e-05	0.99089	0.602	0.464	1	IPF	ERRFI1
HSP90B1	9.00164e-05	0.601028	0.583	0.449	1	IPF	HSP90B1
PABPN1	9.15064e-05	0.572111	0.427	0.242	1	IPF	PABPN1
HNRNPA3	9.26058e-05	0.550624	0.592	0.426	1	IPF	HNRNPA3
ERAP2	9.8441e-05	0.3751	0.175	0.057	1	IPF	ERAP2
NABP1	0.000100201	0.377016	0.184	0.062	1	IPF	NABP1
ZC3HAV1	0.000106951	0.44638	0.282	0.127	1	IPF	ZC3HAV1
TM4SF1	0.00010882	0.655064	0.767	0.628	1	IPF	TM4SF1
GJA1	0.000110697	0.502157	0.631	0.476	1	IPF	GJA1
TRAM1	0.000111624	0.601772	0.835	0.698	1	IPF	TRAM1
KRT80	0.000125546	0.508252	0.194	0.072	1	IPF	KRT80
ATP2A2	0.000131621	0.475731	0.34	0.175	1	IPF	ATP2A2
FBXO28	0.000135589	0.403474	0.175	0.06	1	IPF	FBXO28
RIPK2	0.000136203	0.31215	0.194	0.07	1	IPF	RIPK2
S100A13	0.000141011	0.54773	0.408	0.239	1	IPF	S100A13
LPCAT1	0.000145228	0.450737	0.66	0.449	1	IPF	LPCAT1
SNX18	0.000164038	0.415965	0.194	0.07	1	IPF	SNX18
LAMC2	0.000171058	0.455424	0.612	0.394	1	IPF	LAMC2
LMO7	0.000183904	0.318813	0.99	0.983	1	IPF	LMO7
ATP2B4	0.000186884	0.654372	0.583	0.449	1	IPF	ATP2B4
TRIB1	0.000205233	0.458863	0.291	0.142	1	IPF	TRIB1
SCNN1G	0.000208015	0.721732	0.311	0.162	1	IPF	SCNN1G
CST5	0.000211449	0.308409	0.165	0.055	1	IPF	CST5
VPS37B	0.000214054	0.47603	0.369	0.207	1	IPF	VPS37B
SARNP	0.00021486	0.362721	0.223	0.09	1	IPF	SARNP
CLIP4	0.00023682	0.485505	0.311	0.157	1	IPF	CLIP4
GIPC1	0.000243415	0.499235	0.466	0.307	1	IPF	GIPC1
RASEF	0.000258221	0.430975	0.175	0.062	1	IPF	RASEF
PPP1R14B	0.000260939	0.374328	0.214	0.087	1	IPF	PPP1R14B
CCDC24	0.000265436	0.280659	0.184	0.067	1	IPF	CCDC24
RASSF4	0.000269421	0.492567	0.311	0.16	1	IPF	RASSF4
CYR61	0.000284257	0.647092	0.767	0.683	1	IPF	CYR61
PAWR	0.000308579	0.501195	0.379	0.227	1	IPF	PAWR
OSBPL7	0.00031114	0.257389	0.126	0.035	1	IPF	OSBPL7
MAST4	0.000314597	0.520819	0.272	0.13	1	IPF	MAST4
RNF8	0.000331503	0.416134	0.252	0.115	1	IPF	RNF8
FAM213A	0.000333225	0.401186	0.155	0.055	1	IPF	FAM213A
RGS16	0.000347504	0.601883	0.32	0.17	1	IPF	RGS16
UTY	0.000364627	0.288994	0.204	0.08	1	IPF	UTY
GPRC5A	0.000368172	0.267338	1	0.988	1	IPF	GPRC5A
LINC00152	0.000369196	0.280673	0.155	0.052	1	IPF	LINC00152
CTSE	0.000377339	0.524622	0.631	0.464	1	IPF	CTSE
ZDHHC1	0.000390817	0.345686	0.117	0.032	1	IPF	ZDHHC1
GOLGA3	0.000399565	0.272061	0.282	0.127	1	IPF	GOLGA3
KLHL2	0.00042181	0.270407	0.117	0.032	1	IPF	KLHL2
TAGLN	0.000423164	0.675254	0.456	0.294	1	IPF	TAGLN
MOK	0.000433066	0.308667	0.136	0.042	1	IPF	MOK
TEPP	0.000434237	0.320923	0.184	0.07	1	IPF	TEPP
LDLR	0.000449152	0.767309	0.524	0.372	1	IPF	LDLR
SNX25	0.000463503	0.343418	0.204	0.082	1	IPF	SNX25
ARHGEF7	0.000526898	0.363135	0.34	0.18	1	IPF	ARHGEF7
CXCL2	0.000540005	0.995797	0.32	0.18	1	IPF	CXCL2
STK3	0.000551397	0.359085	0.32	0.165	1	IPF	STK3
NOD1	0.000605374	0.579662	0.252	0.122	1	IPF	NOD1
STAT1	0.000609538	0.521118	0.35	0.207	1	IPF	STAT1
AQP4	0.0006176	0.331054	0.854	0.835	1	IPF	AQP4
CSPG5	0.00064906	0.451101	0.155	0.057	1	IPF	CSPG5
KCNT2	0.000692928	0.446406	0.184	0.075	1	IPF	KCNT2
CCP110	0.000701985	0.281352	0.165	0.06	1	IPF	CCP110
COL4A1	0.000716517	0.576581	0.553	0.416	1	IPF	COL4A1
MIR222HG	0.000737103	0.582346	0.184	0.075	1	IPF	MIR222HG
RAI14	0.000743552	0.421441	0.32	0.18	1	IPF	RAI14
MAP3K14	0.000765191	0.27001	0.117	0.035	1	IPF	MAP3K14
ADD1	0.000765254	0.436657	0.534	0.372	1	IPF	ADD1
MBNL1	0.000788121	0.621794	0.67	0.551	1	IPF	MBNL1
MOGS	0.000806136	0.352996	0.233	0.107	1	IPF	MOGS
ARL5B	0.000817419	0.425803	0.243	0.115	1	IPF	ARL5B
PLPP5	0.000826917	0.305433	0.107	0.03	1	IPF	PLPP5
PLA2R1	0.000846735	0.333236	0.136	0.045	1	IPF	PLA2R1
CCDC64B	0.000853401	0.381331	0.223	0.1	1	IPF	CCDC64B
HOOK2	0.000862036	0.517892	0.379	0.234	1	IPF	HOOK2
ADGRG1	0.000881991	0.395692	0.136	0.047	1	IPF	ADGRG1
TLE3	0.000940865	0.331084	0.146	0.052	1	IPF	TLE3
RPS4Y1	0.000982633	0.337453	0.408	0.224	1	IPF	RPS4Y1
CRY1	0.000988555	0.353678	0.194	0.082	1	IPF	CRY1
SRSF6	0.00101004	0.450715	0.301	0.162	1	IPF	SRSF6
TRIM25	0.00101035	0.322986	0.165	0.065	1	IPF	TRIM25
DENND3	0.00102548	0.540553	0.757	0.636	1	IPF	DENND3
CHD9	0.00106764	0.367505	0.505	0.342	1	IPF	CHD9
RFX2	0.00107688	0.38762	0.155	0.06	1	IPF	RFX2
CLK2	0.00110178	0.377355	0.155	0.06	1	IPF	CLK2
HLA-DRB1	0.00111558	0.453061	0.447	0.294	1	IPF	HLA-DRB1
C5orf24	0.0011357	0.529053	0.466	0.324	1	IPF	C5orf24
PSD4	0.00113605	0.349584	0.194	0.085	1	IPF	PSD4
TANC1	0.00114782	0.463211	0.456	0.307	1	IPF	TANC1
PPP4R3A	0.00115321	0.293058	0.262	0.127	1	IPF	PPP4R3A
WRN	0.0011771	0.309081	0.126	0.042	1	IPF	WRN
PTP4A1	0.00120821	0.488538	0.505	0.339	1	IPF	PTP4A1
RASAL2	0.00123974	0.341249	0.311	0.165	1	IPF	RASAL2
CDC42EP1	0.00127707	0.343984	0.155	0.06	1	IPF	CDC42EP1
TGFBR2	0.00127955	0.486171	0.738	0.661	1	IPF	TGFBR2
ZNF189	0.00136558	0.27016	0.126	0.042	1	IPF	ZNF189
NCKAP5	0.00136576	0.599876	0.728	0.589	1	IPF	NCKAP5
NFIA	0.00137078	0.284705	0.194	0.087	1	IPF	NFIA
CCND1	0.00138704	0.461259	0.612	0.491	1	IPF	CCND1
MT-ND4L	0.00142146	0.516258	0.951	0.985	1	IPF	MT-ND4L
MYADM	0.0014757	0.789948	0.505	0.409	1	IPF	MYADM
ACSL5	0.00148786	0.267806	0.175	0.072	1	IPF	ACSL5
FRMD4B	0.00149191	0.326227	0.117	0.037	1	IPF	FRMD4B
TGFA	0.00150844	0.344666	0.175	0.075	1	IPF	TGFA
AC002066.1	0.00151958	0.256932	0.155	0.06	1	IPF	AC002066.1
PUM1	0.001542	0.360493	0.359	0.212	1	IPF	PUM1
RBM25	0.00159328	0.421669	0.544	0.399	1	IPF	RBM25
GTF2I	0.00160923	0.34749	0.68	0.584	1	IPF	GTF2I
KDM2A	0.00163442	0.400062	0.272	0.145	1	IPF	KDM2A
HNRNPU-AS1	0.0016586	0.467731	0.223	0.107	1	IPF	HNRNPU-AS1
SFTPA1	0.00166894	0.36174	0.33	0.197	1	IPF	SFTPA1
ACTN1	0.00167487	0.327748	0.34	0.195	1	IPF	ACTN1
MACC1	0.00172517	0.32189	0.282	0.15	1	IPF	MACC1
PPP4R1	0.00174101	0.332337	0.592	0.419	1	IPF	PPP4R1
MED23	0.00182756	0.363363	0.204	0.092	1	IPF	MED23
CSRNP1	0.0018412	0.556119	0.301	0.177	1	IPF	CSRNP1
LTBP3	0.00189505	0.474369	0.456	0.309	1	IPF	LTBP3
PLXNB1	0.00189713	0.336075	0.359	0.207	1	IPF	PLXNB1
CYB5D2	0.00195902	0.574751	0.117	0.04	1	IPF	CYB5D2
SAMD4A	0.0019633	0.508925	0.233	0.12	1	IPF	SAMD4A
AGR3	0.0020134	0.692358	0.592	0.491	1	IPF	AGR3
CORO1C	0.00201688	0.454344	0.311	0.172	1	IPF	CORO1C
TARBP1	0.00203401	0.472287	0.223	0.11	1	IPF	TARBP1
FAM120A	0.00204644	0.321524	0.32	0.18	1	IPF	FAM120A
MT-ND5	0.00214485	0.37803	0.961	0.953	1	IPF	MT-ND5
FRAS1	0.00219951	0.250236	0.126	0.045	1	IPF	FRAS1
PLEKHH2	0.00220898	0.494745	0.311	0.18	1	IPF	PLEKHH2
CEP162	0.00229848	0.337952	0.146	0.057	1	IPF	CEP162
FHOD1	0.0023888	0.293951	0.146	0.057	1	IPF	FHOD1
TPM1	0.00245779	0.52883	0.34	0.214	1	IPF	TPM1
TFDP1	0.00249599	0.327505	0.146	0.057	1	IPF	TFDP1
MYO1B	0.00249627	0.381466	0.883	0.776	1	IPF	MYO1B
ACHE	0.00254443	0.250073	0.107	0.035	1	IPF	ACHE
LRRFIP2	0.00254831	0.537412	0.369	0.237	1	IPF	LRRFIP2
ADAM17	0.00256667	0.454589	0.243	0.127	1	IPF	ADAM17
MT1E	0.00262021	1.59822	0.515	0.399	1	IPF	MT1E
TRIM22	0.00268961	0.408616	0.35	0.212	1	IPF	TRIM22
CCNK	0.0027117	0.267542	0.272	0.145	1	IPF	CCNK
ZBTB44	0.00277814	0.257824	0.204	0.097	1	IPF	ZBTB44
DUSP7	0.00278062	0.295834	0.175	0.077	1	IPF	DUSP7
ABI3BP	0.00278818	0.728243	0.466	0.337	1	IPF	ABI3BP
LRRC8C	0.00298723	0.259137	0.136	0.052	1	IPF	LRRC8C
TMEM30A	0.00303185	0.318475	0.631	0.459	1	IPF	TMEM30A
PICALM	0.00309206	0.329549	0.252	0.132	1	IPF	PICALM
TLE4	0.00317346	0.300374	0.165	0.07	1	IPF	TLE4
B4GALT1	0.00326279	0.518223	0.35	0.224	1	IPF	B4GALT1
SH3GLB2	0.0033286	0.406275	0.272	0.155	1	IPF	SH3GLB2
MT2A	0.00334511	2.43582	0.427	0.302	1	IPF	MT2A
AQP3	0.00334734	0.479743	0.233	0.122	1	IPF	AQP3
RABIF	0.00337623	0.256997	0.194	0.092	1	IPF	RABIF
DGKD	0.00339789	0.418117	0.252	0.135	1	IPF	DGKD
DDX5	0.00346086	0.313696	0.903	0.89	1	IPF	DDX5
PALLD	0.00352876	0.304507	0.35	0.209	1	IPF	PALLD
C15orf48	0.00353561	0.437122	0.107	0.037	1	IPF	C15orf48
ARHGAP27	0.00353873	0.294657	0.155	0.067	1	IPF	ARHGAP27
PITPNB	0.00360896	0.407946	0.223	0.117	1	IPF	PITPNB
MBOAT2	0.00365159	0.375191	0.204	0.1	1	IPF	MBOAT2
EPOR	0.00368342	0.352917	0.155	0.067	1	IPF	EPOR
DOK7	0.003696	0.282111	0.155	0.065	1	IPF	DOK7
PON2	0.00375821	0.269592	0.796	0.708	1	IPF	PON2
PILRB	0.00379808	0.299042	0.223	0.112	1	IPF	PILRB
MTF2	0.00398255	0.262236	0.223	0.11	1	IPF	MTF2
SFXN3	0.00398901	0.386528	0.243	0.132	1	IPF	SFXN3
OTUD4	0.00406589	0.36417	0.243	0.132	1	IPF	OTUD4
SHROOM3	0.00413045	0.575105	0.592	0.499	1	IPF	SHROOM3
ERP27	0.00423324	0.267978	0.155	0.067	1	IPF	ERP27
HIPK3	0.00425485	0.377683	0.262	0.147	1	IPF	HIPK3
OSBP	0.00431748	0.253529	0.194	0.092	1	IPF	OSBP
PDLIM1	0.00433398	0.529801	0.563	0.451	1	IPF	PDLIM1
JUNB	0.0044519	0.529596	0.466	0.322	1	IPF	JUNB
SEC24A	0.00456524	0.268778	0.136	0.055	1	IPF	SEC24A
SPRED1	0.00474143	0.27592	0.301	0.175	1	IPF	SPRED1
PRKD3	0.00478096	0.273752	0.184	0.087	1	IPF	PRKD3
DOK4	0.00489992	0.33707	0.233	0.125	1	IPF	DOK4
RPL17	0.00501284	0.452738	0.65	0.541	1	IPF	RPL17
SMARCD2	0.0050598	0.320716	0.146	0.065	1	IPF	SMARCD2
SETD7	0.00513168	0.266831	0.175	0.082	1	IPF	SETD7
RGP1	0.00519485	0.359254	0.214	0.112	1	IPF	RGP1
ICE2	0.00522982	0.287042	0.165	0.077	1	IPF	ICE2
ANXA1	0.00528938	0.626539	0.874	0.848	1	IPF	ANXA1
TOM1L2	0.00531727	0.453357	0.359	0.239	1	IPF	TOM1L2
SPAG1	0.00538519	0.302704	0.223	0.117	1	IPF	SPAG1
EVA1C	0.0054396	0.451274	0.204	0.107	1	IPF	EVA1C
BHLHE40	0.00551726	0.360159	0.175	0.085	1	IPF	BHLHE40
ZBED1	0.00552927	0.340133	0.136	0.057	1	IPF	ZBED1
SFN	0.00553875	1.39055	0.369	0.259	1	IPF	SFN
AFF4	0.00567687	0.314694	0.485	0.339	1	IPF	AFF4
NR4A1	0.00571426	0.424958	0.476	0.337	1	IPF	NR4A1
SH3RF1	0.00579919	0.372821	0.398	0.277	1	IPF	SH3RF1
NUP153	0.00592032	0.259427	0.272	0.155	1	IPF	NUP153
RIOK3	0.00596422	0.399426	0.427	0.294	1	IPF	RIOK3
CST6	0.00615846	0.775713	0.583	0.481	1	IPF	CST6
RND3	0.0062204	0.486089	0.165	0.077	1	IPF	RND3
NPC2	0.00627397	0.729109	0.553	0.419	1	IPF	NPC2
EPB41L3	0.00636519	0.491565	0.34	0.227	1	IPF	EPB41L3
COPA	0.00646946	0.262984	0.379	0.247	1	IPF	COPA
TLE2	0.00650773	0.315761	0.165	0.077	1	IPF	TLE2
TRAPPC9	0.00656661	0.299801	0.165	0.077	1	IPF	TRAPPC9
MAP2K3	0.00672669	0.405317	0.33	0.212	1	IPF	MAP2K3
LIMS1	0.00674836	0.29227	0.408	0.282	1	IPF	LIMS1
TCERG1	0.00693847	0.292279	0.223	0.12	1	IPF	TCERG1
EXT1	0.00764098	0.413046	0.233	0.13	1	IPF	EXT1
GOLGA8A	0.00773027	0.357597	0.456	0.324	1	IPF	GOLGA8A
NUFIP2	0.00783666	0.379605	0.282	0.17	1	IPF	NUFIP2
ASS1	0.00784853	0.364701	0.146	0.067	1	IPF	ASS1
LAPTM4B	0.00795919	0.302105	0.437	0.309	1	IPF	LAPTM4B
NPEPPS	0.00798977	0.36884	0.476	0.352	1	IPF	NPEPPS
SRRM2	0.00810877	0.381026	0.65	0.584	1	IPF	SRRM2
XPO4	0.00843215	0.437676	0.34	0.224	1	IPF	XPO4
NCBP3	0.00863806	0.436705	0.282	0.177	1	IPF	NCBP3
CD81	0.00868552	0.370901	0.66	0.584	1	IPF	CD81
TMEM263	0.00885764	0.402694	0.204	0.112	1	IPF	TMEM263
ELOVL5	0.00889166	0.404897	0.544	0.411	1	IPF	ELOVL5
PIGU	0.00897688	0.300859	0.136	0.062	1	IPF	PIGU
HINT3	0.00906584	0.288814	0.252	0.147	1	IPF	HINT3
RNF213	0.00920243	0.571377	0.612	0.514	1	IPF	RNF213
ABCA8	0.00924108	0.398508	0.476	0.347	1	IPF	ABCA8
ZBTB43	0.00945216	0.259845	0.223	0.122	1	IPF	ZBTB43
RHOB	0.00951791	0.269475	0.553	0.439	1	IPF	RHOB
SMIM22	0.0095506	0.386807	0.252	0.155	1	IPF	SMIM22
PFKFB2	0.00958444	0.309183	0.146	0.067	1	IPF	PFKFB2
DDX3X	0.00972316	0.450109	0.437	0.322	1	IPF	DDX3X
KDM7A	0.00981355	0.298391	0.165	0.082	1	IPF	KDM7A
UBE2Q1	0.0098554	0.269169	0.184	0.095	1	IPF	UBE2Q1
HIF1A	0.00994228	0.302819	0.243	0.14	1	IPF	HIF1A

## Sheet: AT2_DEGs
	p_val	avg_log2FC	pct.1	pct.2	p_val_adj	cluster	gene
SLPI	0	2.22433	0.995	0.931	0	Control	SLPI
PLA2G1B	0	1.31632	0.823	0.434	0	Control	PLA2G1B
FABP5	0	1.29626	0.956	0.708	0	Control	FABP5
TACC2	0	1.2828	0.844	0.452	0	Control	TACC2
CEBPD	0	1.18268	0.958	0.763	0	Control	CEBPD
JUNB	0	1.1537	0.918	0.593	0	Control	JUNB
FMO5	0	1.04835	0.695	0.204	0	Control	FMO5
BTG2	0	0.966288	0.803	0.394	0	Control	BTG2
DCXR	0	0.932119	0.929	0.657	0	Control	DCXR
NR1D1	0	0.931052	0.484	0.058	0	Control	NR1D1
IER2	0	0.928238	0.896	0.524	0	Control	IER2
MGST1	0	0.92034	0.986	0.928	0	Control	MGST1
RBM3	0	0.872195	0.922	0.624	0	Control	RBM3
CYP51A1	0	0.862081	0.665	0.243	0	Control	CYP51A1
CRTAC1	0	0.848909	0.701	0.189	0	Control	CRTAC1
BLVRB	0	0.776975	0.923	0.613	0	Control	BLVRB
FADS1	0	0.752879	0.616	0.196	0	Control	FADS1
CREG1	0	0.743475	0.739	0.289	0	Control	CREG1
SLC27A3	0	0.7203	0.616	0.172	0	Control	SLC27A3
S100A14	0	0.719651	0.954	0.751	0	Control	S100A14
GLTSCR2	0	0.715928	0.897	0.557	0	Control	GLTSCR2
ACAT2	0	0.698289	0.612	0.19	0	Control	ACAT2
SLC25A6	0	0.691942	0.961	0.794	0	Control	SLC25A6
PEBP1	0	0.691345	0.963	0.833	0	Control	PEBP1
EEF2	0	0.688466	0.985	0.898	0	Control	EEF2
EEF1G	0	0.633276	0.929	0.606	0	Control	EEF1G
GNB2L1	0	0.602714	0.991	0.962	0	Control	GNB2L1
RPS4X	0	0.597013	0.993	0.984	0	Control	RPS4X
MYLK	0	0.590993	0.389	0.046	0	Control	MYLK
RPL11	0	0.586049	0.997	0.991	0	Control	RPL11
RPS3	0	0.58493	0.991	0.984	0	Control	RPS3
RPL14	0	0.562363	0.992	0.967	0	Control	RPL14
FAU	0	0.533962	0.99	0.966	0	Control	FAU
RPL18	0	0.532522	0.995	0.984	0	Control	RPL18
RPS2	0	0.526129	0.995	0.979	0	Control	RPS2
RPL10	0	0.516975	0.998	0.997	0	Control	RPL10
RPLP0	0	0.460765	0.996	0.991	0	Control	RPLP0
EEF1A1	0	0.318781	1	0.999	0	Control	EEF1A1
RPL5	7.19883e-307	0.535399	0.983	0.948	1.9922e-302	Control	RPL5
RPL19	5.67503e-306	0.439598	0.995	0.987	1.57051e-301	Control	RPL19
TMEM97	1.63214e-302	0.702186	0.688	0.273	4.51678e-298	Control	TMEM97
NUDT16	1.44143e-301	0.652369	0.681	0.262	3.98902e-297	Control	NUDT16
PEBP4	1.72135e-297	0.739269	0.913	0.652	4.76365e-293	Control	PEBP4
FDPS	2.31258e-289	0.738184	0.789	0.395	6.39983e-285	Control	FDPS
SLC25A5	1.34019e-283	0.600903	0.966	0.85	3.70883e-279	Control	SLC25A5
EIF4EBP3	2.76416e-279	0.482853	0.485	0.113	7.64954e-275	Control	EIF4EBP3
DUOXA1	2.7541e-277	0.589286	0.725	0.298	7.62169e-273	Control	DUOXA1
ZNF385B	1.99858e-276	0.669811	0.79	0.365	5.53087e-272	Control	ZNF385B
SPTSSA	4.29384e-274	0.654585	0.904	0.626	1.18828e-269	Control	SPTSSA
SEPP1	2.20676e-271	0.647697	0.964	0.814	6.107e-267	Control	SEPP1
CYB5A	5.58916e-271	0.570655	0.995	0.974	1.54674e-266	Control	CYB5A
TMEM245	4.27724e-269	0.691519	0.724	0.337	1.18368e-264	Control	TMEM245
CHPT1	1.15791e-267	0.516582	0.561	0.172	3.20441e-263	Control	CHPT1
SELENBP1	1.81928e-265	0.605634	0.954	0.738	5.03468e-261	Control	SELENBP1
HSD17B6	1.21941e-264	0.671196	0.754	0.344	3.37459e-260	Control	HSD17B6
SDR16C5	1.18206e-263	0.697477	0.83	0.476	3.27124e-259	Control	SDR16C5
SOD3	1.04691e-262	0.86235	0.864	0.577	2.89722e-258	Control	SOD3
C14orf1	4.91171e-261	0.653799	0.792	0.426	1.35927e-256	Control	C14orf1
RPS10	7.83015e-260	0.452817	0.978	0.948	2.16692e-255	Control	RPS10
FASN	8.99831e-260	0.795455	0.885	0.599	2.49019e-255	Control	FASN
NFKBIA	2.19523e-256	1.02575	0.923	0.714	6.07507e-252	Control	NFKBIA
BFAR	2.1489e-255	0.579736	0.721	0.328	5.94687e-251	Control	BFAR
SECISBP2L	1.28637e-254	0.68767	0.829	0.465	3.55991e-250	Control	SECISBP2L
IL34	1.11745e-251	0.354473	0.299	0.024	3.09242e-247	Control	IL34
INSIG1	1.32171e-245	0.666385	0.75	0.363	3.65771e-241	Control	INSIG1
SNHG7	5.83903e-245	0.729735	0.789	0.436	1.61589e-240	Control	SNHG7
PRDX6	1.22617e-244	0.563599	0.93	0.713	3.39331e-240	Control	PRDX6
RPS5	7.55401e-244	0.485398	0.987	0.966	2.0905e-239	Control	RPS5
AC007405.6	9.51609e-244	0.507168	0.662	0.26	2.63348e-239	Control	AC007405.6
NACA	7.55822e-243	0.450081	0.976	0.923	2.09166e-238	Control	NACA
MCCC1	1.27584e-242	0.502902	0.605	0.215	3.53077e-238	Control	MCCC1
PIGR	2.03828e-240	0.966645	0.881	0.574	5.64073e-236	Control	PIGR
TTN	8.42334e-239	0.915541	0.689	0.319	2.33108e-234	Control	TTN
BCKDHA	1.00897e-237	0.371575	0.425	0.097	2.79222e-233	Control	BCKDHA
LPL	1.26716e-234	0.573297	0.576	0.201	3.50674e-230	Control	LPL
ZBTB16	3.27806e-232	0.367999	0.363	0.065	9.0717e-228	Control	ZBTB16
RAB20	5.60347e-232	0.439982	0.533	0.172	1.5507e-227	Control	RAB20
RPS9	3.36868e-229	0.435019	0.991	0.982	9.32248e-225	Control	RPS9
PMM1	7.32142e-228	0.585526	0.806	0.451	2.02613e-223	Control	PMM1
C1orf210	5.587e-223	0.39024	0.519	0.164	1.54615e-218	Control	C1orf210
TMEM238	7.70069e-222	0.390841	0.479	0.139	2.13109e-217	Control	TMEM238
GSTA4	4.3245e-220	0.521937	0.745	0.359	1.19676e-215	Control	GSTA4
CIRBP	2.53687e-219	0.494549	0.961	0.813	7.02054e-215	Control	CIRBP
HIST1H1E	5.60569e-219	0.519455	0.374	0.081	1.55132e-214	Control	HIST1H1E
ZFP36	1.10188e-216	0.91469	0.939	0.767	3.04934e-212	Control	ZFP36
SFTPB	3.14779e-210	0.484315	1	0.992	8.7112e-206	Control	SFTPB
RPS14	6.63501e-210	0.362111	0.99	0.99	1.83617e-205	Control	RPS14
RPL30	6.26125e-209	0.397902	0.992	0.976	1.73274e-204	Control	RPL30
TXNIP	1.89059e-207	0.936461	0.763	0.464	5.23203e-203	Control	TXNIP
XIST	2.05842e-207	0.415335	0.327	0.053	5.69648e-203	Control	XIST
NECAB1	3.36405e-206	0.340754	0.406	0.098	9.30968e-202	Control	NECAB1
IDI1	5.2929e-205	0.556652	0.759	0.403	1.46476e-200	Control	IDI1
PHB2	6.72278e-204	0.481933	0.791	0.422	1.86046e-199	Control	PHB2
POLR2C	1.16422e-203	0.48498	0.705	0.337	3.22185e-199	Control	POLR2C
MID1IP1	1.81668e-203	0.714466	0.853	0.553	5.02747e-199	Control	MID1IP1
ALKBH7	2.45076e-199	0.498486	0.81	0.466	6.78224e-195	Control	ALKBH7
AC090498.1	1.91479e-198	0.37706	0.998	0.97	5.299e-194	Control	AC090498.1
FCHO2	4.39126e-198	0.427729	0.586	0.231	1.21524e-193	Control	FCHO2
MFSD2A	1.67412e-197	0.563618	0.813	0.477	4.63297e-193	Control	MFSD2A
RPL18A	1.25472e-196	0.38482	0.988	0.981	3.47232e-192	Control	RPL18A
HHIP-AS1	4.25899e-196	0.431133	0.567	0.215	1.17863e-191	Control	HHIP-AS1
CTNNBIP1	1.35851e-195	0.430015	0.634	0.276	3.75954e-191	Control	CTNNBIP1
PRDX5	3.0153e-195	0.421718	0.975	0.914	8.34453e-191	Control	PRDX5
TKT	1.26297e-194	0.490621	0.934	0.726	3.49513e-190	Control	TKT
ELF3	1.77699e-193	0.826909	0.862	0.601	4.91765e-189	Control	ELF3
MACROD2	2.59124e-193	0.582077	0.687	0.331	7.171e-189	Control	MACROD2
SQLE	6.91525e-192	0.530178	0.685	0.339	1.91373e-187	Control	SQLE
CLDN4	1.27791e-189	0.5952	0.921	0.667	3.53649e-185	Control	CLDN4
CYC1	1.35268e-189	0.396456	0.646	0.285	3.74342e-185	Control	CYC1
EIF3F	3.60723e-189	0.469589	0.879	0.591	9.98265e-185	Control	EIF3F
PCYT2	1.41684e-188	0.330576	0.454	0.141	3.92096e-184	Control	PCYT2
ACOT2	2.19911e-188	0.298362	0.379	0.095	6.08581e-184	Control	ACOT2
LL22NC03-N95F10.1	5.74161e-188	0.58677	0.649	0.312	1.58893e-183	Control	LL22NC03-N95F10.1
LIMCH1	6.23922e-188	0.528923	0.776	0.428	1.72664e-183	Control	LIMCH1
SERPING1	2.20232e-187	0.477087	0.685	0.322	6.09471e-183	Control	SERPING1
STX10	5.04503e-186	0.379116	0.603	0.249	1.39616e-181	Control	STX10
HMGCS1	1.02584e-185	0.491218	0.676	0.32	2.83892e-181	Control	HMGCS1
SLC25A3	1.015e-182	0.463531	0.938	0.784	2.80891e-178	Control	SLC25A3
NPR1	4.73154e-182	0.288072	0.307	0.057	1.30941e-177	Control	NPR1
CMTM8	1.63351e-181	0.392671	0.659	0.295	4.52057e-177	Control	CMTM8
ALDH2	2.5924e-181	0.489626	0.899	0.655	7.1742e-177	Control	ALDH2
DUOX1	8.32401e-181	0.497775	0.838	0.513	2.30359e-176	Control	DUOX1
RPSA	1.91556e-180	0.433095	0.98	0.937	5.30112e-176	Control	RPSA
CIART	2.82886e-180	0.318185	0.26	0.036	7.8286e-176	Control	CIART
APOC1	6.98158e-180	0.472243	0.603	0.26	1.93208e-175	Control	APOC1
UBTD1	1.11658e-179	0.37649	0.636	0.275	3.09002e-175	Control	UBTD1
VSIG10	1.65198e-178	0.313705	0.364	0.09	4.57169e-174	Control	VSIG10
MPST	2.8001e-178	0.451373	0.814	0.481	7.749e-174	Control	MPST
ACADL	1.33214e-177	0.383558	0.542	0.209	3.68656e-173	Control	ACADL
ACAT1	1.07937e-176	0.394626	0.675	0.317	2.98704e-172	Control	ACAT1
C1GALT1	2.57166e-175	0.343042	0.479	0.168	7.11682e-171	Control	C1GALT1
RNASE4	1.44542e-173	0.318957	0.408	0.124	4.00006e-169	Control	RNASE4
MRPS18B	1.52219e-173	0.334065	0.563	0.225	4.21251e-169	Control	MRPS18B
PCSK9	1.90986e-173	0.308193	0.328	0.074	5.28534e-169	Control	PCSK9
AKAP13	1.52059e-172	0.571874	0.917	0.693	4.20808e-168	Control	AKAP13
PER1	5.21101e-171	0.433704	0.666	0.318	1.44209e-166	Control	PER1
PIP5K1B	9.24957e-171	0.365966	0.585	0.24	2.55973e-166	Control	PIP5K1B
AVPI1	3.5783e-170	0.387307	0.392	0.117	9.90259e-166	Control	AVPI1
RNH1	3.34373e-169	0.417061	0.785	0.426	9.25343e-165	Control	RNH1
RPS25	1.59474e-168	0.317918	0.983	0.977	4.41328e-164	Control	RPS25
LGALS3	1.9077e-168	0.464431	0.961	0.795	5.27938e-164	Control	LGALS3
FDFT1	3.96581e-168	0.472759	0.802	0.487	1.0975e-163	Control	FDFT1
IMPDH2	3.42732e-167	0.376852	0.634	0.293	9.48477e-163	Control	IMPDH2
RPL3	1.17131e-166	0.287803	0.99	0.988	3.24149e-162	Control	RPL3
GRINA	1.17333e-166	0.458335	0.746	0.407	3.24707e-162	Control	GRINA
CYBRD1	1.91928e-166	0.38888	0.675	0.318	5.31142e-162	Control	CYBRD1
HOPX	2.2356e-166	0.552823	0.99	0.956	6.18679e-162	Control	HOPX
EBP	9.97252e-166	0.37766	0.603	0.268	2.75979e-161	Control	EBP
ECH1	1.05121e-164	0.459602	0.833	0.526	2.90913e-160	Control	ECH1
PIM3	3.06797e-164	0.487778	0.775	0.447	8.4903e-160	Control	PIM3
ASAH1	8.20117e-164	0.444891	0.96	0.831	2.26959e-159	Control	ASAH1
2023-03-01	2.94018e-163	0.28815	0.442	0.146	8.13664e-159	Control	2023-03-01
BTG1	4.80871e-163	0.443547	0.889	0.618	1.33076e-158	Control	BTG1
NCL	5.26256e-162	0.460334	0.84	0.533	1.45636e-157	Control	NCL
MLX	3.95607e-160	0.342111	0.619	0.278	1.0948e-155	Control	MLX
ISG20	3.7747e-157	0.311529	0.428	0.146	1.04461e-152	Control	ISG20
IL20RA	1.33742e-156	0.286561	0.356	0.099	3.70118e-152	Control	IL20RA
CSRNP1	8.86228e-156	0.327597	0.536	0.218	2.45255e-151	Control	CSRNP1
PIGA	1.34187e-155	0.37261	0.509	0.201	3.7135e-151	Control	PIGA
RCC1	7.78632e-155	0.30841	0.504	0.197	2.15479e-150	Control	RCC1
ALDOA	1.95191e-154	0.416047	0.919	0.736	5.40172e-150	Control	ALDOA
C21orf2	2.08788e-153	0.267993	0.44	0.153	5.778e-149	Control	C21orf2
HSPA8	2.64722e-153	0.530847	0.902	0.693	7.32591e-149	Control	HSPA8
SLC51B	7.45661e-153	0.295613	0.215	0.027	2.06354e-148	Control	SLC51B
MVD	8.10744e-153	0.331958	0.524	0.213	2.24365e-148	Control	MVD
MYLIP	1.14893e-152	0.416051	0.546	0.238	3.17954e-148	Control	MYLIP
ID4	4.25886e-152	0.46512	0.6	0.283	1.1786e-147	Control	ID4
RPL29	5.2253e-152	0.335618	0.985	0.966	1.44605e-147	Control	RPL29
PNRC1	9.54545e-152	0.724762	0.878	0.658	2.64161e-147	Control	PNRC1
PCBP1	2.39812e-150	0.434818	0.892	0.672	6.63657e-146	Control	PCBP1
RPS23	2.88376e-150	0.293551	0.991	0.984	7.98051e-146	Control	RPS23
ATP1A1	1.46126e-149	0.495486	0.934	0.803	4.04389e-145	Control	ATP1A1
SARS	1.54796e-149	0.342305	0.665	0.326	4.28383e-145	Control	SARS
RPL9	6.338e-149	0.313438	0.983	0.976	1.75398e-144	Control	RPL9
HRSP12	2.07172e-147	0.279326	0.41	0.139	5.73329e-143	Control	HRSP12
RPS13	6.98442e-147	0.308889	0.989	0.987	1.93287e-142	Control	RPS13
PLLP	2.1267e-146	0.325751	0.521	0.218	5.88544e-142	Control	PLLP
EBPL	2.79402e-146	0.372766	0.725	0.389	7.73218e-142	Control	EBPL
EEF1B2	1.55502e-145	0.382949	0.959	0.854	4.30336e-141	Control	EEF1B2
DHCR7	1.35988e-144	0.33454	0.491	0.198	3.76334e-140	Control	DHCR7
LDLR	1.51512e-144	0.504758	0.8	0.488	4.19295e-140	Control	LDLR
PGD	1.56286e-144	0.302685	0.577	0.253	4.32507e-140	Control	PGD
IGBP1	7.82779e-144	0.300028	0.535	0.228	2.16626e-139	Control	IGBP1
RPL7A	1.40181e-143	0.297201	0.994	0.984	3.87938e-139	Control	RPL7A
SFTA2	9.89277e-143	0.353997	0.991	0.964	2.73773e-138	Control	SFTA2
BTF3	2.29267e-142	0.366501	0.95	0.849	6.34474e-138	Control	BTF3
CYP2B6	3.9228e-142	0.253638	0.218	0.033	1.0856e-137	Control	CYP2B6
TBC1D4	6.04451e-142	0.252063	0.331	0.092	1.67276e-137	Control	TBC1D4
KLF13	5.02827e-141	0.350473	0.543	0.241	1.39152e-136	Control	KLF13
LSS	2.16294e-140	0.31215	0.463	0.179	5.98571e-136	Control	LSS
GALE	8.59579e-140	0.321368	0.581	0.269	2.3788e-135	Control	GALE
EIF3L	9.10876e-140	0.366177	0.851	0.556	2.52076e-135	Control	EIF3L
C7orf55	3.11048e-139	0.334951	0.665	0.338	8.60794e-135	Control	C7orf55
BAIAP2	3.15252e-139	0.364159	0.659	0.329	8.72429e-135	Control	BAIAP2
EMD	4.54982e-138	0.319352	0.704	0.364	1.25912e-133	Control	EMD
TFCP2L1	6.3199e-138	0.385908	0.538	0.236	1.74897e-133	Control	TFCP2L1
EGLN2	6.50965e-137	0.275074	0.552	0.241	1.80148e-132	Control	EGLN2
RBPMS-AS1	1.49683e-136	0.28204	0.364	0.118	4.14233e-132	Control	RBPMS-AS1
SUSD2	2.89502e-136	0.450863	0.87	0.597	8.01168e-132	Control	SUSD2
SLC39A8	2.20698e-135	0.425276	0.909	0.667	6.10758e-131	Control	SLC39A8
FAM46B	3.37408e-135	0.311779	0.313	0.091	9.33744e-131	Control	FAM46B
MTCH1	6.44155e-135	0.368843	0.782	0.463	1.78263e-130	Control	MTCH1
MPC1	6.56905e-135	0.337073	0.665	0.341	1.81792e-130	Control	MPC1
HMGCR	1.28851e-134	0.335277	0.499	0.212	3.56581e-130	Control	HMGCR
RPS6KA2	3.514e-134	0.339586	0.661	0.335	9.72465e-130	Control	RPS6KA2
ARPC2	3.60158e-134	0.363826	0.932	0.786	9.96702e-130	Control	ARPC2
PRTG	7.02111e-134	0.257476	0.349	0.108	1.94302e-129	Control	PRTG
RPL24	4.11607e-133	0.31267	0.988	0.979	1.13908e-128	Control	RPL24
STARD3NL	6.15535e-133	0.327738	0.666	0.345	1.70343e-128	Control	STARD3NL
COX6A1	1.53023e-132	0.350947	0.961	0.821	4.23477e-128	Control	COX6A1
TOB1	2.36842e-132	0.358453	0.706	0.38	6.55436e-128	Control	TOB1
SC5D	4.72761e-132	0.344693	0.548	0.253	1.30832e-127	Control	SC5D
HIST1H4C	5.62075e-132	0.360282	0.621	0.312	1.55549e-127	Control	HIST1H4C
BNIP3	1.53669e-131	0.339486	0.681	0.358	4.25264e-127	Control	BNIP3
MGST3	2.28469e-131	0.393518	0.854	0.568	6.32265e-127	Control	MGST3
TUBA1C	1.09345e-129	0.293206	0.733	0.396	3.02602e-125	Control	TUBA1C
PLA2G10	1.88107e-129	0.357884	0.627	0.318	5.20568e-125	Control	PLA2G10
MRPL18	2.26453e-129	0.284106	0.627	0.304	6.26686e-125	Control	MRPL18
LDHB	6.2091e-129	0.359083	0.945	0.79	1.71831e-124	Control	LDHB
OXA1L	9.46444e-129	0.289231	0.671	0.343	2.61919e-124	Control	OXA1L
UBXN1	1.38522e-128	0.329815	0.738	0.401	3.83347e-124	Control	UBXN1
PSMA6	3.76928e-128	0.313945	0.733	0.395	1.04311e-123	Control	PSMA6
EIF5A	9.57926e-127	0.314009	0.736	0.413	2.65097e-122	Control	EIF5A
PLA2G16	6.73899e-126	0.369441	0.793	0.488	1.86495e-121	Control	PLA2G16
SMAGP	7.89213e-126	0.292408	0.563	0.263	2.18407e-121	Control	SMAGP
NDUFB9	2.93372e-125	0.331802	0.862	0.581	8.11877e-121	Control	NDUFB9
USP54	9.01024e-125	0.310112	0.525	0.234	2.49349e-120	Control	USP54
JUN	1.29031e-124	0.595376	0.93	0.795	3.5708e-120	Control	JUN
CNBP	1.62988e-124	0.354788	0.879	0.641	4.51054e-120	Control	CNBP
SEC11A	2.11575e-124	0.355791	0.856	0.566	5.85513e-120	Control	SEC11A
HAGH	1.02927e-123	0.253132	0.581	0.276	2.84841e-119	Control	HAGH
SUCLG1	1.08795e-123	0.250443	0.596	0.281	3.01078e-119	Control	SUCLG1
RBBP6	1.28031e-122	0.263255	0.501	0.215	3.54312e-118	Control	RBBP6
PPP1R15A	1.3302e-122	0.492002	0.748	0.459	3.68119e-118	Control	PPP1R15A
H3F3B	6.04195e-122	0.444162	0.991	0.942	1.67205e-117	Control	H3F3B
EIF3G	6.66554e-122	0.349177	0.802	0.495	1.84462e-117	Control	EIF3G
BNIP3L	2.62676e-121	0.370016	0.848	0.567	7.2693e-117	Control	BNIP3L
PGC	1.80371e-120	2.19323	0.868	0.702	4.99159e-116	Control	PGC
SDCCAG8	9.01723e-120	0.276909	0.639	0.32	2.49543e-115	Control	SDCCAG8
JAK1	1.94615e-119	0.413438	0.777	0.506	5.38576e-115	Control	JAK1
PSMB1	4.56724e-118	0.335426	0.819	0.51	1.26394e-113	Control	PSMB1
ESD	4.88596e-118	0.311896	0.755	0.433	1.35214e-113	Control	ESD
RPS27	2.74787e-117	0.316911	0.993	0.989	7.60444e-113	Control	RPS27
RASD1	3.01977e-116	0.329184	0.405	0.162	8.35691e-112	Control	RASD1
APEX1	3.13994e-114	0.25623	0.632	0.316	8.68947e-110	Control	APEX1
EIF4A3	4.84736e-114	0.301057	0.44	0.187	1.34146e-109	Control	EIF4A3
ATP6V0C	5.89209e-114	0.359417	0.88	0.609	1.63058e-109	Control	ATP6V0C
VEPH1	2.05708e-113	0.329173	0.751	0.434	5.69276e-109	Control	VEPH1
EIF3K	4.2576e-113	0.347755	0.864	0.622	1.17825e-108	Control	EIF3K
BCAP29	3.0966e-112	0.286434	0.602	0.302	8.56953e-108	Control	BCAP29
ERP29	2.41838e-111	0.346116	0.908	0.688	6.69262e-107	Control	ERP29
NR4A2	3.13621e-111	0.275588	0.326	0.113	8.67914e-107	Control	NR4A2
CTSC	5.35566e-111	0.257458	0.579	0.284	1.48213e-106	Control	CTSC
ACSL1	8.61014e-111	0.319066	0.703	0.392	2.38277e-106	Control	ACSL1
ELOVL5	2.7454e-110	0.323426	0.648	0.341	7.59763e-106	Control	ELOVL5
ANP32B	1.06874e-109	0.309338	0.738	0.433	2.95764e-105	Control	ANP32B
C1QBP	1.07408e-109	0.280622	0.703	0.389	2.97241e-105	Control	C1QBP
TMBIM4	3.02611e-109	0.315937	0.777	0.475	8.37447e-105	Control	TMBIM4
SELK	9.40294e-109	0.286365	0.715	0.4	2.60217e-104	Control	SELK
LTA4H	2.76122e-108	0.322135	0.815	0.518	7.64139e-104	Control	LTA4H
NDUFA6	4.04752e-108	0.328897	0.794	0.503	1.12011e-103	Control	NDUFA6
FAM105A	4.05326e-108	0.256507	0.291	0.094	1.1217e-103	Control	FAM105A
RP11-290D2.6	4.05971e-108	0.34789	0.162	0.022	1.12348e-103	Control	RP11-290D2.6
NECAB3	6.0023e-108	0.253957	0.585	0.289	1.66108e-103	Control	NECAB3
AK1	3.63344e-107	0.37416	0.946	0.832	1.00552e-102	Control	AK1
ADH5	4.93992e-107	0.304611	0.759	0.45	1.36707e-102	Control	ADH5
RPS21	5.57934e-106	0.325258	0.991	0.977	1.54403e-101	Control	RPS21
MRPS36	5.85918e-106	0.331806	0.783	0.495	1.62147e-101	Control	MRPS36
SBDS	7.89027e-106	0.319087	0.757	0.46	2.18355e-101	Control	SBDS
COBLL1	1.56646e-105	0.278682	0.639	0.337	4.33503e-101	Control	COBLL1
XRCC6	3.28686e-104	0.262743	0.731	0.409	9.09605e-100	Control	XRCC6
NAMPT	1.6469e-103	0.29744	0.651	0.359	4.55764e-99	Control	NAMPT
HYI	5.04395e-103	0.273989	0.717	0.408	1.39586e-98	Control	HYI
C16orf89	9.47375e-103	0.357217	0.914	0.691	2.62177e-98	Control	C16orf89
EIF3H	1.06558e-102	0.283682	0.853	0.57	2.94888e-98	Control	EIF3H
NFKBIZ	4.50698e-101	0.54012	0.679	0.431	1.24726e-96	Control	NFKBIZ
PPP1R10	1.84481e-100	0.262571	0.432	0.195	5.10532e-96	Control	PPP1R10
ETS2	3.14206e-99	0.308427	0.731	0.434	8.69532e-95	Control	ETS2
SRPRA	1.69855e-98	0.250714	0.54	0.27	4.70057e-94	Control	SRPRA
RPS18	3.22724e-98	0.269249	0.991	0.988	8.93107e-94	Control	RPS18
CEBPA	3.61096e-98	0.255475	0.557	0.282	9.99297e-94	Control	CEBPA
APOA1BP	7.71045e-98	0.258056	0.671	0.372	2.13379e-93	Control	APOA1BP
EIF3E	1.02413e-97	0.315991	0.865	0.635	2.83418e-93	Control	EIF3E
TUBB4B	1.1314e-97	0.309142	0.801	0.502	3.13104e-93	Control	TUBB4B
TOMM20	1.5625e-97	0.32883	0.851	0.599	4.32407e-93	Control	TOMM20
NRGN	3.67574e-97	0.306399	0.687	0.392	1.01722e-92	Control	NRGN
EHF	4.57844e-97	0.253258	0.515	0.253	1.26704e-92	Control	EHF
ARF1	1.59853e-96	0.284365	0.903	0.7	4.42377e-92	Control	ARF1
FGGY	4.66613e-96	0.30824	0.842	0.591	1.2913e-91	Control	FGGY
CXCL2	1.39831e-95	0.748233	0.67	0.472	3.86969e-91	Control	CXCL2
TM7SF2	3.24549e-95	0.287279	0.601	0.33	8.98158e-91	Control	TM7SF2
ECHDC1	3.78432e-95	0.265862	0.721	0.426	1.04727e-90	Control	ECHDC1
RGS16	3.94108e-95	0.429425	0.512	0.274	1.09065e-90	Control	RGS16
SFTPC	4.30497e-95	0.396383	0.995	0.944	1.19136e-90	Control	SFTPC
HSD17B4	4.79908e-95	0.290238	0.758	0.461	1.3281e-90	Control	HSD17B4
NAPA	1.68444e-94	0.278711	0.804	0.522	4.66151e-90	Control	NAPA
ADIRF	2.30054e-94	0.378952	0.714	0.441	6.36651e-90	Control	ADIRF
CNN2	1.56901e-93	0.280837	0.757	0.47	4.34208e-89	Control	CNN2
SERP1	2.21662e-93	0.2915	0.958	0.841	6.13427e-89	Control	SERP1
EGR1	1.0177e-92	0.284904	0.794	0.506	2.81638e-88	Control	EGR1
TSC22D3	1.10586e-92	0.487622	0.769	0.54	3.06035e-88	Control	TSC22D3
NPM1	4.07797e-92	0.291381	0.959	0.863	1.12854e-87	Control	NPM1
CEBPB	6.78092e-92	0.313476	0.671	0.387	1.87655e-87	Control	CEBPB
DDT	1.39863e-91	0.303689	0.788	0.52	3.87058e-87	Control	DDT
HNRNPF	5.28434e-91	0.263012	0.714	0.419	1.46239e-86	Control	HNRNPF
MMP28	2.83303e-90	0.260008	0.683	0.392	7.84014e-86	Control	MMP28
MAP1LC3A	7.22323e-90	0.264976	0.723	0.427	1.99896e-85	Control	MAP1LC3A
GNG5	8.73761e-90	0.263992	0.96	0.843	2.41805e-85	Control	GNG5
AZGP1	1.91223e-89	0.409036	0.249	0.083	5.29191e-85	Control	AZGP1
C1orf43	2.42422e-88	0.263256	0.794	0.52	6.70879e-84	Control	C1orf43
PSMD8	3.49357e-88	0.26038	0.723	0.426	9.6681e-84	Control	PSMD8
PABPC1	4.01586e-88	0.254139	0.957	0.838	1.11135e-83	Control	PABPC1
DUSP1	9.40527e-88	0.609343	0.903	0.761	2.60281e-83	Control	DUSP1
SQSTM1	1.91847e-86	0.271957	0.963	0.853	5.30918e-82	Control	SQSTM1
ATP5B	2.42444e-86	0.277693	0.818	0.558	6.7094e-82	Control	ATP5B
PPA1	9.02843e-86	0.291441	0.925	0.752	2.49853e-81	Control	PPA1
COX4I1	3.57992e-85	0.264865	0.959	0.866	9.90706e-81	Control	COX4I1
TUFM	3.31954e-84	0.252548	0.719	0.432	9.1865e-80	Control	TUFM
MSMO1	5.77879e-84	0.304365	0.784	0.534	1.59922e-79	Control	MSMO1
CSF3R	2.17355e-83	0.292557	0.78	0.486	6.01508e-79	Control	CSF3R
POLR1D	2.98688e-83	0.278176	0.814	0.554	8.26588e-79	Control	POLR1D
TNFAIP3	7.17977e-83	0.29679	0.287	0.113	1.98693e-78	Control	TNFAIP3
FAM177A1	8.3007e-81	0.304325	0.894	0.698	2.29714e-76	Control	FAM177A1
AGPAT2	1.04663e-80	0.339189	0.843	0.618	2.89644e-76	Control	AGPAT2
TPI1	1.10923e-80	0.280018	0.938	0.773	3.0697e-76	Control	TPI1
EFNA1	7.88121e-80	0.299456	0.736	0.47	2.18105e-75	Control	EFNA1
ALCAM	8.75482e-80	0.269896	0.69	0.408	2.42281e-75	Control	ALCAM
SIVA1	2.09348e-78	0.264645	0.795	0.526	5.79351e-74	Control	SIVA1
HIST1H2BC	3.71808e-78	0.268412	0.215	0.071	1.02894e-73	Control	HIST1H2BC
ID3	2.0086e-77	0.469729	0.623	0.392	5.55859e-73	Control	ID3
GADD45B	1.77665e-75	0.337496	0.753	0.505	4.91671e-71	Control	GADD45B
CA2	4.73094e-75	0.323259	0.713	0.473	1.30924e-70	Control	CA2
HIST1H1C	8.52325e-75	0.288548	0.461	0.249	2.35873e-70	Control	HIST1H1C
CHI3L2	1.52414e-69	0.269762	0.371	0.183	4.21789e-65	Control	CHI3L2
ATF3	3.53241e-68	0.321686	0.678	0.447	9.7756e-64	Control	ATF3
TFPI	1.11184e-62	0.384601	0.736	0.542	3.0769e-58	Control	TFPI
PTPN13	3.89234e-62	0.273525	0.733	0.482	1.07717e-57	Control	PTPN13
SOCS3	6.45589e-55	0.356613	0.525	0.345	1.7866e-50	Control	SOCS3
PEG10	3.87968e-53	0.316008	0.545	0.351	1.07366e-48	Control	PEG10
GEM	1.47346e-46	0.372969	0.368	0.216	4.07764e-42	Control	GEM
HSPA1B	4.3901e-43	0.850508	0.636	0.566	1.21492e-38	Control	HSPA1B
S100A4	1.64675e-42	0.292025	0.502	0.315	4.5572e-38	Control	S100A4
FOS	4.46179e-42	0.42222	0.915	0.802	1.23475e-37	Control	FOS
HP	1.0046e-40	0.306648	0.179	0.079	2.78014e-36	Control	HP
UBC	3.90902e-38	0.299442	0.978	0.935	1.08178e-33	Control	UBC
CTSH	1.39176e-34	0.253081	0.989	0.972	3.85155e-30	Control	CTSH
LAMP3	2.34652e-33	0.269798	0.922	0.757	6.49376e-29	Control	LAMP3
ID1	3.50531e-31	0.27571	0.645	0.482	9.70059e-27	Control	ID1
FLRT3	1.26915e-29	0.31703	0.611	0.448	3.51224e-25	Control	FLRT3
DNAJB1	4.5747e-21	0.329997	0.752	0.625	1.266e-16	Control	DNAJB1
HSPA5	1.2517e-11	0.377486	0.773	0.607	3.46396e-07	Control	HSPA5
CRIP1	0	2.43815	0.659	0.153	0	IPF	CRIP1
S100A10	0	2.19557	0.969	0.819	0	IPF	S100A10
SCGB1A1	0	2.1326	0.71	0.22	0	IPF	SCGB1A1
SERPINA1	0	1.96491	0.965	0.912	0	IPF	SERPINA1
SEPW1	0	1.76975	0.965	0.869	0	IPF	SEPW1
MT-ND4	0	1.49563	0.923	0.977	0	IPF	MT-ND4
CD24	0	1.47037	0.445	0.074	0	IPF	CD24
TPPP3	0	1.41365	0.51	0.147	0	IPF	TPPP3
TPM1	0	1.35558	0.668	0.44	0	IPF	TPM1
RPS27L	0	1.35465	0.875	0.764	0	IPF	RPS27L
CRIP2	0	1.34657	0.45	0.068	0	IPF	CRIP2
MT-ND3	0	1.29853	0.929	0.984	0	IPF	MT-ND3
TIMP1	0	1.2454	0.472	0.119	0	IPF	TIMP1
C4orf48	0	1.14926	0.504	0.162	0	IPF	C4orf48
TMSB10	0	1.13539	0.986	0.965	0	IPF	TMSB10
TAGLN2	0	1.13384	0.895	0.877	0	IPF	TAGLN2
MT-CO3	0	1.01179	0.931	0.987	0	IPF	MT-CO3
NPC2	0	0.99942	0.993	0.991	0	IPF	NPC2
TMSB4X	0	0.986791	0.998	0.991	0	IPF	TMSB4X
IFITM3	0	0.875834	0.964	0.956	0	IPF	IFITM3
SERF2	0	0.786022	0.986	0.972	0	IPF	SERF2
MT-CO1	0	0.746392	0.933	0.988	0	IPF	MT-CO1
MT-ND2	1.51903e-295	0.974154	0.923	0.976	4.20376e-291	IPF	MT-ND2
GNAS	5.57051e-280	0.848084	0.872	0.835	1.54158e-275	IPF	GNAS
NEAT1	6.479e-262	0.980489	0.905	0.956	1.793e-257	IPF	NEAT1
WFDC2	6.48756e-222	0.849206	0.911	0.907	1.79537e-217	IPF	WFDC2
TNC	9.54071e-219	0.756796	0.233	0.019	2.64029e-214	IPF	TNC
MIF	9.8218e-219	0.645001	0.943	0.94	2.71809e-214	IPF	MIF
JUND	3.96145e-216	1.0633	0.814	0.753	1.09629e-211	IPF	JUND
TM4SF1	2.90777e-214	1.23619	0.71	0.544	8.04695e-210	IPF	TM4SF1
HSPA6	6.71843e-214	1.40739	0.262	0.035	1.85926e-209	IPF	HSPA6
ANXA2	2.13595e-213	1.16546	0.812	0.779	5.91104e-209	IPF	ANXA2
MT-ATP6	4.44157e-210	0.743129	0.928	0.983	1.22916e-205	IPF	MT-ATP6
GDF15	3.1313e-208	1.32312	0.64	0.408	8.66556e-204	IPF	GDF15
NNMT	9.7124e-208	1.13959	0.576	0.316	2.68781e-203	IPF	NNMT
CD63	4.31771e-207	0.623411	0.939	0.973	1.19488e-202	IPF	CD63
DUSP6	2.04858e-199	1.32636	0.582	0.38	5.66923e-195	IPF	DUSP6
GSN	2.1431e-193	1.03004	0.57	0.378	5.93082e-189	IPF	GSN
IL32	8.70145e-193	1.24216	0.336	0.096	2.40804e-188	IPF	IL32
CTSE	1.98887e-192	1.0951	0.492	0.244	5.504e-188	IPF	CTSE
MT-CO2	7.52256e-185	0.592652	0.935	0.988	2.08179e-180	IPF	MT-CO2
DPYSL2	2.16716e-182	0.9147	0.588	0.427	5.99739e-178	IPF	DPYSL2
TRAM1	1.30367e-180	0.880512	0.751	0.729	3.60779e-176	IPF	TRAM1
SERPIND1	5.52392e-177	0.660537	0.182	0.011	1.52869e-172	IPF	SERPIND1
UQCR10	8.7563e-171	0.569491	0.933	0.922	2.42322e-166	IPF	UQCR10
ROMO1	3.60283e-170	0.623215	0.817	0.825	9.97047e-166	IPF	ROMO1
FN1	4.72259e-170	1.21048	0.299	0.084	1.30693e-165	IPF	FN1
MUC1	1.2766e-167	0.626154	0.915	0.978	3.53286e-163	IPF	MUC1
GPX1	1.79885e-166	0.653434	0.898	0.902	4.97814e-162	IPF	GPX1
DMBT1	2.92091e-166	1.31097	0.445	0.223	8.08333e-162	IPF	DMBT1
MT-CYB	5.99382e-166	0.567648	0.931	0.984	1.65873e-161	IPF	MT-CYB
LBH	9.29725e-162	0.75109	0.221	0.037	2.57292e-157	IPF	LBH
AQP3	2.74249e-161	0.865347	0.807	0.79	7.58957e-157	IPF	AQP3
AGR3	7.14995e-161	0.848489	0.761	0.711	1.97868e-156	IPF	AGR3
TMEM213	7.22409e-161	0.548288	0.193	0.022	1.99919e-156	IPF	TMEM213
ATP5E	2.45084e-160	0.48224	0.971	0.953	6.78244e-156	IPF	ATP5E
PON2	1.87982e-158	0.754043	0.74	0.731	5.2022e-154	IPF	PON2
MDK	1.51034e-151	1.01619	0.238	0.052	4.17972e-147	IPF	MDK
LY6E	4.04949e-151	0.759967	0.627	0.477	1.12066e-146	IPF	LY6E
LGALS1	2.12527e-150	1.05327	0.265	0.071	5.88147e-146	IPF	LGALS1
GAS6	4.02781e-147	0.688557	0.271	0.076	1.11466e-142	IPF	GAS6
PHPT1	3.25317e-146	0.628603	0.766	0.779	9.00283e-142	IPF	PHPT1
IFITM2	4.91171e-146	0.585063	0.871	0.859	1.35927e-141	IPF	IFITM2
PKM	2.84672e-142	0.66043	0.726	0.732	7.87802e-138	IPF	PKM
POLR2L	9.12375e-142	0.517171	0.937	0.939	2.52491e-137	IPF	POLR2L
ABCC3	8.09258e-141	0.493535	0.205	0.037	2.23954e-136	IPF	ABCC3
S100A11	5.07316e-140	0.625254	0.948	0.967	1.40395e-135	IPF	S100A11
CALM2	1.63109e-139	0.605378	0.901	0.923	4.51387e-135	IPF	CALM2
ITGB6	3.7011e-139	0.843678	0.686	0.646	1.02424e-134	IPF	ITGB6
APLP2	5.54716e-138	0.548311	0.864	0.915	1.53512e-133	IPF	APLP2
PHLDA1	8.18623e-138	0.462119	0.15	0.011	2.26546e-133	IPF	PHLDA1
PDLIM4	1.33595e-136	0.467201	0.164	0.018	3.69711e-132	IPF	PDLIM4
IFI27	6.29849e-136	0.967514	0.435	0.224	1.74304e-131	IPF	IFI27
TMA7	7.40319e-134	0.464965	0.932	0.928	2.04876e-129	IPF	TMA7
MT-ND1	3.30942e-132	0.624594	0.927	0.98	9.1585e-128	IPF	MT-ND1
C12orf75	6.19587e-132	0.402565	0.135	0.007	1.71465e-127	IPF	C12orf75
AREG	9.26743e-132	1.38733	0.654	0.539	2.56467e-127	IPF	AREG
PFN1	1.06367e-130	0.496643	0.931	0.951	2.94361e-126	IPF	PFN1
LCN2	1.03283e-129	0.750375	0.423	0.218	2.85826e-125	IPF	LCN2
TIMP3	1.08887e-127	0.681957	0.207	0.045	3.01333e-123	IPF	TIMP3
NDNF	1.00635e-126	0.831429	0.47	0.307	2.78497e-122	IPF	NDNF
TGM2	5.18932e-125	0.434606	0.15	0.016	1.43609e-120	IPF	TGM2
AES	6.92592e-125	0.672774	0.629	0.568	1.91668e-120	IPF	AES
STOM	7.37224e-124	0.787481	0.654	0.616	2.04019e-119	IPF	STOM
IGFBP7	9.98735e-124	1.58343	0.285	0.106	2.7639e-119	IPF	IGFBP7
HSBP1	7.19307e-123	0.594059	0.713	0.715	1.99061e-118	IPF	HSBP1
PHLDA3	6.51531e-119	0.483952	0.29	0.112	1.80305e-114	IPF	PHLDA3
KRT8	5.50334e-118	0.795874	0.871	0.898	1.523e-113	IPF	KRT8
TESC	1.23922e-116	0.318193	0.122	0.007	3.42941e-112	IPF	TESC
HMGN3	3.00065e-116	0.490019	0.885	0.923	8.30399e-112	IPF	HMGN3
TGFB1	5.53816e-116	0.323014	0.167	0.029	1.53263e-111	IPF	TGFB1
CCND1	8.47281e-111	0.923419	0.605	0.521	2.34477e-106	IPF	CCND1
UQCRQ	1.53047e-109	0.457406	0.907	0.915	4.23541e-105	IPF	UQCRQ
AGRN	2.42451e-109	0.704866	0.394	0.232	6.70958e-105	IPF	AGRN
MYL6	7.66373e-109	0.544262	0.97	0.981	2.12086e-104	IPF	MYL6
LPCAT1	1.77027e-107	0.641477	0.866	0.909	4.89905e-103	IPF	LPCAT1
SDC1	3.10004e-106	0.693398	0.63	0.581	8.57906e-102	IPF	SDC1
ACTB	3.09224e-103	0.489654	0.995	0.996	8.55746e-99	IPF	ACTB
C8orf4	3.5228e-103	0.748263	0.737	0.646	9.749e-99	IPF	C8orf4
ITGA2	9.26986e-102	0.563771	0.144	0.023	2.56534e-97	IPF	ITGA2
RPL17	2.33607e-101	0.586252	0.865	0.904	6.46484e-97	IPF	RPL17
ECE1	1.71748e-98	0.362513	0.143	0.024	4.75295e-94	IPF	ECE1
HSPB1	4.94991e-98	0.40109	0.911	0.901	1.36984e-93	IPF	HSPB1
RCAN2	9.23789e-98	0.348625	0.163	0.036	2.55649e-93	IPF	RCAN2
DST	4.38869e-97	0.599206	0.177	0.045	1.21453e-92	IPF	DST
SPARC	3.42387e-96	0.312093	0.116	0.012	9.47521e-92	IPF	SPARC
BPIFB1	2.59073e-94	0.404255	0.12	0.014	7.16958e-90	IPF	BPIFB1
MMP7	1.10845e-93	1.61939	0.279	0.128	3.06753e-89	IPF	MMP7
DMKN	8.40326e-91	0.516551	0.702	0.715	2.32552e-86	IPF	DMKN
SOX4	5.50813e-90	1.05627	0.371	0.214	1.52432e-85	IPF	SOX4
HLA-A	7.0378e-90	0.512409	0.865	0.889	1.94764e-85	IPF	HLA-A
HSP90B1	8.13377e-90	0.59306	0.734	0.786	2.25094e-85	IPF	HSP90B1
SCEL	1.19985e-89	0.520334	0.238	0.092	3.32048e-85	IPF	SCEL
CEACAM6	1.87149e-89	1.33829	0.512	0.385	5.17917e-85	IPF	CEACAM6
BCAT1	8.68795e-89	0.692763	0.445	0.319	2.4043e-84	IPF	BCAT1
SMIM22	4.3308e-88	0.580575	0.641	0.626	1.19851e-83	IPF	SMIM22
NDUFB2	7.79246e-88	0.427228	0.827	0.866	2.15649e-83	IPF	NDUFB2
C4BPA	1.73569e-87	0.586528	0.766	0.775	4.80334e-83	IPF	C4BPA
KRT17	2.97565e-87	1.69021	0.117	0.016	8.23483e-83	IPF	KRT17
CDH3	6.52231e-86	0.358874	0.17	0.047	1.80498e-81	IPF	CDH3
CFL1	4.37233e-84	0.511747	0.867	0.91	1.21e-79	IPF	CFL1
GJA1	5.33321e-84	0.606369	0.298	0.155	1.47591e-79	IPF	GJA1
RPS17	7.20385e-84	0.411401	0.892	0.905	1.99359e-79	IPF	RPS17
CDKN1A	1.66059e-83	0.833574	0.467	0.332	4.59551e-79	IPF	CDKN1A
OST4	2.73042e-83	0.392704	0.89	0.912	7.55617e-79	IPF	OST4
CST6	3.33836e-83	0.596771	0.136	0.028	9.23858e-79	IPF	CST6
CD81	3.69619e-83	0.576596	0.724	0.764	1.02288e-78	IPF	CD81
ZMAT3	5.59339e-82	0.498551	0.262	0.123	1.54791e-77	IPF	ZMAT3
SRP14	3.67384e-80	0.405695	0.882	0.94	1.0167e-75	IPF	SRP14
UBL5	1.45531e-78	0.381303	0.861	0.898	4.02741e-74	IPF	UBL5
LAMC2	1.59041e-78	0.546836	0.154	0.042	4.40131e-74	IPF	LAMC2
B2M	1.42887e-77	0.336703	0.992	0.997	3.95425e-73	IPF	B2M
EMB	1.78869e-77	0.29842	0.172	0.054	4.95003e-73	IPF	EMB
WSB1	3.68583e-77	0.543655	0.843	0.897	1.02002e-72	IPF	WSB1
PCSK1N	8.25603e-77	0.749153	0.156	0.045	2.28477e-72	IPF	PCSK1N
TNFRSF10C	1.17367e-76	0.253324	0.141	0.034	3.248e-72	IPF	TNFRSF10C
GADD45A	1.82336e-76	0.405949	0.199	0.074	5.04597e-72	IPF	GADD45A
PPDPF	8.83756e-76	0.454597	0.97	0.97	2.44571e-71	IPF	PPDPF
MYO1G	3.09748e-75	0.262971	0.129	0.028	8.57197e-71	IPF	MYO1G
PHLDA2	1.01021e-74	0.745495	0.513	0.412	2.79564e-70	IPF	PHLDA2
ERAP2	1.46751e-74	0.258934	0.135	0.032	4.06118e-70	IPF	ERAP2
RRAD	4.31652e-74	0.876821	0.355	0.216	1.19455e-69	IPF	RRAD
PSD3	1.70793e-71	0.262681	0.123	0.027	4.72652e-67	IPF	PSD3
BAX	4.27732e-71	0.586475	0.55	0.526	1.1837e-66	IPF	BAX
CALD1	9.41692e-71	0.526247	0.129	0.031	2.60604e-66	IPF	CALD1
SCTR	1.51292e-69	0.534786	0.363	0.239	4.18685e-65	IPF	SCTR
GAPDH	2.03215e-68	0.490646	0.885	0.941	5.62377e-64	IPF	GAPDH
RAB27B	5.61637e-68	0.548637	0.366	0.241	1.55427e-63	IPF	RAB27B
CAMK1D	8.44766e-68	0.371703	0.241	0.112	2.3378e-63	IPF	CAMK1D
NTM	9.2378e-68	0.46547	0.117	0.026	2.55647e-63	IPF	NTM
CYSTM1	2.08235e-67	0.449827	0.749	0.81	5.7627e-63	IPF	CYSTM1
PLXNB2	9.14399e-67	0.577805	0.46	0.374	2.53051e-62	IPF	PLXNB2
CD74	1.45412e-66	0.367389	0.98	0.987	4.02412e-62	IPF	CD74
PALLD	8.84851e-66	0.374729	0.129	0.034	2.44874e-61	IPF	PALLD
SPINK5	1.25586e-65	0.847294	0.244	0.124	3.47546e-61	IPF	SPINK5
UQCR11	3.84702e-65	0.349292	0.884	0.906	1.06462e-60	IPF	UQCR11
VIM	4.7376e-65	0.983801	0.528	0.476	1.31108e-60	IPF	VIM
PLPP2	2.16143e-64	0.311876	0.132	0.036	5.98155e-60	IPF	PLPP2
DYNLL1	2.06432e-63	0.507535	0.706	0.742	5.71279e-59	IPF	DYNLL1
AQP1	2.11418e-63	0.899321	0.654	0.691	5.85079e-59	IPF	AQP1
SAT1	1.77734e-62	0.388262	0.994	0.994	4.91861e-58	IPF	SAT1
PRSS23	1.07513e-61	0.406216	0.125	0.034	2.97532e-57	IPF	PRSS23
PAM	6.84786e-61	0.54009	0.441	0.364	1.89508e-56	IPF	PAM
TMEM63B	2.82862e-60	0.556556	0.541	0.507	7.82791e-56	IPF	TMEM63B
RGS2	3.99304e-60	0.367998	0.153	0.054	1.10503e-55	IPF	RGS2
ALDH3A2	6.22113e-60	0.535857	0.401	0.306	1.72164e-55	IPF	ALDH3A2
CXCL17	3.77881e-59	0.493318	0.895	0.937	1.04575e-54	IPF	CXCL17
TNFRSF21	1.05674e-58	0.317868	0.16	0.06	2.92442e-54	IPF	TNFRSF21
RRM2B	1.17281e-58	0.456171	0.305	0.192	3.24565e-54	IPF	RRM2B
ABLIM1	8.63441e-58	0.558662	0.371	0.266	2.38949e-53	IPF	ABLIM1
PDLIM1	1.01563e-57	0.428807	0.748	0.805	2.81066e-53	IPF	PDLIM1
ATP5I	1.04877e-57	0.423237	0.746	0.785	2.90236e-53	IPF	ATP5I
MYADM	3.0619e-57	0.520412	0.258	0.146	8.47351e-53	IPF	MYADM
RND3	1.36203e-56	0.327808	0.116	0.032	3.76929e-52	IPF	RND3
QSOX1	5.63064e-56	0.541529	0.636	0.68	1.55822e-51	IPF	QSOX1
TPM4	1.88328e-55	0.530863	0.605	0.62	5.21178e-51	IPF	TPM4
HLA-DRA	1.24327e-54	0.345035	0.877	0.922	3.44063e-50	IPF	HLA-DRA
ECM1	1.1882e-53	0.269266	0.125	0.039	3.28821e-49	IPF	ECM1
TRIM22	1.8431e-53	0.418296	0.291	0.182	5.10061e-49	IPF	TRIM22
SH3BGRL3	1.62924e-52	0.557179	0.657	0.722	4.50877e-48	IPF	SH3BGRL3
EMP3	1.04092e-51	0.429158	0.248	0.14	2.88065e-47	IPF	EMP3
MARCKSL1	1.54094e-51	0.400192	0.105	0.028	4.26439e-47	IPF	MARCKSL1
CALR	2.64492e-50	0.452838	0.722	0.807	7.31956e-46	IPF	CALR
SMARCA5	4.64574e-50	0.536401	0.612	0.623	1.28566e-45	IPF	SMARCA5
S100A2	3.75586e-49	0.815984	0.152	0.063	1.0394e-44	IPF	S100A2
ATPIF1	3.78933e-49	0.347666	0.821	0.87	1.04866e-44	IPF	ATPIF1
CFH	5.84158e-49	0.31531	0.198	0.098	1.6166e-44	IPF	CFH
MDM2	1.90211e-48	0.505761	0.308	0.213	5.2639e-44	IPF	MDM2
USMG5	1.84763e-47	0.336217	0.814	0.865	5.11314e-43	IPF	USMG5
C19orf33	1.98032e-47	0.480342	0.767	0.801	5.48033e-43	IPF	C19orf33
ST6GAL1	3.30799e-47	0.318502	0.209	0.11	9.15452e-43	IPF	ST6GAL1
CDC42	2.00324e-46	0.426022	0.633	0.693	5.54375e-42	IPF	CDC42
TXNDC17	2.76912e-46	0.41861	0.723	0.79	7.66327e-42	IPF	TXNDC17
TIMP2	3.58992e-46	0.381479	0.218	0.121	9.93475e-42	IPF	TIMP2
ARL4C	3.26962e-45	0.422153	0.162	0.074	9.04835e-41	IPF	ARL4C
C1R	5.80702e-45	0.45157	0.376	0.289	1.60703e-40	IPF	C1R
SSR4	6.53858e-45	0.305369	0.873	0.938	1.80949e-40	IPF	SSR4
C14orf2	8.77065e-45	0.325582	0.792	0.855	2.42719e-40	IPF	C14orf2
PPP1R14B	3.23352e-44	0.393525	0.246	0.152	8.94845e-40	IPF	PPP1R14B
RAB31	1.03985e-43	0.490708	0.325	0.238	2.87769e-39	IPF	RAB31
TAGLN	2.80318e-43	0.752552	0.158	0.072	7.75753e-39	IPF	TAGLN
HLA-DRB1	3.40578e-43	0.302029	0.847	0.915	9.42515e-39	IPF	HLA-DRB1
HNRNPH1	5.68414e-43	0.488695	0.517	0.499	1.57303e-38	IPF	HNRNPH1
MAL2	9.47591e-43	0.396755	0.663	0.722	2.62236e-38	IPF	MAL2
NAPSA	4.33232e-42	0.274472	0.969	0.99	1.19893e-37	IPF	NAPSA
RPL13A	1.2485e-41	0.2938	0.954	0.956	3.45509e-37	IPF	RPL13A
TAPBP	3.4855e-41	0.480668	0.542	0.547	9.64577e-37	IPF	TAPBP
CCND2	4.2573e-41	0.622387	0.368	0.29	1.17817e-36	IPF	CCND2
IFI27L2	6.00027e-41	0.405715	0.365	0.289	1.66051e-36	IPF	IFI27L2
HLA-B	6.79868e-41	0.279543	0.874	0.921	1.88147e-36	IPF	HLA-B
SFTA1P	1.22562e-40	0.457239	0.689	0.703	3.39178e-36	IPF	SFTA1P
APP	3.34595e-40	0.623585	0.457	0.436	9.25957e-36	IPF	APP
ABCA7	4.0953e-40	0.367647	0.217	0.127	1.13333e-35	IPF	ABCA7
ADGRG1	2.09796e-39	0.25038	0.137	0.06	5.80589e-35	IPF	ADGRG1
PDLIM3	3.16402e-39	0.274482	0.146	0.065	8.75611e-35	IPF	PDLIM3
COA3	1.00727e-38	0.405171	0.623	0.681	2.78751e-34	IPF	COA3
MT-ND5	1.21448e-38	0.364373	0.917	0.975	3.36096e-34	IPF	MT-ND5
MINOS1	1.50288e-38	0.448828	0.514	0.521	4.15907e-34	IPF	MINOS1
KLF2	1.84193e-38	0.431122	0.292	0.196	5.09737e-34	IPF	KLF2
OCIAD2	2.56336e-38	0.755038	0.53	0.566	7.09384e-34	IPF	OCIAD2
TSPAN1	3.56061e-38	0.41833	0.214	0.128	9.85364e-34	IPF	TSPAN1
XAGE2	3.98952e-38	0.701213	0.116	0.044	1.10406e-33	IPF	XAGE2
IFITM1	6.47897e-38	0.402643	0.619	0.635	1.79299e-33	IPF	IFITM1
COL1A1	6.53555e-38	0.81784	0.162	0.084	1.80865e-33	IPF	COL1A1
ADGRF1	8.15794e-38	0.271246	0.171	0.088	2.25763e-33	IPF	ADGRF1
ZDHHC3	9.22339e-38	0.718034	0.508	0.524	2.55248e-33	IPF	ZDHHC3
CLIC5	2.37145e-37	0.428141	0.169	0.086	6.56275e-33	IPF	CLIC5
LAMB3	4.38002e-37	0.576568	0.318	0.245	1.21213e-32	IPF	LAMB3
SFN	3.75156e-36	0.702322	0.582	0.578	1.03821e-31	IPF	SFN
IFI6	3.95985e-36	0.309716	0.254	0.159	1.09585e-31	IPF	IFI6
MICAL2	5.40699e-36	0.392907	0.316	0.236	1.49633e-31	IPF	MICAL2
RASGRF1	5.65031e-36	0.513451	0.451	0.406	1.56367e-31	IPF	RASGRF1
COMMD6	1.1424e-35	0.299257	0.769	0.831	3.16147e-31	IPF	COMMD6
PSAP	1.24734e-35	0.469906	0.689	0.801	3.45189e-31	IPF	PSAP
CHI3L1	1.5084e-35	0.910093	0.36	0.294	4.17435e-31	IPF	CHI3L1
CTGF	1.54717e-35	0.447569	0.208	0.119	4.28165e-31	IPF	CTGF
NAP1L1	7.7104e-35	0.370375	0.581	0.604	2.13378e-30	IPF	NAP1L1
TCEB2	1.08842e-34	0.289052	0.831	0.891	3.0121e-30	IPF	TCEB2
CTSD	1.22535e-34	0.426839	0.754	0.865	3.39103e-30	IPF	CTSD
LRRK2	1.5902e-34	0.542294	0.771	0.892	4.40073e-30	IPF	LRRK2
NXN	4.31936e-34	0.269529	0.157	0.081	1.19534e-29	IPF	NXN
C1S	4.98257e-34	0.396779	0.288	0.211	1.37888e-29	IPF	C1S
VMP1	6.00012e-34	0.507653	0.532	0.541	1.66047e-29	IPF	VMP1
COL8A1	6.3442e-34	0.375817	0.299	0.219	1.75569e-29	IPF	COL8A1
HSPG2	1.7516e-33	0.472459	0.37	0.317	4.84738e-29	IPF	HSPG2
MYEOV2	3.66906e-33	0.387184	0.606	0.668	1.01538e-28	IPF	MYEOV2
EIF4G2	3.71252e-33	0.290174	0.808	0.872	1.0274e-28	IPF	EIF4G2
CCL2	5.19639e-33	0.694053	0.105	0.042	1.43805e-28	IPF	CCL2
LTBP3	1.12314e-32	0.391941	0.308	0.236	3.10817e-28	IPF	LTBP3
MYL9	2.32352e-32	0.525675	0.439	0.396	6.43011e-28	IPF	MYL9
DDX17	3.20362e-32	0.328784	0.746	0.82	8.8657e-28	IPF	DDX17
CADM1	5.10437e-32	0.424884	0.596	0.654	1.41258e-27	IPF	CADM1
PMEPA1	5.3445e-32	0.463923	0.189	0.115	1.47904e-27	IPF	PMEPA1
MGP	1.77408e-31	0.432996	0.16	0.084	4.90958e-27	IPF	MGP
TRIM2	4.33051e-31	0.354293	0.244	0.168	1.19842e-26	IPF	TRIM2
S100A6	8.66773e-31	0.313496	1	0.999	2.39871e-26	IPF	S100A6
LGALS3BP	1.97168e-30	0.394611	0.622	0.708	5.45644e-26	IPF	LGALS3BP
ATP11A	5.22245e-30	0.427382	0.599	0.65	1.44526e-25	IPF	ATP11A
DDIT4	6.88735e-30	0.415805	0.231	0.154	1.90601e-25	IPF	DDIT4
SESN3	7.83073e-30	0.290814	0.198	0.122	2.16708e-25	IPF	SESN3
PLEC	1.79298e-29	0.390305	0.261	0.19	4.96188e-25	IPF	PLEC
ICAM1	5.61247e-29	0.614104	0.657	0.662	1.5532e-24	IPF	ICAM1
CD151	6.65629e-29	0.497329	0.682	0.79	1.84206e-24	IPF	CD151
BCL2L1	8.84835e-29	0.481687	0.463	0.473	2.44869e-24	IPF	BCL2L1
CTSB	1.00572e-28	0.435906	0.521	0.557	2.78324e-24	IPF	CTSB
S100A13	2.06529e-28	0.316075	0.7	0.755	5.71548e-24	IPF	S100A13
PTGS2	2.60941e-28	0.624046	0.173	0.103	7.22129e-24	IPF	PTGS2
CRYM	2.82041e-28	0.37129	0.269	0.199	7.80519e-24	IPF	CRYM
MYL12B	4.9917e-28	0.326531	0.907	0.951	1.3814e-23	IPF	MYL12B
CLDN1	5.12229e-28	0.48296	0.234	0.165	1.41754e-23	IPF	CLDN1
ETV1	5.74471e-28	0.469752	0.503	0.515	1.58979e-23	IPF	ETV1
ETFB	1.33781e-27	0.362849	0.593	0.664	3.70226e-23	IPF	ETFB
PGM2L1	1.92493e-27	0.250757	0.123	0.061	5.32704e-23	IPF	PGM2L1
ARRDC3	2.77305e-27	0.438106	0.426	0.4	7.67413e-23	IPF	ARRDC3
CD59	2.99262e-27	0.274976	0.83	0.914	8.28177e-23	IPF	CD59
NDUFA1	6.06673e-27	0.300275	0.714	0.813	1.67891e-22	IPF	NDUFA1
ABHD2	6.38064e-27	0.452393	0.498	0.516	1.76578e-22	IPF	ABHD2
TSPAN13	6.78863e-27	0.391978	0.637	0.723	1.87869e-22	IPF	TSPAN13
THBS1	7.86347e-27	0.418138	0.109	0.052	2.17614e-22	IPF	THBS1
C1orf167	1.7205e-26	0.311404	0.187	0.12	4.76132e-22	IPF	C1orf167
TMEM191B	2.23367e-26	0.256332	0.159	0.094	6.18146e-22	IPF	TMEM191B
SEMA3B	5.51938e-26	0.254464	0.146	0.081	1.52743e-21	IPF	SEMA3B
PLXNB1	7.88489e-26	0.327747	0.243	0.176	2.18206e-21	IPF	PLXNB1
PLAUR	9.57841e-26	0.31425	0.118	0.06	2.65073e-21	IPF	PLAUR
DHCR24	1.20511e-25	0.342208	0.805	0.897	3.33502e-21	IPF	DHCR24
ITM2B	2.6645e-25	0.342053	0.853	0.946	7.37375e-21	IPF	ITM2B
SHFM1	2.81129e-25	0.276015	0.731	0.828	7.77995e-21	IPF	SHFM1
DAB2	4.79425e-25	0.388701	0.297	0.242	1.32676e-20	IPF	DAB2
WIF1	6.40605e-25	0.452875	0.684	0.7	1.77281e-20	IPF	WIF1
LMNA	8.03491e-25	0.482289	0.719	0.796	2.22358e-20	IPF	LMNA
RCAN1	1.80535e-24	0.423699	0.259	0.194	4.99611e-20	IPF	RCAN1
SLC16A4	2.50059e-24	0.251863	0.182	0.117	6.92015e-20	IPF	SLC16A4
RHOC	2.62582e-24	0.428252	0.36	0.328	7.2667e-20	IPF	RHOC
SCGB3A1	7.59443e-24	0.340105	0.827	0.735	2.10168e-19	IPF	SCGB3A1
FXYD3	1.00823e-23	0.361708	0.718	0.815	2.79017e-19	IPF	FXYD3
CFI	1.33353e-23	0.397901	0.4	0.384	3.6904e-19	IPF	CFI
PTMA	1.77165e-23	0.298271	0.984	0.989	4.90287e-19	IPF	PTMA
TP53INP1	2.14197e-23	0.284772	0.207	0.142	5.92769e-19	IPF	TP53INP1
CTTN	2.22023e-23	0.367232	0.44	0.433	6.14427e-19	IPF	CTTN
ITGB1	3.33449e-23	0.463561	0.577	0.658	9.22787e-19	IPF	ITGB1
CLSTN1	6.15745e-23	0.264369	0.18	0.118	1.70401e-18	IPF	CLSTN1
CXCL8	1.19684e-22	0.917615	0.147	0.088	3.31214e-18	IPF	CXCL8
SLC5A3	1.33822e-22	0.47274	0.264	0.208	3.7034e-18	IPF	SLC5A3
RAB11A	2.04525e-22	0.375483	0.545	0.621	5.66002e-18	IPF	RAB11A
KRT15	2.27976e-22	0.345265	0.143	0.085	6.309e-18	IPF	KRT15
FKBP1A	5.61988e-22	0.363215	0.634	0.731	1.55525e-17	IPF	FKBP1A
SLC25A29	1.27399e-21	0.256607	0.175	0.115	3.52564e-17	IPF	SLC25A29
FGG	1.40424e-21	0.901171	0.15	0.089	3.8861e-17	IPF	FGG
SLC22A31	1.57796e-21	0.37826	0.721	0.83	4.36685e-17	IPF	SLC22A31
WEE1	1.58329e-21	0.25588	0.167	0.108	4.38159e-17	IPF	WEE1
LAMA5	1.99473e-21	0.349474	0.247	0.189	5.52021e-17	IPF	LAMA5
HNRNPC	2.68844e-21	0.327882	0.578	0.639	7.43998e-17	IPF	HNRNPC
ANOS1	3.933e-21	0.261742	0.141	0.085	1.08842e-16	IPF	ANOS1
PPP4R1	4.98783e-21	0.368177	0.345	0.309	1.38033e-16	IPF	PPP4R1
PCSK2	5.34164e-21	0.31896	0.209	0.146	1.47824e-16	IPF	PCSK2
UBE2H	6.26157e-21	0.402158	0.36	0.336	1.73283e-16	IPF	UBE2H
HEXIM1	7.50523e-21	0.351605	0.246	0.19	2.077e-16	IPF	HEXIM1
CAPNS1	1.25212e-20	0.366563	0.492	0.524	3.46512e-16	IPF	CAPNS1
AP000769.1	2.81164e-20	0.808372	0.322	0.279	7.78094e-16	IPF	AP000769.1
TMEM98	2.8339e-20	0.488256	0.339	0.315	7.84253e-16	IPF	TMEM98
CD99	4.46108e-20	0.362712	0.503	0.545	1.23456e-15	IPF	CD99
CD55	6.01503e-20	0.30867	0.761	0.845	1.6646e-15	IPF	CD55
BCAP31	1.20765e-19	0.316925	0.592	0.687	3.34205e-15	IPF	BCAP31
TMC6	1.32685e-19	0.294654	0.27	0.219	3.67192e-15	IPF	TMC6
SDCBP	2.0034e-19	0.385465	0.534	0.6	5.54422e-15	IPF	SDCBP
NDUFA3	2.16887e-19	0.286476	0.678	0.782	6.00212e-15	IPF	NDUFA3
C3	2.3357e-19	0.404251	0.718	0.849	6.46381e-15	IPF	C3
PTP4A3	4.88636e-19	0.399366	0.32	0.281	1.35225e-14	IPF	PTP4A3
FTL	6.91264e-19	0.474751	0.999	1	1.913e-14	IPF	FTL
SEC61G	7.06578e-19	0.267762	0.805	0.877	1.95538e-14	IPF	SEC61G
REXO2	9.34521e-19	0.363653	0.468	0.501	2.58619e-14	IPF	REXO2
GOLGA8B	9.73962e-19	0.308155	0.266	0.214	2.69534e-14	IPF	GOLGA8B
TMEM54	1.75483e-18	0.327799	0.316	0.279	4.85632e-14	IPF	TMEM54
MYO1B	1.85258e-18	0.37678	0.542	0.586	5.12684e-14	IPF	MYO1B
FOLR1	4.18002e-18	0.286272	0.798	0.885	1.15678e-13	IPF	FOLR1
ENAH	4.78694e-18	0.280806	0.252	0.202	1.32474e-13	IPF	ENAH
GUK1	2.40199e-17	0.297842	0.713	0.821	6.64728e-13	IPF	GUK1
PPP2R5C	2.60051e-17	0.334123	0.398	0.388	7.19665e-13	IPF	PPP2R5C
STEAP4	3.51243e-17	0.489444	0.536	0.565	9.72029e-13	IPF	STEAP4
ADGRF5	4.27945e-17	0.293949	0.734	0.837	1.1843e-12	IPF	ADGRF5
GALNT1	5.81627e-17	0.301897	0.244	0.199	1.6096e-12	IPF	GALNT1
AGR2	8.89768e-17	0.356385	0.674	0.743	2.46234e-12	IPF	AGR2
RPN2	2.30153e-16	0.334094	0.6	0.693	6.36927e-12	IPF	RPN2
COX20	5.62478e-16	0.356486	0.452	0.482	1.5566e-11	IPF	COX20
PBXIP1	6.21537e-16	0.327892	0.288	0.252	1.72004e-11	IPF	PBXIP1
ANXA3	1.16844e-15	0.3694	0.3	0.261	3.23353e-11	IPF	ANXA3
NEDD9	1.84543e-15	0.475154	0.495	0.534	5.10704e-11	IPF	NEDD9
GALNT5	2.27023e-15	0.255638	0.209	0.161	6.28263e-11	IPF	GALNT5
ST14	2.2973e-15	0.299495	0.262	0.22	6.35755e-11	IPF	ST14
PPP1CB	2.42763e-15	0.401169	0.448	0.485	6.71823e-11	IPF	PPP1CB
CIB1	2.68941e-15	0.284386	0.597	0.688	7.44268e-11	IPF	CIB1
2023-09-09	3.64179e-15	0.311112	0.257	0.219	1.00783e-10	IPF	2023-09-09
MLLT1	3.64803e-15	0.304223	0.271	0.237	1.00956e-10	IPF	MLLT1
HIP1	5.58137e-15	0.291094	0.258	0.216	1.54459e-10	IPF	HIP1
ARPC1B	6.13825e-15	0.294172	0.679	0.788	1.6987e-10	IPF	ARPC1B
FAM107B	1.12068e-14	0.341077	0.321	0.299	3.10137e-10	IPF	FAM107B
NHSL1	2.37239e-14	0.330962	0.315	0.289	6.56535e-10	IPF	NHSL1
PABPN1	2.7401e-14	0.37037	0.415	0.429	7.58295e-10	IPF	PABPN1
WLS	3.19074e-14	0.306579	0.31	0.288	8.83006e-10	IPF	WLS
TEAD1	4.25687e-14	0.306911	0.274	0.24	1.17805e-09	IPF	TEAD1
ALPL	6.04088e-14	0.284213	0.72	0.801	1.67175e-09	IPF	ALPL
CTSZ	6.52638e-14	0.343377	0.354	0.348	1.80611e-09	IPF	CTSZ
SERPINB1	1.43235e-13	0.433931	0.563	0.633	3.96389e-09	IPF	SERPINB1
PLK3	1.94371e-13	0.27174	0.186	0.143	5.37901e-09	IPF	PLK3
SELM	1.95865e-13	0.277967	0.619	0.703	5.42038e-09	IPF	SELM
GNG12	2.86311e-13	0.268947	0.22	0.182	7.92337e-09	IPF	GNG12
CPM	3.99481e-13	0.268391	0.686	0.772	1.10552e-08	IPF	CPM
TYMP	5.24545e-13	0.348	0.387	0.385	1.45163e-08	IPF	TYMP
ITPR3	5.59138e-13	0.363544	0.498	0.557	1.54736e-08	IPF	ITPR3
MBNL1	6.01908e-13	0.255514	0.684	0.783	1.66572e-08	IPF	MBNL1
CLU	1.19954e-12	0.262347	0.319	0.286	3.31962e-08	IPF	CLU
TCIRG1	1.48228e-12	0.2752	0.233	0.195	4.10206e-08	IPF	TCIRG1
ENY2	1.60552e-12	0.286897	0.548	0.638	4.44311e-08	IPF	ENY2
FAAP20	2.4759e-12	0.288949	0.541	0.621	6.85181e-08	IPF	FAAP20
CDH1	2.66506e-12	0.401399	0.463	0.507	7.3753e-08	IPF	CDH1
KRT7	3.99256e-12	0.727299	0.699	0.717	1.1049e-07	IPF	KRT7
ATP2A2	4.59266e-12	0.334447	0.324	0.316	1.27097e-07	IPF	ATP2A2
SYNE1	5.60079e-12	0.358999	0.569	0.642	1.54996e-07	IPF	SYNE1
TMEM30A	5.79241e-12	0.287953	0.537	0.602	1.60299e-07	IPF	TMEM30A
FLNA	6.76735e-12	0.381324	0.525	0.601	1.8728e-07	IPF	FLNA
SPATS2L	7.01348e-12	0.289423	0.277	0.251	1.94091e-07	IPF	SPATS2L
AQP4	1.42453e-11	0.458574	0.552	0.645	3.94224e-07	IPF	AQP4
POMP	1.59521e-11	0.277951	0.596	0.719	4.41459e-07	IPF	POMP
WNK1	2.08219e-11	0.304608	0.573	0.651	5.76225e-07	IPF	WNK1
ARL6IP5	2.1584e-11	0.297472	0.597	0.704	5.97316e-07	IPF	ARL6IP5
CYBA	2.24879e-11	0.378081	0.34	0.333	6.22329e-07	IPF	CYBA
LENG8	2.55257e-11	0.381459	0.408	0.43	7.06398e-07	IPF	LENG8
MSN	2.78194e-11	0.260637	0.614	0.717	7.69873e-07	IPF	MSN
CHD3	3.35622e-11	0.287939	0.314	0.295	9.28801e-07	IPF	CHD3
UCP2	6.56725e-11	0.282358	0.255	0.227	1.81742e-06	IPF	UCP2
NFIX	7.04558e-11	0.302753	0.539	0.611	1.9498e-06	IPF	NFIX
OGT	9.15708e-11	0.326607	0.35	0.351	2.53413e-06	IPF	OGT
PPP1R1B	1.53189e-10	0.298148	0.309	0.292	4.23934e-06	IPF	PPP1R1B
FOSL2	1.833e-10	0.283041	0.234	0.204	5.07265e-06	IPF	FOSL2
PTPRF	2.01255e-10	0.316158	0.379	0.389	5.56953e-06	IPF	PTPRF
MEGF6	2.30436e-10	0.328236	0.295	0.279	6.37708e-06	IPF	MEGF6
KRT18	3.59535e-10	0.413884	0.833	0.928	9.94978e-06	IPF	KRT18
CCNL2	4.80196e-10	0.339705	0.353	0.359	1.32889e-05	IPF	CCNL2
ITGAV	6.82173e-10	0.386187	0.209	0.18	1.88784e-05	IPF	ITGAV
MACC1	8.61991e-10	0.305405	0.202	0.172	2.38547e-05	IPF	MACC1
PTK7	1.63015e-09	0.309181	0.34	0.342	4.51128e-05	IPF	PTK7
GLS	1.70824e-09	0.351508	0.512	0.572	4.72739e-05	IPF	GLS
MAGED1	1.94685e-09	0.29146	0.314	0.307	5.38771e-05	IPF	MAGED1
ITGA3	2.05704e-09	0.38074	0.38	0.4	5.69265e-05	IPF	ITGA3
TMOD3	2.70285e-09	0.367216	0.363	0.38	7.47986e-05	IPF	TMOD3
DCBLD2	7.79295e-09	0.301023	0.326	0.325	0.000215662	IPF	DCBLD2
SLC40A1	8.90332e-09	0.36238	0.369	0.388	0.00024639	IPF	SLC40A1
GNAQ	1.26711e-08	0.295248	0.458	0.509	0.000350659	IPF	GNAQ
RAB5B	1.61629e-08	0.330691	0.427	0.475	0.000447292	IPF	RAB5B
C17orf89	2.40311e-08	0.288889	0.425	0.476	0.000665038	IPF	C17orf89
GIPC1	2.87519e-08	0.283502	0.391	0.416	0.000795681	IPF	GIPC1
ACSL4	4.23789e-08	0.391373	0.498	0.55	0.00117279	IPF	ACSL4
LPP	4.8264e-08	0.346523	0.382	0.41	0.00133566	IPF	LPP
STARD10	5.23378e-08	0.266887	0.548	0.622	0.0014484	IPF	STARD10
EHD2	6.96711e-08	0.267558	0.291	0.282	0.00192808	IPF	EHD2
FAM120A	1.06282e-07	0.297204	0.389	0.422	0.00294125	IPF	FAM120A
PDIA4	1.18459e-07	0.289	0.382	0.406	0.00327824	IPF	PDIA4
DDR1	1.32148e-07	0.32112	0.31	0.315	0.00365707	IPF	DDR1
TM7SF3	1.3653e-07	0.283986	0.302	0.305	0.00377834	IPF	TM7SF3
ARF3	1.42993e-07	0.287561	0.419	0.465	0.00395718	IPF	ARF3
LAPTM4B	3.56627e-07	0.295793	0.399	0.437	0.00986929	IPF	LAPTM4B
AP1S2	3.80787e-07	0.283275	0.202	0.182	0.0105379	IPF	AP1S2
KIF22	4.95442e-07	0.319616	0.506	0.589	0.0137109	IPF	KIF22
TNFRSF10B	8.82537e-07	0.276124	0.269	0.262	0.0244233	IPF	TNFRSF10B
ARHGDIB	9.29305e-07	0.26493	0.328	0.332	0.0257176	IPF	ARHGDIB
CNN3	9.64384e-07	0.281939	0.524	0.63	0.0266884	IPF	CNN3
CAPN8	9.98684e-07	0.305033	0.399	0.427	0.0276376	IPF	CAPN8
CLPTM1L	1.06651e-06	0.290492	0.353	0.373	0.0295146	IPF	CLPTM1L
IDS	1.25356e-06	0.348403	0.323	0.343	0.0346911	IPF	IDS
HN1	1.41819e-06	0.339567	0.302	0.308	0.0392471	IPF	HN1
C9orf16	1.56418e-06	0.263103	0.547	0.657	0.0432872	IPF	C9orf16
TMEM50A	2.0233e-06	0.258563	0.528	0.651	0.0559929	IPF	TMEM50A
PPP2CB	2.17174e-06	0.290321	0.363	0.392	0.0601009	IPF	PPP2CB
SRSF6	3.55819e-06	0.289472	0.309	0.318	0.0984694	IPF	SRSF6
CTDNEP1	3.68704e-06	0.269286	0.296	0.298	0.102035	IPF	CTDNEP1
CSNK1A1	3.81853e-06	0.269866	0.534	0.643	0.105674	IPF	CSNK1A1
C11orf96	3.92124e-06	0.327367	0.428	0.565	0.108516	IPF	C11orf96
NUCB2	7.26478e-06	0.281955	0.376	0.403	0.201046	IPF	NUCB2
HBEGF	7.99359e-06	0.365282	0.197	0.179	0.221215	IPF	HBEGF
GNB1	9.17532e-06	0.279928	0.33	0.349	0.253918	IPF	GNB1
ANKRD28	1.535e-05	0.317146	0.293	0.295	0.424795	IPF	ANKRD28
PSME2	1.72327e-05	0.278591	0.47	0.549	0.476899	IPF	PSME2
PTRF	2.54961e-05	0.352363	0.389	0.432	0.705578	IPF	PTRF
MSLN	4.30679e-05	0.34627	0.318	0.308	1	IPF	MSLN
C6orf62	4.79719e-05	0.260234	0.383	0.423	1	IPF	C6orf62
PELI1	5.86503e-05	0.258507	0.24	0.231	1	IPF	PELI1
NME4	8.11238e-05	0.262673	0.367	0.4	1	IPF	NME4
DDAH1	0.000134862	0.273408	0.423	0.49	1	IPF	DDAH1
ARPP19	0.0001573	0.265609	0.398	0.455	1	IPF	ARPP19
TNFRSF12A	0.000163554	0.278348	0.337	0.456	1	IPF	TNFRSF12A
AC009133.12	0.000223158	0.274574	0.202	0.195	1	IPF	AC009133.12
FLOT1	0.000248537	0.260248	0.399	0.453	1	IPF	FLOT1
PTPN1	0.000286453	0.29916	0.467	0.551	1	IPF	PTPN1
HIF1A	0.000316332	0.289692	0.435	0.507	1	IPF	HIF1A
ID2	0.000316832	0.28937	0.313	0.32	1	IPF	ID2
TMEM259	0.000348259	0.286342	0.359	0.396	1	IPF	TMEM259
ODC1	0.000501313	0.440191	0.457	0.543	1	IPF	ODC1
KCNJ15	0.000505631	0.288184	0.49	0.586	1	IPF	KCNJ15
RASEF	0.000598087	0.289308	0.334	0.36	1	IPF	RASEF
IRX2	0.000604497	0.297631	0.433	0.494	1	IPF	IRX2
PLS3	0.000764885	0.276637	0.471	0.563	1	IPF	PLS3
TBL1XR1	0.000938227	0.255169	0.311	0.33	1	IPF	TBL1XR1
WDR6	0.00121474	0.268703	0.304	0.328	1	IPF	WDR6
MYO6	0.00121785	0.268298	0.478	0.568	1	IPF	MYO6
FAM127A	0.00136998	0.257707	0.326	0.362	1	IPF	FAM127A
CAV1	0.00167654	0.510802	0.344	0.432	1	IPF	CAV1
FNDC3B	0.00260299	0.259568	0.307	0.334	1	IPF	FNDC3B
MCL1	0.00346678	0.277599	0.626	0.739	1	IPF	MCL1
SERINC2	0.00399711	0.365831	0.312	0.353	1	IPF	SERINC2
CAV2	0.00471283	0.366859	0.345	0.379	1	IPF	CAV2
PTTG1IP	0.00510316	0.269679	0.48	0.588	1	IPF	PTTG1IP
MYOF	0.00561179	0.280324	0.358	0.406	1	IPF	MYOF
ZNF664	0.0058881	0.257933	0.401	0.465	1	IPF	ZNF664
DSG2	0.00596265	0.276806	0.326	0.364	1	IPF	DSG2
RAB11FIP1	0.00718027	0.292102	0.525	0.624	1	IPF	RAB11FIP1

## Sheet: Club_DEGs
	p_val	avg_log2FC	pct.1	pct.2	p_val_adj	cluster	gene
CRISP3	1.36694e-79	0.621892	0.191	0.019	3.78287e-75	Control	CRISP3
KLK14	7.4126e-73	0.436417	0.316	0.061	2.05136e-68	Control	KLK14
SCGB1A1	3.45651e-57	1.54175	0.895	0.841	9.56555e-53	Control	SCGB1A1
LAG3	6.55702e-48	0.28166	0.223	0.045	1.81459e-43	Control	LAG3
FCGBP	7.78252e-42	1.47172	0.245	0.063	2.15373e-37	Control	FCGBP
KLK10	2.49875e-40	0.607376	0.674	0.342	6.91504e-36	Control	KLK10
KLK11	2.6215e-32	0.544868	0.858	0.614	7.25474e-28	Control	KLK11
IER2	7.20501e-30	0.749558	0.782	0.545	1.99391e-25	Control	IER2
KLK13	8.4145e-28	0.314836	0.306	0.112	2.32863e-23	Control	KLK13
GSTA1	8.51815e-27	0.598228	0.735	0.465	2.35731e-22	Control	GSTA1
LTF	5.58608e-26	0.514417	0.4	0.18	1.54589e-21	Control	LTF
EGR1	1.58304e-25	0.52813	0.716	0.438	4.38091e-21	Control	EGR1
PTGFR	2.2155e-25	0.258913	0.238	0.079	6.13118e-21	Control	PTGFR
CYP2F1	3.25043e-24	0.576915	0.544	0.304	8.99523e-20	Control	CYP2F1
NCOA7	3.54599e-24	0.619087	0.618	0.37	9.81318e-20	Control	NCOA7
PI3	7.67345e-24	0.268346	0.172	0.049	2.12355e-19	Control	PI3
AC008268.1	1.21037e-22	0.59835	0.152	0.042	3.34957e-18	Control	AC008268.1
NR4A1	1.48726e-22	0.725423	0.667	0.465	4.11585e-18	Control	NR4A1
MME	3.00963e-22	0.253036	0.164	0.047	8.32884e-18	Control	MME
JUNB	4.96348e-22	0.602711	0.809	0.629	1.37359e-17	Control	JUNB
RP11-355F16.1	1.38585e-20	0.254698	0.233	0.086	3.83521e-16	Control	RP11-355F16.1
CXCL2	1.21629e-17	0.505055	0.581	0.374	3.36595e-13	Control	CXCL2
SCGB3A1	2.38961e-16	0.899759	0.958	0.973	6.613e-12	Control	SCGB3A1
IL6	1.32928e-14	0.264314	0.108	0.032	3.67866e-10	Control	IL6
NR4A2	3.02365e-14	0.294485	0.297	0.145	8.36764e-10	Control	NR4A2
ACADSB	6.70547e-14	0.255479	0.365	0.195	1.85567e-09	Control	ACADSB
CCNO	1.31334e-12	0.35199	0.417	0.24	3.63453e-08	Control	CCNO
FGGY	1.51976e-12	0.266963	0.485	0.3	4.20578e-08	Control	FGGY
SPARCL1	1.94127e-12	0.282151	0.12	0.042	5.37228e-08	Control	SPARCL1
BTG2	3.83253e-12	0.39855	0.581	0.399	1.06061e-07	Control	BTG2
RPL36A	5.95585e-12	0.355607	0.855	0.726	1.64822e-07	Control	RPL36A
HSD17B6	1.3274e-11	0.318243	0.216	0.104	3.67344e-07	Control	HSD17B6
WNT5A	1.45701e-11	0.261962	0.225	0.11	4.03213e-07	Control	WNT5A
ZFP36	1.60113e-11	0.367188	0.828	0.7	4.43097e-07	Control	ZFP36
BCL3	3.2489e-11	0.285316	0.409	0.25	8.99101e-07	Control	BCL3
CTSC	3.99996e-11	0.40675	0.73	0.567	1.10695e-06	Control	CTSC
MGP	5.14696e-11	0.393613	0.669	0.484	1.42437e-06	Control	MGP
AKR1C2	8.56002e-11	0.321542	0.272	0.146	2.3689e-06	Control	AKR1C2
FABP5	1.48364e-10	0.31965	0.765	0.611	4.10581e-06	Control	FABP5
CXCL3	2.81124e-10	0.885942	0.267	0.151	7.77982e-06	Control	CXCL3
HES1	3.5219e-10	0.308231	0.525	0.356	9.7465e-06	Control	HES1
GADD45B	3.60069e-10	0.402724	0.598	0.447	9.96455e-06	Control	GADD45B
MTRNR2L12	5.90193e-10	0.268896	0.14	0.059	1.6333e-05	Control	MTRNR2L12
DDT	1.81691e-09	0.267034	0.635	0.448	5.02811e-05	Control	DDT
HES4	4.4227e-09	0.278695	0.583	0.426	0.000122394	Control	HES4
LYZ	5.45123e-09	0.281427	0.157	0.074	0.000150857	Control	LYZ
H1FX	1.01199e-08	0.316181	0.512	0.349	0.000280057	Control	H1FX
MSMB	2.07117e-08	1.72773	0.206	0.111	0.000573176	Control	MSMB
ODF2L	2.21552e-08	0.281213	0.5	0.35	0.000613122	Control	ODF2L
INSR	3.07752e-08	0.333205	0.375	0.244	0.000851673	Control	INSR
HNMT	4.195e-08	0.281993	0.721	0.582	0.00116092	Control	HNMT
RBM3	7.77063e-08	0.29251	0.777	0.641	0.00215044	Control	RBM3
ADAM28	8.95849e-08	0.250871	0.299	0.18	0.00247917	Control	ADAM28
ELF3	3.38157e-07	0.564289	0.89	0.854	0.00935816	Control	ELF3
LIPH	3.55221e-07	0.276136	0.39	0.261	0.00983038	Control	LIPH
SEPP1	8.11136e-07	0.357508	0.701	0.587	0.0224474	Control	SEPP1
CEBPD	1.17405e-06	0.261208	0.797	0.679	0.0324908	Control	CEBPD
XBP1	1.32313e-06	0.295216	0.831	0.784	0.0366163	Control	XBP1
ALDH1A1	4.85343e-06	0.25081	0.755	0.651	0.134314	Control	ALDH1A1
PPP1R15A	1.40928e-05	0.256782	0.527	0.394	0.390003	Control	PPP1R15A
EEF1G	1.86453e-05	0.258931	0.873	0.807	0.515991	Control	EEF1G
AZGP1	2.7786e-05	0.277826	0.292	0.201	0.768949	Control	AZGP1
LCN2	0.00446674	0.351368	0.708	0.677	1	Control	LCN2
SEPW1	1.30298e-91	1.39654	0.913	0.75	3.60587e-87	IPF	SEPW1
S100A6	2.36102e-84	1.13875	0.998	0.985	6.53389e-80	IPF	S100A6
MMP7	3.85334e-84	2.77876	0.772	0.392	1.06637e-79	IPF	MMP7
CRIP1	2.22895e-79	1.91166	0.738	0.343	6.16841e-75	IPF	CRIP1
CEACAM6	9.98966e-78	1.5632	0.904	0.703	2.76454e-73	IPF	CEACAM6
TAGLN2	1.50773e-76	1.27329	0.874	0.652	4.17249e-72	IPF	TAGLN2
CD63	2.49977e-75	1.05881	0.939	0.875	6.91785e-71	IPF	CD63
SLC34A2	7.99405e-71	1.75001	0.835	0.586	2.21227e-66	IPF	SLC34A2
MT-CO3	2.33281e-67	0.932565	0.963	0.939	6.45582e-63	IPF	MT-CO3
NPC2	2.62699e-63	1.47451	0.942	0.892	7.26992e-59	IPF	NPC2
S100A10	8.46851e-63	1.61082	0.802	0.485	2.34358e-58	IPF	S100A10
MT-ND4	3.58686e-62	1.03363	0.952	0.895	9.92627e-58	IPF	MT-ND4
TIMP1	8.30471e-60	1.24004	0.828	0.591	2.29825e-55	IPF	TIMP1
CRIP2	1.38096e-56	1.07737	0.723	0.424	3.82167e-52	IPF	CRIP2
MT-CYB	2.8673e-50	0.791508	0.957	0.926	7.93497e-46	IPF	MT-CYB
MT-ND2	8.49441e-50	0.874211	0.947	0.873	2.35074e-45	IPF	MT-ND2
NAPSA	1.84361e-49	1.89921	0.563	0.176	5.10202e-45	IPF	NAPSA
IGFBP2	1.49175e-48	1.34174	0.5	0.123	4.12826e-44	IPF	IGFBP2
IFITM3	1.23488e-47	0.82099	0.963	0.929	3.41741e-43	IPF	IFITM3
MYL6	7.35033e-47	0.708321	0.967	0.944	2.03413e-42	IPF	MYL6
CXCL17	1.66303e-45	0.776301	0.967	0.924	4.60226e-41	IPF	CXCL17
MIF	2.39886e-45	0.760675	0.935	0.912	6.6386e-41	IPF	MIF
GSN	1.20554e-44	1.0426	0.78	0.578	3.3362e-40	IPF	GSN
GSTP1	2.73597e-44	0.667349	0.984	0.966	7.57153e-40	IPF	GSTP1
TSPAN3	4.46218e-44	0.910487	0.786	0.623	1.23486e-39	IPF	TSPAN3
GPX1	5.4125e-44	0.967567	0.765	0.586	1.49786e-39	IPF	GPX1
CD9	7.43507e-44	0.879338	0.929	0.887	2.05758e-39	IPF	CD9
ANXA2	8.3228e-44	0.776562	0.937	0.88	2.30325e-39	IPF	ANXA2
ITM2B	2.72682e-43	0.691082	0.938	0.89	7.54619e-39	IPF	ITM2B
MT-CO1	3.21501e-43	0.676789	0.965	0.951	8.89722e-39	IPF	MT-CO1
KRT8	1.30663e-42	0.889014	0.859	0.716	3.61597e-38	IPF	KRT8
NEAT1	1.8633e-42	0.788427	0.901	0.76	5.15649e-38	IPF	NEAT1
SAT1	1.41692e-41	0.710535	0.991	0.973	3.92119e-37	IPF	SAT1
MT-ND3	2.37066e-41	0.782441	0.959	0.926	6.56056e-37	IPF	MT-ND3
ATP1B1	5.76775e-41	0.904808	0.84	0.723	1.59617e-36	IPF	ATP1B1
EZR	1.04597e-39	0.826506	0.871	0.765	2.89461e-35	IPF	EZR
RNASE1	1.34335e-38	1.0276	0.962	0.917	3.71759e-34	IPF	RNASE1
TMSB10	6.45543e-38	0.693811	0.976	0.968	1.78648e-33	IPF	TMSB10
S100A2	2.59425e-37	1.8994	0.465	0.164	7.17931e-33	IPF	S100A2
SPINT2	1.13997e-36	0.632916	0.89	0.814	3.15476e-32	IPF	SPINT2
LY6E	1.43543e-36	0.733101	0.914	0.853	3.9724e-32	IPF	LY6E
MUC1	1.88652e-36	0.697546	0.897	0.809	5.22075e-32	IPF	MUC1
MSLN	2.09804e-36	1.37682	0.431	0.11	5.80612e-32	IPF	MSLN
AGR3	1.08789e-35	1.06424	0.81	0.676	3.01062e-31	IPF	AGR3
ANXA1	2.24274e-35	0.958386	0.774	0.591	6.20656e-31	IPF	ANXA1
RAB31	6.55498e-35	0.925675	0.425	0.13	1.81403e-30	IPF	RAB31
IFITM1	7.40411e-35	0.903637	0.812	0.681	2.04901e-30	IPF	IFITM1
C8orf4	2.20808e-34	1.14437	0.629	0.348	6.11064e-30	IPF	C8orf4
CSTB	3.77963e-34	0.655626	0.905	0.85	1.04597e-29	IPF	CSTB
RPL41	6.24432e-34	0.633329	0.972	0.956	1.72805e-29	IPF	RPL41
PTMA	9.18614e-34	0.480669	0.987	0.983	2.54217e-29	IPF	PTMA
RPS27L	5.3839e-33	0.881785	0.784	0.664	1.48994e-28	IPF	RPS27L
SERPINB1	9.83052e-33	0.947818	0.619	0.402	2.7205e-28	IPF	SERPINB1
SYNGR2	5.35436e-32	0.737959	0.737	0.635	1.48177e-27	IPF	SYNGR2
CTSE	5.41289e-32	1.28936	0.552	0.292	1.49796e-27	IPF	CTSE
HSP90AA1	9.66129e-32	0.531973	0.902	0.828	2.67367e-27	IPF	HSP90AA1
CFL1	1.10997e-31	0.582664	0.883	0.824	3.07172e-27	IPF	CFL1
AQP3	6.54546e-31	1.13471	0.73	0.605	1.81139e-26	IPF	AQP3
S100A11	1.26926e-30	0.526694	0.972	0.956	3.51254e-26	IPF	S100A11
HLA-A	1.65339e-30	0.690861	0.908	0.853	4.5756e-26	IPF	HLA-A
CCND1	2.79242e-30	1.03517	0.628	0.419	7.72773e-26	IPF	CCND1
TMBIM6	3.04633e-30	0.625816	0.889	0.85	8.43042e-26	IPF	TMBIM6
CYBA	3.3043e-30	0.751829	0.749	0.647	9.14433e-26	IPF	CYBA
HLA-C	3.74709e-30	0.65845	0.882	0.792	1.03697e-25	IPF	HLA-C
FXYD3	4.27393e-30	0.657221	0.827	0.779	1.18277e-25	IPF	FXYD3
MT1X	5.28204e-30	0.919238	0.592	0.37	1.46175e-25	IPF	MT1X
SFTA2	5.67269e-30	0.89806	0.706	0.429	1.56986e-25	IPF	SFTA2
PFN1	7.03817e-30	0.564156	0.921	0.907	1.94774e-25	IPF	PFN1
LGALS3BP	7.11341e-30	0.754868	0.766	0.664	1.96857e-25	IPF	LGALS3BP
APLP2	7.27485e-30	0.749198	0.787	0.657	2.01324e-25	IPF	APLP2
TMEM59	8.25501e-30	0.631562	0.851	0.794	2.28449e-25	IPF	TMEM59
HSP90AB1	4.23683e-29	0.643644	0.882	0.833	1.1725e-24	IPF	HSP90AB1
ACTB	1.3747e-28	0.535658	0.991	0.99	3.80433e-24	IPF	ACTB
CALM1	1.44979e-28	0.620107	0.797	0.694	4.01215e-24	IPF	CALM1
KRTCAP2	1.46789e-28	0.608777	0.805	0.725	4.06224e-24	IPF	KRTCAP2
B2M	2.88469e-28	0.520671	0.991	0.988	7.98309e-24	IPF	B2M
MT1E	5.42648e-28	0.967578	0.705	0.542	1.50172e-23	IPF	MT1E
PPDPF	6.33489e-28	0.485329	0.958	0.951	1.75312e-23	IPF	PPDPF
MT-ND1	6.45518e-28	0.522749	0.952	0.912	1.78641e-23	IPF	MT-ND1
GPX4	9.45711e-28	0.538794	0.879	0.85	2.61716e-23	IPF	GPX4
C4orf48	1.25168e-27	0.79225	0.463	0.223	3.46391e-23	IPF	C4orf48
PPIB	1.38319e-27	0.60491	0.909	0.863	3.82784e-23	IPF	PPIB
MT-CO2	1.70224e-27	0.501994	0.966	0.958	4.71079e-23	IPF	MT-CO2
PKM	1.93176e-27	0.629558	0.788	0.684	5.34595e-23	IPF	PKM
CD74	2.41683e-27	0.706631	0.986	0.98	6.68834e-23	IPF	CD74
PSAP	2.67924e-27	0.735285	0.726	0.618	7.41452e-23	IPF	PSAP
LMNA	3.00463e-27	0.833968	0.7	0.549	8.31502e-23	IPF	LMNA
CALR	4.59206e-27	0.685272	0.754	0.662	1.27081e-22	IPF	CALR
SFTPA1	1.47718e-26	1.93709	0.57	0.353	4.08796e-22	IPF	SFTPA1
MT-ATP6	1.63411e-26	0.525256	0.953	0.904	4.52224e-22	IPF	MT-ATP6
KRT18	8.98973e-26	0.623012	0.896	0.863	2.48782e-21	IPF	KRT18
COX6A1	9.27515e-26	0.546163	0.878	0.836	2.5668e-21	IPF	COX6A1
AQP5	9.7836e-26	0.833385	0.65	0.449	2.70751e-21	IPF	AQP5
NRP2	1.17711e-25	0.807224	0.389	0.14	3.25752e-21	IPF	NRP2
CD81	2.79933e-25	0.670065	0.681	0.507	7.74686e-21	IPF	CD81
FXYD5	3.23142e-25	0.655693	0.464	0.203	8.94262e-21	IPF	FXYD5
ATP5E	3.33723e-25	0.432377	0.939	0.951	9.23545e-21	IPF	ATP5E
NDUFA4	3.53341e-25	0.516639	0.878	0.846	9.77836e-21	IPF	NDUFA4
C19orf33	3.63009e-25	0.587354	0.853	0.804	1.00459e-20	IPF	C19orf33
CD24	5.15536e-25	0.989434	0.372	0.137	1.42669e-20	IPF	CD24
CD59	8.92546e-25	0.618412	0.804	0.757	2.47003e-20	IPF	CD59
MT-ND5	1.99061e-24	0.497117	0.941	0.897	5.50881e-20	IPF	MT-ND5
SFTPA2	2.80073e-24	1.98688	0.617	0.414	7.75074e-20	IPF	SFTPA2
DYNLL1	3.05746e-24	0.637494	0.7	0.569	8.46121e-20	IPF	DYNLL1
YWHAB	7.0309e-24	0.585568	0.715	0.61	1.94573e-19	IPF	YWHAB
H3F3A	9.19694e-24	0.418242	0.957	0.944	2.54516e-19	IPF	H3F3A
COX5B	1.11011e-23	0.483209	0.856	0.801	3.07212e-19	IPF	COX5B
PPIA	1.23156e-23	0.501567	0.955	0.931	3.40823e-19	IPF	PPIA
AREG	2.01258e-23	1.47701	0.294	0.069	5.5696e-19	IPF	AREG
SSR4	2.84652e-23	0.522714	0.933	0.9	7.87747e-19	IPF	SSR4
TPI1	5.98142e-23	0.501589	0.807	0.755	1.6553e-18	IPF	TPI1
ATP6V0E1	9.11138e-23	0.574724	0.718	0.627	2.52148e-18	IPF	ATP6V0E1
HSP90B1	2.42466e-22	0.679692	0.78	0.718	6.70999e-18	IPF	HSP90B1
DUSP23	2.78148e-22	0.847248	0.616	0.453	7.69746e-18	IPF	DUSP23
UQCRQ	5.24389e-22	0.491514	0.827	0.792	1.45119e-17	IPF	UQCRQ
NDUFB2	5.74524e-22	0.526625	0.777	0.716	1.58994e-17	IPF	NDUFB2
TXN	6.51614e-22	0.524983	0.85	0.831	1.80328e-17	IPF	TXN
POLR2L	8.76906e-22	0.490941	0.875	0.85	2.42675e-17	IPF	POLR2L
WFDC2	9.42333e-22	0.535523	0.994	0.983	2.60781e-17	IPF	WFDC2
ENO1	1.17414e-21	0.554229	0.762	0.669	3.24931e-17	IPF	ENO1
UQCR11	1.23538e-21	0.493494	0.839	0.826	3.41878e-17	IPF	UQCR11
CALM2	1.95538e-21	0.554349	0.886	0.873	5.41132e-17	IPF	CALM2
CTSD	2.84022e-21	0.575481	0.798	0.721	7.86001e-17	IPF	CTSD
IFITM2	4.82318e-21	0.648989	0.833	0.784	1.33477e-16	IPF	IFITM2
SRP14	8.24651e-21	0.413843	0.909	0.897	2.28214e-16	IPF	SRP14
AES	9.31127e-21	0.614869	0.631	0.505	2.5768e-16	IPF	AES
TCEB2	1.94952e-20	0.472534	0.841	0.814	5.3951e-16	IPF	TCEB2
PDLIM4	2.69789e-20	0.495468	0.294	0.091	7.46613e-16	IPF	PDLIM4
LPCAT1	2.77843e-20	0.7398	0.366	0.152	7.68904e-16	IPF	LPCAT1
SERF2	1.57921e-19	0.382296	0.974	0.973	4.37031e-15	IPF	SERF2
TXNDC17	1.60819e-19	0.631927	0.615	0.483	4.45051e-15	IPF	TXNDC17
ATP6V0B	1.63527e-19	0.593841	0.579	0.444	4.52545e-15	IPF	ATP6V0B
BSG	1.856e-19	0.530963	0.678	0.586	5.13629e-15	IPF	BSG
MALAT1	2.25596e-19	0.361038	0.949	0.907	6.24315e-15	IPF	MALAT1
TMA7	2.34108e-19	0.418531	0.889	0.89	6.47871e-15	IPF	TMA7
UBB	2.56391e-19	0.456295	0.891	0.858	7.09535e-15	IPF	UBB
ROMO1	3.15292e-19	0.488898	0.755	0.689	8.7254e-15	IPF	ROMO1
COX7A2	3.45398e-19	0.483625	0.815	0.787	9.55854e-15	IPF	COX7A2
HMGB1	3.92102e-19	0.451215	0.856	0.846	1.0851e-14	IPF	HMGB1
IFT57	6.26255e-19	0.638864	0.605	0.439	1.7331e-14	IPF	IFT57
LGALS1	6.34724e-19	0.812248	0.267	0.071	1.75654e-14	IPF	LGALS1
EIF4G2	8.01269e-19	0.515953	0.725	0.625	2.21743e-14	IPF	EIF4G2
VIM	8.05307e-19	1.10211	0.74	0.618	2.22861e-14	IPF	VIM
WIF1	9.18731e-19	0.847582	0.217	0.037	2.5425e-14	IPF	WIF1
CNIH4	9.218e-19	0.547566	0.501	0.319	2.55099e-14	IPF	CNIH4
CUTA	1.03489e-18	0.499298	0.727	0.635	2.86396e-14	IPF	CUTA
WSB1	1.04759e-18	0.561633	0.746	0.645	2.89909e-14	IPF	WSB1
CST3	1.47191e-18	0.377696	0.976	0.956	4.07336e-14	IPF	CST3
EPCAM	1.61125e-18	0.534406	0.733	0.676	4.45896e-14	IPF	EPCAM
SERPINA1	2.02106e-18	0.544774	0.704	0.586	5.59307e-14	IPF	SERPINA1
GAPDH	2.18941e-18	0.457139	0.936	0.909	6.05898e-14	IPF	GAPDH
FLNA	2.49741e-18	0.547859	0.381	0.167	6.91134e-14	IPF	FLNA
GPRC5A	2.8411e-18	0.501703	0.81	0.706	7.86246e-14	IPF	GPRC5A
UQCR10	3.08524e-18	0.431612	0.857	0.821	8.53809e-14	IPF	UQCR10
CTNNB1	3.36223e-18	0.597822	0.538	0.382	9.30463e-14	IPF	CTNNB1
HSPA1A	3.47257e-18	0.728218	0.576	0.4	9.60999e-14	IPF	HSPA1A
NDUFS8	3.62622e-18	0.535623	0.633	0.537	1.00352e-13	IPF	NDUFS8
CTSB	3.65436e-18	0.599309	0.64	0.505	1.01131e-13	IPF	CTSB
OCIAD2	7.37136e-18	0.591848	0.537	0.4	2.03995e-13	IPF	OCIAD2
SFTPB	7.83102e-18	0.486804	0.948	0.958	2.16716e-13	IPF	SFTPB
SDC1	8.16895e-18	0.573399	0.639	0.517	2.26067e-13	IPF	SDC1
MYL12B	9.88423e-18	0.40942	0.905	0.88	2.73536e-13	IPF	MYL12B
IGFBP4	1.261e-17	0.584154	0.392	0.199	3.4897e-13	IPF	IGFBP4
PCSK1N	1.49881e-17	0.601961	0.304	0.12	4.14782e-13	IPF	PCSK1N
UBL5	1.78555e-17	0.413599	0.849	0.831	4.94133e-13	IPF	UBL5
SH3BGRL3	1.81894e-17	0.512371	0.693	0.618	5.03373e-13	IPF	SH3BGRL3
REEP3	1.92813e-17	0.560132	0.482	0.316	5.3359e-13	IPF	REEP3
ACADVL	2.31848e-17	0.540221	0.564	0.424	6.41617e-13	IPF	ACADVL
HLA-B	2.81299e-17	0.534443	0.887	0.855	7.78467e-13	IPF	HLA-B
OST4	3.14769e-17	0.380741	0.853	0.86	8.71091e-13	IPF	OST4
AGR2	4.04252e-17	0.811672	0.862	0.816	1.11873e-12	IPF	AGR2
SYT8	4.58264e-17	0.713489	0.222	0.049	1.2682e-12	IPF	SYT8
NDUFB11	5.01598e-17	0.445386	0.798	0.76	1.38812e-12	IPF	NDUFB11
TRAM1	6.57887e-17	0.695598	0.643	0.556	1.82064e-12	IPF	TRAM1
HNRNPA2B1	6.91346e-17	0.378287	0.865	0.853	1.91323e-12	IPF	HNRNPA2B1
BCAM	7.2022e-17	0.666513	0.736	0.669	1.99314e-12	IPF	BCAM
ALDH3A2	8.23787e-17	0.555493	0.469	0.297	2.27975e-12	IPF	ALDH3A2
SCPEP1	8.74755e-17	0.623485	0.593	0.488	2.4208e-12	IPF	SCPEP1
BAG1	9.00439e-17	0.515803	0.639	0.547	2.49187e-12	IPF	BAG1
CFI	9.94754e-17	0.5486	0.407	0.23	2.75288e-12	IPF	CFI
CKB	1.15184e-16	0.665504	0.363	0.184	3.1876e-12	IPF	CKB
PDIA3	1.26826e-16	0.567259	0.747	0.701	3.50978e-12	IPF	PDIA3
SKP1	1.32433e-16	0.379744	0.87	0.846	3.66495e-12	IPF	SKP1
RPS19	1.87931e-16	0.322414	0.987	0.988	5.20079e-12	IPF	RPS19
HSPB1	2.17121e-16	0.526267	0.851	0.804	6.0086e-12	IPF	HSPB1
RNASEK	2.20364e-16	0.494721	0.666	0.569	6.09835e-12	IPF	RNASEK
CLDN1	2.92553e-16	0.56679	0.257	0.081	8.09612e-12	IPF	CLDN1
NDNF	4.98532e-16	0.569618	0.227	0.061	1.37964e-11	IPF	NDNF
CRLF1	5.2816e-16	0.502162	0.165	0.015	1.46163e-11	IPF	CRLF1
HSBP1	5.48278e-16	0.496203	0.733	0.728	1.5173e-11	IPF	HSBP1
ITGA3	1.52795e-15	0.532593	0.355	0.179	4.22845e-11	IPF	ITGA3
SLC22A31	1.56345e-15	0.516301	0.375	0.189	4.32669e-11	IPF	SLC22A31
PAM	1.60339e-15	0.558623	0.461	0.306	4.43723e-11	IPF	PAM
CYSTM1	1.61502e-15	0.511209	0.517	0.365	4.46941e-11	IPF	CYSTM1
PTTG1IP	1.76433e-15	0.576895	0.586	0.485	4.88261e-11	IPF	PTTG1IP
ZMAT3	1.97845e-15	0.40243	0.244	0.071	5.47515e-11	IPF	ZMAT3
LAMB3	2.25114e-15	0.506813	0.271	0.1	6.22982e-11	IPF	LAMB3
ATP1A1	2.44909e-15	0.484849	0.784	0.708	6.7776e-11	IPF	ATP1A1
NDUFS5	2.71533e-15	0.472473	0.779	0.772	7.51442e-11	IPF	NDUFS5
ITGB1	2.90074e-15	0.530287	0.52	0.387	8.0275e-11	IPF	ITGB1
COX6C	3.31713e-15	0.393668	0.836	0.826	9.17982e-11	IPF	COX6C
SFN	3.50996e-15	0.625822	0.379	0.206	9.71345e-11	IPF	SFN
MYL12A	3.57257e-15	0.39047	0.811	0.762	9.88674e-11	IPF	MYL12A
ATP5L	3.9463e-15	0.34725	0.863	0.863	1.0921e-10	IPF	ATP5L
LDHA	4.25369e-15	0.5439	0.64	0.566	1.17717e-10	IPF	LDHA
JTB	4.29669e-15	0.463022	0.64	0.566	1.18907e-10	IPF	JTB
VAPA	4.38886e-15	0.441242	0.757	0.713	1.21457e-10	IPF	VAPA
TPM1	5.2936e-15	0.558912	0.465	0.319	1.46495e-10	IPF	TPM1
COX7C	5.50439e-15	0.297172	0.927	0.929	1.52328e-10	IPF	COX7C
HSPE1	5.87805e-15	0.422049	0.722	0.65	1.62669e-10	IPF	HSPE1
BCAP31	5.95153e-15	0.494878	0.636	0.566	1.64703e-10	IPF	BCAP31
FKBP2	6.8887e-15	0.410011	0.77	0.723	1.90638e-10	IPF	FKBP2
MPZL2	7.78681e-15	0.593394	0.477	0.336	2.15492e-10	IPF	MPZL2
TMSB4X	8.36115e-15	0.294634	0.974	0.963	2.31386e-10	IPF	TMSB4X
TSC22D1	1.01383e-14	0.513579	0.828	0.752	2.80568e-10	IPF	TSC22D1
HOPX	1.06692e-14	0.30502	0.832	0.738	2.95258e-10	IPF	HOPX
ARPC3	1.08047e-14	0.404961	0.768	0.733	2.9901e-10	IPF	ARPC3
CHCHD2	1.11623e-14	0.373867	0.86	0.855	3.08905e-10	IPF	CHCHD2
RAC1	1.47347e-14	0.422361	0.794	0.76	4.07768e-10	IPF	RAC1
COX8A	1.75804e-14	0.384402	0.78	0.772	4.8652e-10	IPF	COX8A
STOM	1.75952e-14	0.590238	0.555	0.439	4.8693e-10	IPF	STOM
ACTG1	1.84698e-14	0.324671	0.969	0.953	5.11134e-10	IPF	ACTG1
DMBT1	1.97739e-14	0.908797	0.179	0.032	5.47223e-10	IPF	DMBT1
NME2	2.02529e-14	0.394463	0.873	0.877	5.60478e-10	IPF	NME2
COX6B1	2.0857e-14	0.351134	0.836	0.824	5.77196e-10	IPF	COX6B1
SEC62	2.17997e-14	0.434611	0.72	0.669	6.03285e-10	IPF	SEC62
MRPL33	2.35246e-14	0.51638	0.624	0.547	6.51019e-10	IPF	MRPL33
EMP2	2.50909e-14	0.647755	0.705	0.65	6.94367e-10	IPF	EMP2
SLC27A2	3.15962e-14	0.338308	0.168	0.027	8.74392e-10	IPF	SLC27A2
COX4I1	3.20227e-14	0.318012	0.908	0.895	8.86195e-10	IPF	COX4I1
RPL13A	3.27351e-14	0.296163	0.974	0.971	9.05911e-10	IPF	RPL13A
MRPL14	3.3494e-14	0.471677	0.664	0.574	9.26912e-10	IPF	MRPL14
SMIM22	3.96082e-14	0.483562	0.692	0.645	1.09612e-09	IPF	SMIM22
ANAPC11	4.06645e-14	0.412874	0.707	0.645	1.12535e-09	IPF	ANAPC11
ZFP36L2	4.17761e-14	0.673819	0.45	0.299	1.15611e-09	IPF	ZFP36L2
TCEA1	4.56438e-14	0.455234	0.622	0.532	1.26315e-09	IPF	TCEA1
CIB1	4.842e-14	0.483891	0.706	0.657	1.33997e-09	IPF	CIB1
GUK1	5.21555e-14	0.448362	0.677	0.603	1.44335e-09	IPF	GUK1
MVP	5.4976e-14	0.460745	0.475	0.331	1.5214e-09	IPF	MVP
PARM1	5.76634e-14	0.410659	0.228	0.074	1.59578e-09	IPF	PARM1
TM4SF1	5.99787e-14	0.545163	0.698	0.556	1.65985e-09	IPF	TM4SF1
C11orf31	6.23777e-14	0.395332	0.686	0.623	1.72624e-09	IPF	C11orf31
QSOX1	6.56697e-14	0.544708	0.504	0.363	1.81734e-09	IPF	QSOX1
CTSH	7.38915e-14	0.638252	0.69	0.635	2.04487e-09	IPF	CTSH
CD151	7.61227e-14	0.50338	0.717	0.662	2.10662e-09	IPF	CD151
PERP	8.31049e-14	0.449432	0.725	0.696	2.29984e-09	IPF	PERP
IL1R1	8.8722e-14	0.573433	0.423	0.275	2.45529e-09	IPF	IL1R1
TMEM50A	1.01402e-13	0.463716	0.593	0.517	2.8062e-09	IPF	TMEM50A
KRT7	1.12089e-13	0.414065	0.919	0.882	3.10195e-09	IPF	KRT7
HINT1	1.13264e-13	0.329476	0.914	0.897	3.13446e-09	IPF	HINT1
SHFM1	1.1572e-13	0.398147	0.741	0.691	3.20244e-09	IPF	SHFM1
ARL6IP5	1.2035e-13	0.518604	0.573	0.478	3.33058e-09	IPF	ARL6IP5
RPS17	1.24237e-13	0.380734	0.882	0.855	3.43813e-09	IPF	RPS17
YWHAZ	1.25381e-13	0.432588	0.743	0.699	3.4698e-09	IPF	YWHAZ
NTN4	1.43796e-13	0.403973	0.222	0.074	3.97942e-09	IPF	NTN4
CHL1	1.45987e-13	0.386583	0.219	0.066	4.04004e-09	IPF	CHL1
CTTN	1.5416e-13	0.459997	0.409	0.255	4.26622e-09	IPF	CTTN
CLIC1	1.57033e-13	0.415558	0.744	0.733	4.34574e-09	IPF	CLIC1
EPS8	1.67892e-13	0.531011	0.426	0.284	4.64625e-09	IPF	EPS8
CD99	2.04876e-13	0.465232	0.569	0.473	5.66974e-09	IPF	CD99
MTDH	2.06025e-13	0.459984	0.57	0.471	5.70153e-09	IPF	MTDH
PLP2	2.14445e-13	0.357145	0.366	0.201	5.93455e-09	IPF	PLP2
SPCS1	2.19137e-13	0.407482	0.72	0.65	6.06438e-09	IPF	SPCS1
GNG5	2.24763e-13	0.309024	0.856	0.826	6.22008e-09	IPF	GNG5
MUC21	2.47422e-13	0.484549	0.172	0.034	6.84716e-09	IPF	MUC21
NKX2-1	2.85298e-13	0.468118	0.657	0.542	7.89535e-09	IPF	NKX2-1
PRDX5	2.89902e-13	0.303615	0.899	0.87	8.02274e-09	IPF	PRDX5
CPM	3.09808e-13	0.501945	0.302	0.132	8.57362e-09	IPF	CPM
CANX	3.12093e-13	0.460773	0.69	0.615	8.63686e-09	IPF	CANX
PPP4R1	3.33745e-13	0.45461	0.343	0.184	9.23605e-09	IPF	PPP4R1
DDX5	3.50983e-13	0.307635	0.881	0.826	9.7131e-09	IPF	DDX5
PPIC	3.70822e-13	0.473593	0.458	0.338	1.02621e-08	IPF	PPIC
CD47	3.95634e-13	0.527465	0.604	0.507	1.09488e-08	IPF	CD47
CMTM7	4.71944e-13	0.486252	0.477	0.35	1.30606e-08	IPF	CMTM7
HP	5.98862e-13	1.79724	0.168	0.037	1.65729e-08	IPF	HP
SPINT1	6.48076e-13	0.465193	0.652	0.593	1.79349e-08	IPF	SPINT1
FAM96B	7.54177e-13	0.469529	0.549	0.436	2.08711e-08	IPF	FAM96B
CLTA	9.81576e-13	0.400171	0.699	0.642	2.71641e-08	IPF	CLTA
ADIRF	9.84186e-13	0.704285	0.74	0.716	2.72364e-08	IPF	ADIRF
CLDN7	9.85237e-13	0.475759	0.651	0.593	2.72654e-08	IPF	CLDN7
RABAC1	1.16901e-12	0.411553	0.73	0.713	3.23513e-08	IPF	RABAC1
ETFB	1.25105e-12	0.48235	0.499	0.392	3.46217e-08	IPF	ETFB
PRDX1	1.35212e-12	0.366636	0.849	0.838	3.74185e-08	IPF	PRDX1
ACSL5	1.37433e-12	0.523328	0.362	0.216	3.80332e-08	IPF	ACSL5
TAPBP	1.44777e-12	0.52508	0.527	0.426	4.00657e-08	IPF	TAPBP
PRDX2	1.49885e-12	0.426939	0.696	0.686	4.14792e-08	IPF	PRDX2
MBNL1	2.15119e-12	0.399984	0.552	0.426	5.95319e-08	IPF	MBNL1
RNF145	2.20477e-12	0.388356	0.711	0.618	6.10148e-08	IPF	RNF145
LAMTOR5	2.28485e-12	0.418308	0.611	0.52	6.32311e-08	IPF	LAMTOR5
DAD1	2.69236e-12	0.41283	0.68	0.657	7.45084e-08	IPF	DAD1
PLEC	2.72578e-12	0.482313	0.332	0.189	7.54332e-08	IPF	PLEC
ABHD2	2.79483e-12	0.485937	0.381	0.228	7.73442e-08	IPF	ABHD2
SEMA3B	2.98689e-12	0.396662	0.244	0.096	8.26593e-08	IPF	SEMA3B
FAM129B	2.98854e-12	0.484234	0.444	0.311	8.27048e-08	IPF	FAM129B
ATP6V0C	3.48669e-12	0.442277	0.638	0.586	9.64906e-08	IPF	ATP6V0C
PDE4C	3.90412e-12	0.322818	0.176	0.042	1.08043e-07	IPF	PDE4C
PSME2	4.00502e-12	0.472186	0.584	0.498	1.10835e-07	IPF	PSME2
ST6GAL1	4.27754e-12	0.445681	0.274	0.132	1.18377e-07	IPF	ST6GAL1
SPTSSA	4.31482e-12	0.491255	0.583	0.473	1.19408e-07	IPF	SPTSSA
SCNN1B	4.34157e-12	0.535793	0.625	0.554	1.20149e-07	IPF	SCNN1B
SELM	4.75657e-12	0.464162	0.615	0.554	1.31633e-07	IPF	SELM
TMEM43	5.36297e-12	0.362474	0.234	0.093	1.48415e-07	IPF	TMEM43
TSPAN11	5.41145e-12	0.27545	0.135	0.017	1.49757e-07	IPF	TSPAN11
KRT19	5.95681e-12	0.483195	0.905	0.86	1.64849e-07	IPF	KRT19
AQP4	6.35026e-12	0.698897	0.441	0.299	1.75737e-07	IPF	AQP4
GNAS	6.89844e-12	0.387983	0.771	0.755	1.90908e-07	IPF	GNAS
RHOA	7.06361e-12	0.336252	0.819	0.806	1.95478e-07	IPF	RHOA
ATP5J2	7.33711e-12	0.403587	0.723	0.691	2.03047e-07	IPF	ATP5J2
AHCYL2	7.46207e-12	0.368399	0.252	0.105	2.06505e-07	IPF	AHCYL2
CCND2	7.77885e-12	0.407106	0.193	0.059	2.15272e-07	IPF	CCND2
TPM4	8.64801e-12	0.41469	0.624	0.542	2.39325e-07	IPF	TPM4
HLA-DRB1	8.81814e-12	0.462417	0.872	0.865	2.44033e-07	IPF	HLA-DRB1
LAPTM4A	9.47924e-12	0.453775	0.722	0.701	2.62328e-07	IPF	LAPTM4A
TMOD3	9.62306e-12	0.43842	0.422	0.289	2.66308e-07	IPF	TMOD3
MGST1	9.92249e-12	0.319654	0.958	0.944	2.74595e-07	IPF	MGST1
PON2	1.00532e-11	0.509454	0.505	0.407	2.78213e-07	IPF	PON2
WLS	1.0221e-11	0.417954	0.274	0.132	2.82855e-07	IPF	WLS
LGMN	1.08694e-11	0.451765	0.349	0.216	3.00801e-07	IPF	LGMN
MYH9	1.1532e-11	0.44856	0.509	0.39	3.19135e-07	IPF	MYH9
SCNN1A	1.1996e-11	0.420367	0.566	0.446	3.31976e-07	IPF	SCNN1A
MISP	1.23071e-11	0.305564	0.201	0.066	3.40586e-07	IPF	MISP
SERPINF1	1.29199e-11	0.485103	0.7	0.586	3.57546e-07	IPF	SERPINF1
TSPO	1.3344e-11	0.413014	0.65	0.581	3.69281e-07	IPF	TSPO
SOD1	1.45963e-11	0.357533	0.737	0.706	4.03939e-07	IPF	SOD1
MT1F	1.52645e-11	0.421284	0.261	0.118	4.22429e-07	IPF	MT1F
KRT15	1.63182e-11	0.501247	0.221	0.088	4.51591e-07	IPF	KRT15
CSNK1A1	1.82999e-11	0.370053	0.615	0.547	5.0643e-07	IPF	CSNK1A1
CEACAM5	2.01776e-11	0.495241	0.134	0.02	5.58394e-07	IPF	CEACAM5
CAPNS1	2.06558e-11	0.439328	0.462	0.343	5.71628e-07	IPF	CAPNS1
TMEM179B	2.38985e-11	0.438995	0.543	0.461	6.61367e-07	IPF	TMEM179B
LYNX1	2.78276e-11	0.568927	0.175	0.051	7.701e-07	IPF	LYNX1
PDLIM1	2.99933e-11	0.450803	0.653	0.623	8.30035e-07	IPF	PDLIM1
GABARAP	3.0127e-11	0.318861	0.886	0.873	8.33735e-07	IPF	GABARAP
ARPC1B	3.04157e-11	0.449826	0.553	0.471	8.41724e-07	IPF	ARPC1B
CRB3	3.53974e-11	0.400836	0.328	0.194	9.79588e-07	IPF	CRB3
RAN	3.64115e-11	0.390879	0.687	0.669	1.00765e-06	IPF	RAN
HLA-DQB1	3.64703e-11	0.55514	0.573	0.505	1.00928e-06	IPF	HLA-DQB1
TNFRSF1A	3.75845e-11	0.431455	0.357	0.223	1.04011e-06	IPF	TNFRSF1A
ZDHHC9	3.8014e-11	0.361386	0.244	0.108	1.052e-06	IPF	ZDHHC9
ATP2A2	3.8967e-11	0.383335	0.375	0.238	1.07837e-06	IPF	ATP2A2
RARRES3	4.00157e-11	0.573553	0.691	0.635	1.10739e-06	IPF	RARRES3
PHPT1	5.03405e-11	0.443275	0.672	0.642	1.39312e-06	IPF	PHPT1
CDH3	5.09725e-11	0.293955	0.161	0.042	1.41061e-06	IPF	CDH3
DYNLT1	5.41552e-11	0.410568	0.654	0.615	1.49869e-06	IPF	DYNLT1
SLC25A5	5.72742e-11	0.349387	0.797	0.767	1.58501e-06	IPF	SLC25A5
NNMT	5.84152e-11	0.454976	0.193	0.064	1.61658e-06	IPF	NNMT
EIF5	5.9532e-11	0.440352	0.539	0.444	1.64749e-06	IPF	EIF5
ITGB6	6.48312e-11	0.446589	0.227	0.093	1.79414e-06	IPF	ITGB6
BAX	6.85267e-11	0.509921	0.46	0.353	1.89641e-06	IPF	BAX
HLA-DRA	7.1272e-11	0.493548	0.89	0.897	1.97238e-06	IPF	HLA-DRA
APP	1.00174e-10	0.424031	0.64	0.566	2.77223e-06	IPF	APP
TRMT112	1.08682e-10	0.394081	0.654	0.6	3.00766e-06	IPF	TRMT112
MALL	1.17374e-10	0.427477	0.638	0.571	3.2482e-06	IPF	MALL
ATP5G3	1.17783e-10	0.361832	0.738	0.735	3.25953e-06	IPF	ATP5G3
ARL6IP1	1.18964e-10	0.457343	0.45	0.346	3.29221e-06	IPF	ARL6IP1
CAPN2	1.19041e-10	0.381949	0.71	0.669	3.29434e-06	IPF	CAPN2
HN1	1.28069e-10	0.380497	0.299	0.167	3.54418e-06	IPF	HN1
ZNHIT1	1.30514e-10	0.40949	0.554	0.466	3.61183e-06	IPF	ZNHIT1
ATP11A	1.38797e-10	0.437223	0.244	0.113	3.84108e-06	IPF	ATP11A
MYO6	1.46486e-10	0.44735	0.446	0.328	4.05386e-06	IPF	MYO6
MUC4	1.47673e-10	0.448571	0.561	0.453	4.08671e-06	IPF	MUC4
ADGRF1	1.47757e-10	0.369942	0.176	0.056	4.08902e-06	IPF	ADGRF1
KDELR1	1.50815e-10	0.388032	0.687	0.654	4.17366e-06	IPF	KDELR1
OAZ1	1.56813e-10	0.266637	0.854	0.824	4.33965e-06	IPF	OAZ1
PCBD1	2.01249e-10	0.367766	0.625	0.559	5.56936e-06	IPF	PCBD1
TMEM176A	2.11505e-10	0.506944	0.285	0.164	5.85318e-06	IPF	TMEM176A
KRTCAP3	2.19392e-10	0.455814	0.48	0.397	6.07145e-06	IPF	KRTCAP3
TMX4	2.27437e-10	0.263665	0.214	0.086	6.29409e-06	IPF	TMX4
FAM20A	2.27559e-10	0.399745	0.284	0.152	6.29748e-06	IPF	FAM20A
TMEM63B	2.36286e-10	0.404247	0.289	0.157	6.53897e-06	IPF	TMEM63B
C1R	2.9224e-10	0.408388	0.278	0.145	8.08745e-06	IPF	C1R
SNRPG	2.92927e-10	0.389719	0.658	0.627	8.10647e-06	IPF	SNRPG
POMP	2.99803e-10	0.360127	0.641	0.591	8.29675e-06	IPF	POMP
HP1BP3	3.08492e-10	0.338185	0.392	0.252	8.53721e-06	IPF	HP1BP3
FAM3B	3.29543e-10	0.432052	0.351	0.228	9.11976e-06	IPF	FAM3B
RAB2A	3.3531e-10	0.355487	0.622	0.559	9.27936e-06	IPF	RAB2A
ALDOA	3.47218e-10	0.369444	0.788	0.794	9.60892e-06	IPF	ALDOA
CDC42	3.4824e-10	0.397764	0.639	0.598	9.63719e-06	IPF	CDC42
PROM2	3.91848e-10	0.37585	0.298	0.169	1.0844e-05	IPF	PROM2
CHD3	4.132e-10	0.345497	0.348	0.211	1.14349e-05	IPF	CHD3
LRPAP1	6.95833e-10	0.404218	0.471	0.365	1.92565e-05	IPF	LRPAP1
DUOX1	7.30183e-10	0.380892	0.33	0.191	2.02071e-05	IPF	DUOX1
HNRNPA1	8.42558e-10	0.297154	0.911	0.909	2.3317e-05	IPF	HNRNPA1
GIPC1	9.27869e-10	0.421974	0.348	0.233	2.56778e-05	IPF	GIPC1
PLD3	9.43047e-10	0.401399	0.496	0.404	2.60979e-05	IPF	PLD3
HMCN1	9.70161e-10	0.355194	0.106	0.012	2.68482e-05	IPF	HMCN1
HSPA8	1.10765e-09	0.435626	0.667	0.62	3.06531e-05	IPF	HSPA8
PTPRE	1.42178e-09	0.370872	0.259	0.132	3.93463e-05	IPF	PTPRE
LAMA5	1.67756e-09	0.331542	0.273	0.14	4.64248e-05	IPF	LAMA5
PDZK1IP1	1.68507e-09	0.466048	0.402	0.292	4.66325e-05	IPF	PDZK1IP1
FLRT3	1.68971e-09	0.556413	0.375	0.26	4.6761e-05	IPF	FLRT3
PSMB3	1.6984e-09	0.387928	0.582	0.522	4.70014e-05	IPF	PSMB3
APRT	1.80245e-09	0.330353	0.674	0.65	4.98811e-05	IPF	APRT
IL32	1.98885e-09	0.394729	0.173	0.061	5.50395e-05	IPF	IL32
ATP5H	1.99206e-09	0.346738	0.644	0.605	5.51281e-05	IPF	ATP5H
ST14	2.12208e-09	0.374062	0.352	0.23	5.87265e-05	IPF	ST14
PRSS8	2.15003e-09	0.361769	0.448	0.331	5.95001e-05	IPF	PRSS8
IFI27L2	2.22336e-09	0.301491	0.217	0.098	6.15293e-05	IPF	IFI27L2
TRAPPC1	2.28816e-09	0.356877	0.625	0.547	6.33226e-05	IPF	TRAPPC1
AC007325.2	2.37665e-09	0.253025	0.147	0.042	6.57715e-05	IPF	AC007325.2
DYNC1H1	2.38757e-09	0.389173	0.398	0.284	6.60735e-05	IPF	DYNC1H1
COX14	2.43607e-09	0.416141	0.586	0.542	6.74158e-05	IPF	COX14
MUC16	2.59609e-09	0.513634	0.191	0.078	7.18442e-05	IPF	MUC16
CAT	2.66035e-09	0.415093	0.346	0.228	7.36226e-05	IPF	CAT
NEDD9	2.80656e-09	0.524691	0.441	0.343	7.76686e-05	IPF	NEDD9
DSG2	2.82545e-09	0.341423	0.217	0.103	7.81914e-05	IPF	DSG2
PPA1	2.84855e-09	0.285328	0.772	0.752	7.88309e-05	IPF	PPA1
HLA-DRB5	2.92228e-09	0.8082	0.646	0.652	8.08712e-05	IPF	HLA-DRB5
SYNE1	2.97218e-09	0.376645	0.204	0.086	8.2252e-05	IPF	SYNE1
NDUFAB1	3.26855e-09	0.370024	0.566	0.5	9.04539e-05	IPF	NDUFAB1
PSMA7	3.34943e-09	0.411799	0.613	0.578	9.26922e-05	IPF	PSMA7
PHLDA3	3.64076e-09	0.302524	0.25	0.125	0.000100754	IPF	PHLDA3
NDUFA2	3.69284e-09	0.345899	0.632	0.586	0.000102196	IPF	NDUFA2
RRBP1	3.73632e-09	0.432682	0.566	0.488	0.000103399	IPF	RRBP1
UQCC2	3.7367e-09	0.394946	0.481	0.387	0.000103409	IPF	UQCC2
PLPP2	3.76159e-09	0.376944	0.669	0.65	0.000104098	IPF	PLPP2
NFIC	3.82447e-09	0.365245	0.561	0.483	0.000105838	IPF	NFIC
MICAL2	3.8316e-09	0.260886	0.13	0.032	0.000106036	IPF	MICAL2
TMEM123	3.8923e-09	0.389493	0.559	0.51	0.000107716	IPF	TMEM123
LMO7	3.95952e-09	0.334917	0.67	0.605	0.000109576	IPF	LMO7
DNAJC15	3.97278e-09	0.386068	0.499	0.419	0.000109943	IPF	DNAJC15
PLXNB2	4.00416e-09	0.400663	0.547	0.466	0.000110811	IPF	PLXNB2
CD44	4.05523e-09	0.407599	0.357	0.223	0.000112224	IPF	CD44
WDR83OS	4.15872e-09	0.315842	0.787	0.824	0.000115088	IPF	WDR83OS
ITGB4	4.513e-09	0.290233	0.233	0.115	0.000124893	IPF	ITGB4
C16orf13	4.64367e-09	0.387623	0.529	0.453	0.000128509	IPF	C16orf13
C14orf2	4.73205e-09	0.338124	0.751	0.75	0.000130955	IPF	C14orf2
LMAN1	4.81272e-09	0.444636	0.523	0.453	0.000133187	IPF	LMAN1
ERGIC3	5.69188e-09	0.36267	0.666	0.632	0.000157517	IPF	ERGIC3
DEK	5.71266e-09	0.386707	0.535	0.449	0.000158092	IPF	DEK
IGFBP6	5.73465e-09	0.365542	0.135	0.037	0.000158701	IPF	IGFBP6
CELF2	5.77865e-09	0.393289	0.421	0.319	0.000159918	IPF	CELF2
BRD2	6.08029e-09	0.395915	0.452	0.343	0.000168266	IPF	BRD2
AGRN	6.41786e-09	0.416153	0.372	0.262	0.000177608	IPF	AGRN
KCNJ15	6.53827e-09	0.365871	0.24	0.118	0.00018094	IPF	KCNJ15
CADM1	6.63167e-09	0.35917	0.237	0.118	0.000183525	IPF	CADM1
SFTA3	7.25306e-09	0.319793	0.66	0.554	0.000200721	IPF	SFTA3
DDIT4	7.436e-09	0.683362	0.57	0.502	0.000205784	IPF	DDIT4
HLA-DPB1	7.54277e-09	0.40388	0.702	0.667	0.000208738	IPF	HLA-DPB1
TMEM98	7.97468e-09	0.412968	0.443	0.348	0.000220691	IPF	TMEM98
NPM1	8.46596e-09	0.300988	0.872	0.855	0.000234287	IPF	NPM1
PLS3	8.80928e-09	0.368264	0.291	0.174	0.000243788	IPF	PLS3
TMEM30A	9.44226e-09	0.332411	0.373	0.257	0.000261305	IPF	TMEM30A
NDUFA3	9.81619e-09	0.324857	0.661	0.625	0.000271653	IPF	NDUFA3
CAST	1.02806e-08	0.347947	0.62	0.583	0.000284504	IPF	CAST
S100A13	1.04212e-08	0.316093	0.76	0.745	0.000288397	IPF	S100A13
MYEOV2	1.13067e-08	0.397675	0.563	0.515	0.000312901	IPF	MYEOV2
STT3B	1.13128e-08	0.447343	0.494	0.424	0.00031307	IPF	STT3B
CLIC5	1.32861e-08	0.358734	0.198	0.086	0.000367679	IPF	CLIC5
TSPAN1	1.35018e-08	0.440856	0.627	0.574	0.000373648	IPF	TSPAN1
MRPL52	1.39837e-08	0.365829	0.536	0.466	0.000386985	IPF	MRPL52
RUNX2	1.43731e-08	0.353552	0.248	0.137	0.000397761	IPF	RUNX2
LTBR	1.44555e-08	0.342008	0.365	0.255	0.000400042	IPF	LTBR
CDH1	1.5007e-08	0.468732	0.468	0.39	0.000415304	IPF	CDH1
NDUFB9	1.6255e-08	0.328753	0.646	0.593	0.000449842	IPF	NDUFB9
VAMP8	1.70078e-08	0.250656	0.87	0.868	0.000470675	IPF	VAMP8
TNFRSF12A	1.84698e-08	0.526423	0.32	0.206	0.000511134	IPF	TNFRSF12A
STEAP3	1.87129e-08	0.271285	0.233	0.12	0.000517862	IPF	STEAP3
PTP4A1	2.07239e-08	0.498047	0.597	0.542	0.000573513	IPF	PTP4A1
WNK1	2.11539e-08	0.41865	0.379	0.275	0.000585414	IPF	WNK1
ATP6V1G1	2.11836e-08	0.273769	0.804	0.784	0.000586234	IPF	ATP6V1G1
ATP5D	2.14393e-08	0.274864	0.768	0.767	0.00059331	IPF	ATP5D
CHURC1	2.15253e-08	0.353291	0.445	0.353	0.000595692	IPF	CHURC1
PFDN2	2.25127e-08	0.346491	0.432	0.341	0.000623018	IPF	PFDN2
SRSF2	2.41922e-08	0.385168	0.49	0.422	0.000669494	IPF	SRSF2
ABCC3	2.44096e-08	0.291584	0.215	0.1	0.000675511	IPF	ABCC3
CST6	2.59318e-08	0.305749	0.139	0.044	0.000717636	IPF	CST6
NAP1L1	2.61771e-08	0.372306	0.564	0.493	0.000724425	IPF	NAP1L1
NPTN	2.69538e-08	0.382381	0.328	0.223	0.000745919	IPF	NPTN
GLIS3	2.79704e-08	0.334706	0.227	0.118	0.000774053	IPF	GLIS3
TMEM147	3.26092e-08	0.377769	0.463	0.382	0.000902427	IPF	TMEM147
COX17	3.30171e-08	0.35438	0.528	0.458	0.000913715	IPF	COX17
KLF5	3.32302e-08	0.434457	0.562	0.51	0.000919614	IPF	KLF5
NEDD8	3.66678e-08	0.322407	0.606	0.566	0.00101475	IPF	NEDD8
SYNE2	3.85598e-08	0.394394	0.552	0.488	0.0010671	IPF	SYNE2
LAMTOR4	3.86438e-08	0.319568	0.623	0.561	0.00106943	IPF	LAMTOR4
NBEAL1	3.94918e-08	0.376753	0.448	0.358	0.0010929	IPF	NBEAL1
C9orf16	4.24642e-08	0.368475	0.635	0.625	0.00117515	IPF	C9orf16
EHD2	4.53146e-08	0.271392	0.173	0.071	0.00125404	IPF	EHD2
CTNNA1	4.94289e-08	0.379056	0.585	0.537	0.0013679	IPF	CTNNA1
CFLAR	5.12919e-08	0.336238	0.484	0.392	0.00141945	IPF	CFLAR
HNRNPH1	5.29672e-08	0.364789	0.47	0.38	0.00146582	IPF	HNRNPH1
PBXIP1	5.32518e-08	0.314453	0.277	0.164	0.00147369	IPF	PBXIP1
ALDH3A1	5.48931e-08	0.284197	0.12	0.032	0.00151911	IPF	ALDH3A1
RBM8A	5.50059e-08	0.366551	0.548	0.493	0.00152223	IPF	RBM8A
CAMTA1	5.72734e-08	0.341225	0.518	0.458	0.00158498	IPF	CAMTA1
LINC00116	6.75799e-08	0.351653	0.395	0.292	0.00187021	IPF	LINC00116
TYMP	6.89922e-08	0.345651	0.312	0.203	0.00190929	IPF	TYMP
TMEM176B	7.29415e-08	0.41981	0.278	0.179	0.00201858	IPF	TMEM176B
TOP1	7.34994e-08	0.469902	0.534	0.473	0.00203402	IPF	TOP1
ATPIF1	7.39741e-08	0.291507	0.752	0.77	0.00204716	IPF	ATPIF1
DNAJA1	7.57725e-08	0.43901	0.47	0.387	0.00209693	IPF	DNAJA1
NAV2	8.22087e-08	0.302654	0.273	0.162	0.00227504	IPF	NAV2
HNRNPK	8.26011e-08	0.308889	0.746	0.73	0.0022859	IPF	HNRNPK
ATP5J	8.26636e-08	0.290943	0.711	0.706	0.00228763	IPF	ATP5J
PGAM1	8.57466e-08	0.348556	0.471	0.397	0.00237295	IPF	PGAM1
HIGD2A	1.00257e-07	0.284503	0.678	0.65	0.0027745	IPF	HIGD2A
COX5A	1.02359e-07	0.294583	0.711	0.718	0.00283268	IPF	COX5A
S100A4	1.07051e-07	0.635524	0.46	0.37	0.00296254	IPF	S100A4
SAP18	1.07066e-07	0.293174	0.683	0.676	0.00296295	IPF	SAP18
AQP1	1.18552e-07	0.422273	0.126	0.039	0.0032808	IPF	AQP1
RNF213	1.22235e-07	0.391587	0.315	0.213	0.00338273	IPF	RNF213
ARPC5	1.36979e-07	0.334689	0.437	0.348	0.00379076	IPF	ARPC5
MYH14	1.38893e-07	0.362254	0.431	0.338	0.00384372	IPF	MYH14
MBIP	1.40421e-07	0.320217	0.493	0.395	0.00388602	IPF	MBIP
PRR13	1.47579e-07	0.322802	0.579	0.525	0.0040841	IPF	PRR13
ORMDL2	1.54128e-07	0.356863	0.32	0.23	0.00426533	IPF	ORMDL2
SCAND1	1.5604e-07	0.322085	0.619	0.581	0.00431826	IPF	SCAND1
CDKN1A	1.56687e-07	0.44531	0.352	0.248	0.00433616	IPF	CDKN1A
ZNF593	1.69037e-07	0.349021	0.419	0.333	0.00467793	IPF	ZNF593
SPATS2L	1.69038e-07	0.367771	0.341	0.245	0.00467795	IPF	SPATS2L
GNG10	1.72265e-07	0.379763	0.403	0.316	0.00476726	IPF	GNG10
2023-09-15	1.78057e-07	0.326138	0.556	0.51	0.00492754	IPF	2023-09-15
ATRX	1.81558e-07	0.362068	0.454	0.385	0.00502445	IPF	ATRX
PAG1	1.82399e-07	0.290846	0.215	0.113	0.00504772	IPF	PAG1
C6orf62	1.83974e-07	0.318877	0.3	0.199	0.00509129	IPF	C6orf62
ISCU	1.90109e-07	0.352575	0.575	0.534	0.00526107	IPF	ISCU
USMG5	1.95121e-07	0.304867	0.751	0.784	0.00539978	IPF	USMG5
PSME1	2.00687e-07	0.312932	0.724	0.711	0.00555382	IPF	PSME1
VSTM2L	2.10003e-07	0.343512	0.234	0.135	0.00581163	IPF	VSTM2L
CH25H	2.14922e-07	0.399518	0.169	0.076	0.00594774	IPF	CH25H
SFPQ	2.18475e-07	0.295831	0.489	0.412	0.00604606	IPF	SFPQ
MGLL	2.18953e-07	0.320242	0.242	0.14	0.00605931	IPF	MGLL
ANKRD65	2.33668e-07	0.317022	0.306	0.201	0.00646654	IPF	ANKRD65
GABARAPL2	2.37223e-07	0.272799	0.621	0.593	0.00656491	IPF	GABARAPL2
FAM120A	2.44265e-07	0.350938	0.386	0.294	0.0067598	IPF	FAM120A
ENAH	2.55892e-07	0.276332	0.292	0.184	0.00708157	IPF	ENAH
CLSTN1	2.92721e-07	0.322687	0.277	0.176	0.00810076	IPF	CLSTN1
TMEM14C	3.01141e-07	0.334986	0.638	0.647	0.00833378	IPF	TMEM14C
SSR3	3.12559e-07	0.36206	0.592	0.566	0.00864975	IPF	SSR3
PA2G4	3.15229e-07	0.354282	0.465	0.392	0.00872364	IPF	PA2G4
TMC5	3.15927e-07	0.336671	0.647	0.6	0.00874296	IPF	TMC5
KLF4	3.18096e-07	0.411921	0.212	0.115	0.00880299	IPF	KLF4
MRPL57	3.25258e-07	0.289277	0.573	0.529	0.0090012	IPF	MRPL57
RHOBTB2	3.27934e-07	0.301111	0.208	0.108	0.00907525	IPF	RHOBTB2
HSPD1	3.33638e-07	0.344189	0.558	0.5	0.00923311	IPF	HSPD1
SEPN1	3.40532e-07	0.267503	0.203	0.105	0.00942388	IPF	SEPN1
RPN2	3.48265e-07	0.34792	0.561	0.525	0.00963788	IPF	RPN2
RBX1	3.59508e-07	0.280875	0.678	0.662	0.00994902	IPF	RBX1
MFSD10	3.65015e-07	0.385514	0.425	0.355	0.0101014	IPF	MFSD10
CHD4	3.74184e-07	0.33022	0.341	0.238	0.0103552	IPF	CHD4
PHLDA1	3.75247e-07	0.284241	0.112	0.032	0.0103846	IPF	PHLDA1
DDRGK1	3.92132e-07	0.381851	0.444	0.377	0.0108519	IPF	DDRGK1
PSMB6	3.9556e-07	0.305575	0.574	0.539	0.0109467	IPF	PSMB6
SERPINH1	4.20275e-07	0.338404	0.29	0.189	0.0116307	IPF	SERPINH1
UQCRH	4.23302e-07	0.270376	0.771	0.779	0.0117144	IPF	UQCRH
MS4A8	4.24031e-07	0.46092	0.22	0.127	0.0117346	IPF	MS4A8
YWHAE	4.37191e-07	0.277137	0.677	0.662	0.0120988	IPF	YWHAE
STK17A	4.61106e-07	0.336586	0.25	0.147	0.0127606	IPF	STK17A
PTP4A3	4.74957e-07	0.318497	0.186	0.096	0.013144	IPF	PTP4A3
AKAP1	5.09782e-07	0.304315	0.243	0.147	0.0141077	IPF	AKAP1
RTN4	5.50645e-07	0.358718	0.461	0.395	0.0152386	IPF	RTN4
C19orf43	5.70973e-07	0.28116	0.676	0.664	0.0158011	IPF	C19orf43
PDIA4	5.98986e-07	0.394725	0.433	0.373	0.0165764	IPF	PDIA4
SERINC2	6.31491e-07	0.345655	0.415	0.341	0.0174759	IPF	SERINC2
ITPR3	6.37539e-07	0.303406	0.241	0.142	0.0176433	IPF	ITPR3
PPP2CB	6.37859e-07	0.323569	0.276	0.184	0.0176521	IPF	PPP2CB
LSR	6.48004e-07	0.368334	0.471	0.402	0.0179329	IPF	LSR
PPP1CB	6.52175e-07	0.348632	0.394	0.306	0.0180483	IPF	PPP1CB
SRRM2	6.69809e-07	0.29233	0.604	0.542	0.0185363	IPF	SRRM2
TMEM208	6.71521e-07	0.342229	0.44	0.373	0.0185837	IPF	TMEM208
COX7B	6.7285e-07	0.290579	0.729	0.745	0.0186205	IPF	COX7B
IQGAP1	6.77189e-07	0.330845	0.513	0.449	0.0187405	IPF	IQGAP1
ARHGEF12	7.00532e-07	0.278261	0.328	0.228	0.0193865	IPF	ARHGEF12
RPL22L1	7.09007e-07	0.378121	0.608	0.581	0.0196211	IPF	RPL22L1
PRDX4	7.35531e-07	0.348994	0.52	0.466	0.0203551	IPF	PRDX4
EMC10	7.38685e-07	0.374451	0.426	0.353	0.0204424	IPF	EMC10
ROS1	7.40013e-07	0.326058	0.196	0.098	0.0204791	IPF	ROS1
FLOT1	7.47359e-07	0.378047	0.43	0.353	0.0206824	IPF	FLOT1
MRPL20	7.52326e-07	0.31641	0.567	0.529	0.0208199	IPF	MRPL20
AK3	8.3361e-07	0.323961	0.344	0.257	0.0230693	IPF	AK3
SEC61G	8.43092e-07	0.289093	0.773	0.772	0.0233317	IPF	SEC61G
GPC4	8.46238e-07	0.25412	0.189	0.096	0.0234188	IPF	GPC4
SF3B5	8.46637e-07	0.34742	0.525	0.505	0.0234298	IPF	SF3B5
TBCA	8.74828e-07	0.306014	0.651	0.64	0.02421	IPF	TBCA
FHL2	8.8051e-07	0.342792	0.259	0.169	0.0243672	IPF	FHL2
ID3	8.90224e-07	0.447501	0.372	0.272	0.0246361	IPF	ID3
TGFBR2	9.13518e-07	0.364067	0.318	0.221	0.0252807	IPF	TGFBR2
DDR1	9.20063e-07	0.345416	0.451	0.382	0.0254618	IPF	DDR1
HLA-DPA1	9.38325e-07	0.410578	0.744	0.738	0.0259672	IPF	HLA-DPA1
TM9SF2	9.50491e-07	0.36975	0.556	0.48	0.0263039	IPF	TM9SF2
NCL	9.99985e-07	0.330189	0.659	0.669	0.0276736	IPF	NCL
PACSIN2	1.00123e-06	0.312893	0.279	0.186	0.027708	IPF	PACSIN2
HNRNPAB	1.01871e-06	0.351882	0.403	0.326	0.0281917	IPF	HNRNPAB
LAPTM4B	1.03571e-06	0.302181	0.255	0.164	0.0286623	IPF	LAPTM4B
NDUFB7	1.04764e-06	0.288331	0.666	0.654	0.0289925	IPF	NDUFB7
UBXN4	1.05226e-06	0.331151	0.598	0.574	0.0291201	IPF	UBXN4
LRP10	1.09274e-06	0.34422	0.388	0.316	0.0302405	IPF	LRP10
HLA-E	1.10012e-06	0.375066	0.597	0.561	0.0304446	IPF	HLA-E
TMED10	1.12313e-06	0.311777	0.682	0.686	0.0310814	IPF	TMED10
TRIM2	1.14716e-06	0.379906	0.358	0.27	0.0317465	IPF	TRIM2
PCYOX1	1.15174e-06	0.294489	0.281	0.189	0.0318732	IPF	PCYOX1
OSMR	1.19288e-06	0.322852	0.281	0.189	0.0330118	IPF	OSMR
SLIRP	1.20115e-06	0.319705	0.579	0.529	0.0332407	IPF	SLIRP
REEP5	1.30806e-06	0.337713	0.602	0.588	0.0361993	IPF	REEP5
KTN1	1.31184e-06	0.293007	0.587	0.544	0.036304	IPF	KTN1
ARF5	1.39081e-06	0.306829	0.646	0.637	0.0384893	IPF	ARF5
SET	1.43312e-06	0.340324	0.532	0.485	0.0396601	IPF	SET
RRM2B	1.49794e-06	0.277939	0.217	0.127	0.041454	IPF	RRM2B
LSM7	1.53251e-06	0.302899	0.595	0.554	0.0424107	IPF	LSM7
GNB2	1.53783e-06	0.301807	0.59	0.561	0.0425579	IPF	GNB2
FAM210B	1.58068e-06	0.306421	0.302	0.213	0.0437437	IPF	FAM210B
GRAMD1A	1.61072e-06	0.263764	0.212	0.123	0.044575	IPF	GRAMD1A
ANKRD28	1.67803e-06	0.30084	0.2	0.108	0.0464378	IPF	ANKRD28
PLXNB1	1.71103e-06	0.264955	0.228	0.132	0.047351	IPF	PLXNB1
SERINC3	1.73877e-06	0.315948	0.333	0.248	0.0481188	IPF	SERINC3
CTSA	1.7738e-06	0.355042	0.313	0.23	0.0490882	IPF	CTSA
DUT	1.80811e-06	0.310764	0.585	0.544	0.0500377	IPF	DUT
FOXP1	1.88161e-06	0.327433	0.399	0.321	0.0520718	IPF	FOXP1
B4GALT1	1.89725e-06	0.339501	0.376	0.294	0.0525044	IPF	B4GALT1
TMEM165	1.90159e-06	0.379474	0.489	0.434	0.0526245	IPF	TMEM165
CLPTM1L	2.01398e-06	0.251178	0.243	0.15	0.0557348	IPF	CLPTM1L
SELT	2.0412e-06	0.326759	0.401	0.331	0.0564882	IPF	SELT
TM7SF3	2.06674e-06	0.325165	0.264	0.176	0.0571951	IPF	TM7SF3
C4orf3	2.15858e-06	0.280734	0.634	0.591	0.0597366	IPF	C4orf3
ADGRG1	2.20485e-06	0.31053	0.238	0.152	0.0610169	IPF	ADGRG1
MAP1LC3B	2.22293e-06	0.344581	0.476	0.426	0.0615173	IPF	MAP1LC3B
CCDC124	2.23438e-06	0.288384	0.4	0.321	0.0618343	IPF	CCDC124
ENY2	2.27273e-06	0.326495	0.551	0.527	0.0628955	IPF	ENY2
HNRNPC	2.33665e-06	0.302685	0.62	0.593	0.0646643	IPF	HNRNPC
PPP1CA	2.38085e-06	0.308444	0.521	0.468	0.0658875	IPF	PPP1CA
DHRS7	2.43505e-06	0.31267	0.416	0.341	0.0673875	IPF	DHRS7
PHLDA2	2.46046e-06	0.448553	0.413	0.328	0.0680908	IPF	PHLDA2
SFTPC	2.51597e-06	0.345001	0.472	0.725	0.0696269	IPF	SFTPC
P4HB	2.62172e-06	0.292118	0.753	0.762	0.0725534	IPF	P4HB
ADGRE5	2.71733e-06	0.2546	0.17	0.086	0.0751993	IPF	ADGRE5
PNISR	2.71828e-06	0.270745	0.537	0.475	0.0752256	IPF	PNISR
NUCKS1	2.72852e-06	0.309468	0.591	0.549	0.0755092	IPF	NUCKS1
ATRAID	2.73703e-06	0.32928	0.523	0.485	0.0757446	IPF	ATRAID
GSPT1	2.90575e-06	0.283085	0.389	0.306	0.0804138	IPF	GSPT1
DRAP1	3.05327e-06	0.310477	0.374	0.294	0.0844962	IPF	DRAP1
DYNLRB1	3.0873e-06	0.283896	0.589	0.569	0.085438	IPF	DYNLRB1
UCP2	3.26873e-06	0.323965	0.337	0.248	0.0904589	IPF	UCP2
CLIC6	3.29935e-06	0.30899	0.46	0.382	0.0913063	IPF	CLIC6
F3	3.43915e-06	0.384127	0.347	0.26	0.095175	IPF	F3
BTG3	3.50753e-06	0.322628	0.548	0.502	0.0970675	IPF	BTG3
EML4	3.56776e-06	0.326782	0.347	0.262	0.0987342	IPF	EML4
DPYSL2	3.59549e-06	0.307708	0.247	0.154	0.0995015	IPF	DPYSL2
TCIRG1	3.6292e-06	0.335019	0.303	0.223	0.100434	IPF	TCIRG1
MLEC	3.65839e-06	0.359812	0.387	0.319	0.101242	IPF	MLEC
AKAP13	3.75551e-06	0.30059	0.453	0.377	0.10393	IPF	AKAP13
SRSF3	3.78235e-06	0.333877	0.579	0.576	0.104673	IPF	SRSF3
ZNF428	3.87248e-06	0.329315	0.441	0.382	0.107167	IPF	ZNF428
LMAN2	3.98004e-06	0.301702	0.56	0.537	0.110144	IPF	LMAN2
RPS6KA2	4.00545e-06	0.295636	0.243	0.154	0.110847	IPF	RPS6KA2
ECE1	4.15724e-06	0.329114	0.341	0.26	0.115047	IPF	ECE1
MYOF	4.21846e-06	0.326006	0.375	0.289	0.116742	IPF	MYOF
NCOR2	4.66427e-06	0.299501	0.281	0.191	0.129079	IPF	NCOR2
HEBP2	5.01734e-06	0.282723	0.357	0.265	0.13885	IPF	HEBP2
PTPRF	5.10929e-06	0.31453	0.43	0.37	0.141394	IPF	PTPRF
MT2A	5.11822e-06	0.363871	0.653	0.632	0.141642	IPF	MT2A
CITED2	5.24838e-06	0.415025	0.386	0.306	0.145244	IPF	CITED2
CNIH1	5.3526e-06	0.333672	0.411	0.35	0.148128	IPF	CNIH1
SNRPD3	5.44372e-06	0.297644	0.608	0.588	0.150649	IPF	SNRPD3
S100A16	5.55467e-06	0.269058	0.577	0.539	0.15372	IPF	S100A16
BIRC3	6.05144e-06	0.366202	0.253	0.164	0.167468	IPF	BIRC3
PDCD5	6.12151e-06	0.32997	0.49	0.456	0.169407	IPF	PDCD5
EMP1	6.37309e-06	0.431867	0.363	0.279	0.176369	IPF	EMP1
PFKFB3	6.40878e-06	0.327746	0.219	0.135	0.177356	IPF	PFKFB3
SNHG12	6.43077e-06	0.304987	0.28	0.196	0.177965	IPF	SNHG12
LLGL2	6.56025e-06	0.271869	0.245	0.159	0.181548	IPF	LLGL2
IGFBP7	6.6151e-06	0.382372	0.131	0.056	0.183066	IPF	IGFBP7
GTF2A2	6.81523e-06	0.316503	0.449	0.397	0.188605	IPF	GTF2A2
GRN	7.09138e-06	0.345289	0.476	0.436	0.196247	IPF	GRN
TNC	7.92244e-06	0.264298	0.118	0.049	0.219246	IPF	TNC
TMEM173	8.19736e-06	0.324295	0.309	0.23	0.226854	IPF	TMEM173
COA3	8.32789e-06	0.303258	0.495	0.444	0.230466	IPF	COA3
COPE	8.34651e-06	0.295539	0.572	0.542	0.230981	IPF	COPE
ASAH1	8.47822e-06	0.252642	0.828	0.846	0.234626	IPF	ASAH1
MAL2	8.62229e-06	0.293868	0.538	0.505	0.238613	IPF	MAL2
MAGI3	8.63174e-06	0.29104	0.317	0.23	0.238875	IPF	MAGI3
RWDD1	8.90125e-06	0.322735	0.476	0.431	0.246333	IPF	RWDD1
COX16	9.16808e-06	0.318179	0.481	0.444	0.253717	IPF	COX16
NDUFS6	9.27719e-06	0.28711	0.536	0.512	0.256737	IPF	NDUFS6
CAPN13	9.61768e-06	0.416137	0.265	0.189	0.26616	IPF	CAPN13
POLR2F	9.9399e-06	0.271865	0.407	0.328	0.275077	IPF	POLR2F
LTBP3	1.00497e-05	0.304006	0.361	0.282	0.278115	IPF	LTBP3
NFIA	1.00754e-05	0.250126	0.501	0.449	0.278826	IPF	NFIA
ECHS1	1.0818e-05	0.317905	0.471	0.424	0.299378	IPF	ECHS1
RAB13	1.10418e-05	0.312325	0.482	0.444	0.30557	IPF	RAB13
GGCT	1.1075e-05	0.289505	0.384	0.306	0.306491	IPF	GGCT
CHMP4B	1.11064e-05	0.301225	0.562	0.549	0.307359	IPF	CHMP4B
RAB34	1.11361e-05	0.316191	0.345	0.27	0.30818	IPF	RAB34
SURF4	1.15127e-05	0.321849	0.389	0.328	0.318602	IPF	SURF4
NDUFA1	1.21319e-05	0.264727	0.735	0.74	0.335737	IPF	NDUFA1
ARL3	1.21993e-05	0.255286	0.253	0.172	0.337602	IPF	ARL3
AURKAIP1	1.24958e-05	0.298677	0.576	0.566	0.345809	IPF	AURKAIP1
PABPN1	1.31001e-05	0.281557	0.422	0.36	0.362532	IPF	PABPN1
RNF7	1.34478e-05	0.284327	0.503	0.461	0.372154	IPF	RNF7
BCL9L	1.35784e-05	0.255262	0.179	0.103	0.375768	IPF	BCL9L
ERH	1.36274e-05	0.258802	0.704	0.689	0.377125	IPF	ERH
WASF2	1.39379e-05	0.301522	0.341	0.262	0.385719	IPF	WASF2
SRRM1	1.48472e-05	0.255509	0.56	0.52	0.410881	IPF	SRRM1
ARRDC3	1.54752e-05	0.325634	0.345	0.277	0.42826	IPF	ARRDC3
NFIX	1.57342e-05	0.274735	0.269	0.184	0.435428	IPF	NFIX
HSPA5	1.58543e-05	0.300341	0.687	0.679	0.438751	IPF	HSPA5
STK24	1.61132e-05	0.277753	0.273	0.194	0.445916	IPF	STK24
ERLEC1	1.7323e-05	0.252702	0.453	0.382	0.479396	IPF	ERLEC1
MRPL51	1.76022e-05	0.273449	0.537	0.512	0.487123	IPF	MRPL51
TMPRSS2	1.8137e-05	0.353555	0.324	0.252	0.501923	IPF	TMPRSS2
MYADM	1.85685e-05	0.369316	0.292	0.216	0.513865	IPF	MYADM
SNHG7	1.8602e-05	0.313658	0.402	0.336	0.514791	IPF	SNHG7
ZDHHC21	1.87847e-05	0.273592	0.199	0.12	0.519849	IPF	ZDHHC21
TMED9	1.89771e-05	0.33084	0.532	0.502	0.525172	IPF	TMED9
UFC1	1.90776e-05	0.253594	0.548	0.515	0.527953	IPF	UFC1
TPPP3	1.90843e-05	0.27176	0.136	0.064	0.528138	IPF	TPPP3
IGFBP3	1.96225e-05	0.37245	0.14	0.069	0.543033	IPF	IGFBP3
LAMTOR2	1.96609e-05	0.314099	0.418	0.365	0.544096	IPF	LAMTOR2
CSNK2B	2.04341e-05	0.301606	0.519	0.498	0.565493	IPF	CSNK2B
POLR2I	2.04769e-05	0.294254	0.494	0.439	0.566678	IPF	POLR2I
SYNCRIP	2.09103e-05	0.293819	0.375	0.301	0.578672	IPF	SYNCRIP
ATP6V1F	2.11516e-05	0.292164	0.549	0.532	0.58535	IPF	ATP6V1F
MPRIP	2.20108e-05	0.280295	0.244	0.162	0.609127	IPF	MPRIP
STAT3	2.21433e-05	0.34138	0.555	0.534	0.612793	IPF	STAT3
MACC1	2.27574e-05	0.256075	0.231	0.15	0.629789	IPF	MACC1
SRSF11	2.46693e-05	0.283272	0.568	0.537	0.682699	IPF	SRSF11
IDS	2.46717e-05	0.363101	0.326	0.257	0.682765	IPF	IDS
UBE2H	2.50409e-05	0.258179	0.285	0.203	0.692982	IPF	UBE2H
DNAJB1	2.51267e-05	0.299272	0.518	0.468	0.695355	IPF	DNAJB1
DDX3X	2.55786e-05	0.352201	0.396	0.331	0.707863	IPF	DDX3X
TACC1	2.57448e-05	0.263737	0.212	0.135	0.712461	IPF	TACC1
CPD	2.60688e-05	0.323129	0.341	0.27	0.721427	IPF	CPD
FCGRT	2.63411e-05	0.307326	0.505	0.466	0.728963	IPF	FCGRT
LINC00657	2.65646e-05	0.296404	0.46	0.404	0.735148	IPF	LINC00657
RAB10	2.72496e-05	0.339843	0.408	0.355	0.754107	IPF	RAB10
MRPL41	2.74835e-05	0.297316	0.518	0.488	0.760579	IPF	MRPL41
ARHGDIA	2.76769e-05	0.304767	0.43	0.37	0.765931	IPF	ARHGDIA
AP2S1	2.83204e-05	0.289784	0.449	0.402	0.783739	IPF	AP2S1
SUDS3	2.85587e-05	0.263441	0.237	0.162	0.790334	IPF	SUDS3
VIMP	2.94685e-05	0.325723	0.505	0.478	0.81551	IPF	VIMP
TKT	2.96781e-05	0.282334	0.637	0.63	0.821312	IPF	TKT
MT-ND6	3.02055e-05	0.253834	0.717	0.686	0.835907	IPF	MT-ND6
COMT	3.09735e-05	0.28844	0.614	0.615	0.85716	IPF	COMT
EIF3A	3.1748e-05	0.281797	0.46	0.404	0.878594	IPF	EIF3A
CLTB	3.28047e-05	0.290859	0.461	0.422	0.907836	IPF	CLTB
NFE2L2	3.33178e-05	0.265608	0.497	0.456	0.922038	IPF	NFE2L2
SCARB2	3.34002e-05	0.300733	0.352	0.284	0.924318	IPF	SCARB2
MTUS1	3.35743e-05	0.296119	0.412	0.338	0.929135	IPF	MTUS1
PCNP	3.41364e-05	0.311731	0.388	0.326	0.944689	IPF	PCNP
GADD45GIP1	3.52896e-05	0.300465	0.461	0.424	0.976606	IPF	GADD45GIP1
TMCO1	3.57205e-05	0.268556	0.483	0.444	0.988528	IPF	TMCO1
COA4	3.62216e-05	0.305609	0.364	0.304	1	IPF	COA4
KRT10	3.73297e-05	0.274294	0.601	0.588	1	IPF	KRT10
CEBPB	3.98578e-05	0.333191	0.492	0.451	1	IPF	CEBPB
TAX1BP3	4.06587e-05	0.288475	0.367	0.292	1	IPF	TAX1BP3
PTPN1	4.11638e-05	0.268164	0.278	0.199	1	IPF	PTPN1
RPN1	4.11874e-05	0.283306	0.537	0.52	1	IPF	RPN1
SDF2L1	4.21515e-05	0.377984	0.333	0.277	1	IPF	SDF2L1
HSPG2	4.30455e-05	0.25744	0.169	0.098	1	IPF	HSPG2
SPCS2	4.30533e-05	0.295424	0.618	0.623	1	IPF	SPCS2
GTF2I	4.33948e-05	0.259332	0.555	0.527	1	IPF	GTF2I
SNRPF	4.37621e-05	0.291374	0.509	0.475	1	IPF	SNRPF
HACD3	4.45331e-05	0.271083	0.311	0.243	1	IPF	HACD3
PARP1	4.49998e-05	0.264258	0.268	0.194	1	IPF	PARP1
SUB1	4.50597e-05	0.250259	0.672	0.691	1	IPF	SUB1
TAF1D	4.76095e-05	0.290474	0.441	0.382	1	IPF	TAF1D
RER1	5.0119e-05	0.294843	0.447	0.409	1	IPF	RER1
SDF4	5.11538e-05	0.291943	0.386	0.333	1	IPF	SDF4
REXO2	5.12199e-05	0.299356	0.511	0.483	1	IPF	REXO2
TMED4	5.16545e-05	0.282772	0.431	0.387	1	IPF	TMED4
ASS1	5.27091e-05	0.307784	0.6	0.588	1	IPF	ASS1
ARPC5L	5.32448e-05	0.293449	0.423	0.365	1	IPF	ARPC5L
WEE1	5.84566e-05	0.284385	0.212	0.14	1	IPF	WEE1
CHMP2A	5.85048e-05	0.30768	0.514	0.493	1	IPF	CHMP2A
MYO5C	5.90438e-05	0.259077	0.288	0.211	1	IPF	MYO5C
ABRACL	5.9454e-05	0.297167	0.381	0.328	1	IPF	ABRACL
MINOS1	5.99663e-05	0.314695	0.443	0.395	1	IPF	MINOS1
APOL6	6.03293e-05	0.270633	0.228	0.157	1	IPF	APOL6
MUC5B	6.16385e-05	1.07525	0.352	0.297	1	IPF	MUC5B
TMC4	6.2045e-05	0.253343	0.379	0.314	1	IPF	TMC4
MYDGF	6.28512e-05	0.316855	0.564	0.549	1	IPF	MYDGF
NUDT16	6.52713e-05	0.314602	0.347	0.282	1	IPF	NUDT16
PYCARD	6.55583e-05	0.272171	0.256	0.186	1	IPF	PYCARD
TCEB1	6.68685e-05	0.277037	0.462	0.419	1	IPF	TCEB1
HNRNPA3	6.72503e-05	0.252877	0.646	0.637	1	IPF	HNRNPA3
C15orf48	7.50922e-05	0.284229	0.165	0.091	1	IPF	C15orf48
DSP	7.53123e-05	0.258162	0.346	0.272	1	IPF	DSP
TOMM5	7.53203e-05	0.273316	0.494	0.449	1	IPF	TOMM5
SOX4	7.6363e-05	0.36904	0.693	0.689	1	IPF	SOX4
C9orf3	7.76247e-05	0.255493	0.278	0.203	1	IPF	C9orf3
LAMB2	7.86792e-05	0.254965	0.333	0.26	1	IPF	LAMB2
ACTN4	8.0939e-05	0.288923	0.521	0.493	1	IPF	ACTN4
TIMM13	8.15627e-05	0.264882	0.49	0.446	1	IPF	TIMM13
EPS8L2	8.17129e-05	0.254389	0.43	0.368	1	IPF	EPS8L2
TBCB	8.30555e-05	0.299496	0.374	0.319	1	IPF	TBCB
SERINC5	8.55983e-05	0.268976	0.249	0.176	1	IPF	SERINC5
CHCHD1	8.60588e-05	0.305045	0.367	0.311	1	IPF	CHCHD1
NDUFB10	8.94972e-05	0.268609	0.6	0.603	1	IPF	NDUFB10
PNKD	9.06927e-05	0.261575	0.542	0.52	1	IPF	PNKD
2023-09-07	9.26743e-05	0.261989	0.392	0.336	1	IPF	2023-09-07
AKR1A1	9.65554e-05	0.29171	0.5	0.471	1	IPF	AKR1A1
PRDX3	9.74851e-05	0.269687	0.527	0.507	1	IPF	PRDX3
BCL2L1	9.8059e-05	0.31185	0.367	0.311	1	IPF	BCL2L1
GGT5	9.81755e-05	0.336603	0.327	0.262	1	IPF	GGT5
ADAM9	9.99996e-05	0.258073	0.228	0.159	1	IPF	ADAM9
CLDN3	0.000102865	0.281322	0.571	0.534	1	IPF	CLDN3
LRRK2	0.000114952	0.270888	0.143	0.076	1	IPF	LRRK2
PLA2G16	0.000117071	0.301272	0.423	0.377	1	IPF	PLA2G16
EMC3	0.000120605	0.276689	0.341	0.289	1	IPF	EMC3
2023-09-02	0.000120893	0.287265	0.555	0.534	1	IPF	2023-09-02
DHCR24	0.000121922	0.257365	0.642	0.596	1	IPF	DHCR24
MET	0.000124178	0.3292	0.638	0.63	1	IPF	MET
GNAQ	0.000127627	0.276314	0.333	0.265	1	IPF	GNAQ
EIF4G1	0.000135253	0.297342	0.444	0.4	1	IPF	EIF4G1
RPS19BP1	0.000136607	0.263134	0.419	0.373	1	IPF	RPS19BP1
TUBB4B	0.000137412	0.359773	0.481	0.444	1	IPF	TUBB4B
CALU	0.000140209	0.28797	0.301	0.233	1	IPF	CALU
FAM177A1	0.000140821	0.265978	0.501	0.451	1	IPF	FAM177A1
TMED3	0.000142414	0.27315	0.51	0.48	1	IPF	TMED3
LPP	0.000143149	0.270137	0.42	0.365	1	IPF	LPP
TSTA3	0.000145104	0.26318	0.289	0.228	1	IPF	TSTA3
FSTL1	0.000145339	0.254683	0.152	0.091	1	IPF	FSTL1
CMTM6	0.000148487	0.281736	0.379	0.328	1	IPF	CMTM6
TIMM8B	0.000148887	0.278416	0.454	0.4	1	IPF	TIMM8B
MRPS16	0.000151738	0.279401	0.335	0.277	1	IPF	MRPS16
SOD3	0.000156147	0.292389	0.274	0.203	1	IPF	SOD3
ADAR	0.000157903	0.266985	0.342	0.282	1	IPF	ADAR
CAMK1D	0.000158504	0.287019	0.233	0.172	1	IPF	CAMK1D
SRPRA	0.000159154	0.3526	0.354	0.301	1	IPF	SRPRA
TUBA1C	0.0001593	0.338413	0.36	0.304	1	IPF	TUBA1C
CTDNEP1	0.000172315	0.252571	0.238	0.172	1	IPF	CTDNEP1
PDIA6	0.000177836	0.313861	0.592	0.574	1	IPF	PDIA6
DENR	0.000179179	0.254655	0.299	0.238	1	IPF	DENR
MDK	0.000184686	0.280484	0.739	0.713	1	IPF	MDK
RTN3	0.00018741	0.271719	0.403	0.348	1	IPF	RTN3
PGRMC1	0.000191328	0.314685	0.534	0.532	1	IPF	PGRMC1
TECR	0.000192314	0.254388	0.597	0.613	1	IPF	TECR
SLC44A4	0.00019375	0.318431	0.458	0.431	1	IPF	SLC44A4
TGOLN2	0.000211959	0.271147	0.345	0.297	1	IPF	TGOLN2
CISD1	0.000215165	0.25174	0.413	0.36	1	IPF	CISD1
FUS	0.000217935	0.272631	0.544	0.542	1	IPF	FUS
LSM2	0.000248827	0.269458	0.375	0.321	1	IPF	LSM2
TPR	0.000252225	0.255878	0.417	0.365	1	IPF	TPR
FBP1	0.000270442	0.331517	0.385	0.336	1	IPF	FBP1
EMC7	0.000288958	0.267045	0.309	0.257	1	IPF	EMC7
RCN1	0.000292905	0.289408	0.405	0.375	1	IPF	RCN1
BANF1	0.000293257	0.262602	0.591	0.583	1	IPF	BANF1
TMEM256	0.000295801	0.25475	0.509	0.488	1	IPF	TMEM256
NUDT4	0.000296294	0.274977	0.24	0.181	1	IPF	NUDT4
PTMS	0.000296571	0.273302	0.607	0.615	1	IPF	PTMS
MKNK2	0.000307755	0.25709	0.402	0.358	1	IPF	MKNK2
IFI16	0.000313705	0.266979	0.297	0.238	1	IPF	IFI16
YIPF3	0.000315989	0.267523	0.457	0.426	1	IPF	YIPF3
SEC31A	0.000333788	0.289876	0.456	0.422	1	IPF	SEC31A
SLC39A7	0.0003356	0.291675	0.326	0.275	1	IPF	SLC39A7
PPP1R10	0.000336911	0.308521	0.255	0.194	1	IPF	PPP1R10
RAB11B	0.000340014	0.292879	0.544	0.537	1	IPF	RAB11B
PPM1G	0.000351356	0.269835	0.325	0.27	1	IPF	PPM1G
PAK2	0.000356101	0.257689	0.301	0.245	1	IPF	PAK2
SEC61A1	0.000359571	0.270378	0.38	0.326	1	IPF	SEC61A1
SNU13	0.000406026	0.273441	0.61	0.637	1	IPF	SNU13
SRI	0.00041393	0.253499	0.7	0.738	1	IPF	SRI
H2AFJ	0.000414466	0.260204	0.607	0.625	1	IPF	H2AFJ
C1orf116	0.000418334	0.287253	0.404	0.355	1	IPF	C1orf116
SHISA5	0.000423556	0.280667	0.314	0.262	1	IPF	SHISA5
ERRFI1	0.000440369	0.37915	0.383	0.336	1	IPF	ERRFI1
LAMP1	0.000443616	0.260005	0.522	0.498	1	IPF	LAMP1
HDLBP	0.000444359	0.258823	0.592	0.6	1	IPF	HDLBP
FOSB	0.000444689	0.422406	0.54	0.51	1	IPF	FOSB
CAPN1	0.000447461	0.257875	0.367	0.319	1	IPF	CAPN1
LINC01420	0.000459922	0.254301	0.368	0.316	1	IPF	LINC01420
SCP2	0.000521456	0.267398	0.599	0.615	1	IPF	SCP2
RAB11A	0.000530857	0.269483	0.537	0.549	1	IPF	RAB11A
SLC38A2	0.000538786	0.394072	0.404	0.37	1	IPF	SLC38A2
PGM2L1	0.0005413	0.250921	0.154	0.098	1	IPF	PGM2L1
ANPEP	0.000559094	0.360509	0.366	0.319	1	IPF	ANPEP
CCPG1	0.000590998	0.290871	0.372	0.341	1	IPF	CCPG1
EIF1AX	0.000605805	0.254096	0.458	0.419	1	IPF	EIF1AX
RSRP1	0.000617114	0.274044	0.397	0.353	1	IPF	RSRP1
MLPH	0.000732975	0.257713	0.485	0.453	1	IPF	MLPH
VCP	0.00084013	0.279482	0.423	0.395	1	IPF	VCP
YBX3	0.000856642	0.262201	0.536	0.532	1	IPF	YBX3
SGK1	0.000896917	0.40942	0.304	0.248	1	IPF	SGK1
HLA-DMA	0.000910249	0.268587	0.588	0.608	1	IPF	HLA-DMA
TSPAN13	0.000975911	0.250223	0.515	0.505	1	IPF	TSPAN13
JUND	0.0010316	0.336877	0.588	0.569	1	IPF	JUND
IRX3	0.00108704	0.306298	0.495	0.473	1	IPF	IRX3
STAU1	0.00111558	0.255351	0.371	0.333	1	IPF	STAU1
DPM3	0.00113214	0.274793	0.488	0.466	1	IPF	DPM3
CAP1	0.00121406	0.258777	0.397	0.37	1	IPF	CAP1
PRPF8	0.0012262	0.261705	0.349	0.316	1	IPF	PRPF8
ZFAND5	0.00126768	0.312089	0.548	0.574	1	IPF	ZFAND5
SYTL1	0.00126796	0.253195	0.308	0.255	1	IPF	SYTL1
PRSS22	0.00128254	0.264032	0.344	0.299	1	IPF	PRSS22
ANKRD37	0.00132235	0.290477	0.174	0.12	1	IPF	ANKRD37
GNB1	0.00133429	0.258637	0.291	0.243	1	IPF	GNB1
UBE2N	0.00137478	0.2546	0.363	0.326	1	IPF	UBE2N
WDR6	0.00139002	0.262522	0.324	0.282	1	IPF	WDR6
PDLIM2	0.00141021	0.312895	0.382	0.35	1	IPF	PDLIM2
KIF5B	0.00141437	0.254036	0.419	0.387	1	IPF	KIF5B
DNAJC3	0.00141836	0.278246	0.415	0.38	1	IPF	DNAJC3
OS9	0.00142422	0.269347	0.426	0.4	1	IPF	OS9
TERF2IP	0.00143003	0.259999	0.4	0.375	1	IPF	TERF2IP
AMD1	0.00149114	0.250799	0.368	0.324	1	IPF	AMD1
HNRNPM	0.00152441	0.258021	0.431	0.4	1	IPF	HNRNPM
PTPN13	0.00152844	0.304777	0.354	0.304	1	IPF	PTPN13
SDCBP	0.00164018	0.306281	0.418	0.402	1	IPF	SDCBP
NDUFAF3	0.00171096	0.252997	0.555	0.561	1	IPF	NDUFAF3
EXPH5	0.0017332	0.269687	0.304	0.25	1	IPF	EXPH5
TSPAN4	0.001741	0.271382	0.272	0.221	1	IPF	TSPAN4
ADGRF5	0.00175471	0.31252	0.524	0.502	1	IPF	ADGRF5
CFB	0.00179074	0.255751	0.293	0.248	1	IPF	CFB
AUP1	0.00192798	0.254742	0.452	0.434	1	IPF	AUP1
SQSTM1	0.0020126	0.255348	0.786	0.816	1	IPF	SQSTM1
THRAP3	0.00209744	0.251193	0.374	0.338	1	IPF	THRAP3
POLE4	0.00213835	0.264098	0.417	0.397	1	IPF	POLE4
TSC22D3	0.00220679	0.258333	0.501	0.478	1	IPF	TSC22D3
ATP6AP1	0.0025701	0.251755	0.332	0.294	1	IPF	ATP6AP1
TIMM17B	0.00257741	0.25387	0.346	0.321	1	IPF	TIMM17B
ICAM1	0.00259698	0.277224	0.482	0.426	1	IPF	ICAM1
ECH1	0.00265579	0.255442	0.504	0.505	1	IPF	ECH1
F11R	0.00278801	0.281987	0.383	0.36	1	IPF	F11R
MRPS24	0.00299526	0.255353	0.463	0.461	1	IPF	MRPS24
PAWR	0.00300423	0.274752	0.298	0.255	1	IPF	PAWR
AP1M2	0.00313304	0.253681	0.34	0.309	1	IPF	AP1M2
PRRC2C	0.0031448	0.261628	0.463	0.444	1	IPF	PRRC2C
KRT17	0.00337741	0.465408	0.135	0.086	1	IPF	KRT17
MANF	0.00352562	0.294929	0.334	0.309	1	IPF	MANF
CXCL6	0.00373015	0.35806	0.177	0.13	1	IPF	CXCL6
VDAC1	0.00430817	0.263589	0.489	0.493	1	IPF	VDAC1
HMGB3	0.00519757	0.286006	0.485	0.463	1	IPF	HMGB3
BAG3	0.00528028	0.253075	0.252	0.208	1	IPF	BAG3
PVRL2	0.00609328	0.258953	0.341	0.321	1	IPF	PVRL2
ALDH1A3	0.00637942	0.266753	0.243	0.203	1	IPF	ALDH1A3
CCDC47	0.00751192	0.289628	0.391	0.382	1	IPF	CCDC47
NUCB2	0.00758834	0.266565	0.51	0.502	1	IPF	NUCB2
HS3ST1	0.00901196	0.257504	0.268	0.228	1	IPF	HS3ST1
SYPL1	0.00963315	0.259048	0.425	0.424	1	IPF	SYPL1

## Sheet: Basal_DEGs
	p_val	avg_log2FC	pct.1	pct.2	p_val_adj	cluster	gene
ADH1C	1.81567e-30	1.76588	0.897	0.352	5.02469e-26	Control	ADH1C
ALPL	3.63407e-27	1.37754	0.485	0.093	1.00569e-22	Control	ALPL
ABI3BP	7.62387e-25	1.10874	0.471	0.093	2.10983e-20	Control	ABI3BP
FAM107A	2.08098e-20	0.537931	0.25	0.032	5.75891e-16	Control	FAM107A
MT3	2.3488e-19	0.877798	0.162	0.014	6.50008e-15	Control	MT3
SPARCL1	2.71281e-19	0.448117	0.265	0.037	7.50743e-15	Control	SPARCL1
ZBTB16	1.47585e-16	0.520996	0.368	0.08	4.08426e-12	Control	ZBTB16
RP11-526F3.1	2.92389e-16	0.289349	0.147	0.014	8.09158e-12	Control	RP11-526F3.1
SLC16A12	1.44381e-13	0.271262	0.147	0.017	3.99559e-09	Control	SLC16A12
PGC	1.49115e-13	1.28336	0.265	0.053	4.12661e-09	Control	PGC
CYP2B6	1.88839e-13	0.354708	0.235	0.042	5.22593e-09	Control	CYP2B6
HBB	4.60614e-13	5.76585	0.132	0.014	1.2747e-08	Control	HBB
NQO1	5.76123e-13	0.507696	0.382	0.106	1.59436e-08	Control	NQO1
HSPA2	7.96006e-13	0.290679	0.235	0.043	2.20287e-08	Control	HSPA2
APOD	1.38188e-11	2.05979	0.632	0.313	3.8242e-07	Control	APOD
FTL	1.48164e-11	0.641121	1	0.991	4.10029e-07	Control	FTL
C1QB	2.31318e-11	0.30071	0.132	0.017	6.40149e-07	Control	C1QB
ATP6V1B1	2.70414e-11	0.326897	0.176	0.029	7.48343e-07	Control	ATP6V1B1
EPAS1	4.05459e-11	0.77174	0.853	0.56	1.12207e-06	Control	EPAS1
EFEMP1	4.22493e-11	0.791173	0.824	0.445	1.16921e-06	Control	EFEMP1
PRDX6	5.13723e-11	0.633152	0.956	0.794	1.42168e-06	Control	PRDX6
PCBP1	8.35897e-11	0.679012	0.956	0.68	2.31326e-06	Control	PCBP1
NEDD4L	1.16627e-10	0.86966	0.75	0.432	3.22753e-06	Control	NEDD4L
TTC32	3.01554e-10	0.535381	0.426	0.153	8.34522e-06	Control	TTC32
C4BPA	3.1244e-10	1.27787	0.265	0.071	8.64646e-06	Control	C4BPA
IGFBP5	3.22622e-10	0.963541	0.382	0.128	8.92823e-06	Control	IGFBP5
SMOC2	5.07622e-10	0.254165	0.191	0.037	1.40479e-05	Control	SMOC2
MGST1	5.20292e-10	0.694452	0.985	0.93	1.43986e-05	Control	MGST1
SEPP1	5.71893e-10	0.867665	0.824	0.554	1.58266e-05	Control	SEPP1
TKT	7.31587e-10	0.731992	0.897	0.701	2.02459e-05	Control	TKT
SERPINF1	1.48528e-09	0.809728	0.956	0.811	4.11037e-05	Control	SERPINF1
A1BG	1.57182e-09	0.390774	0.235	0.057	4.34985e-05	Control	A1BG
BIRC5	2.37206e-09	0.433192	0.103	0.013	6.56443e-05	Control	BIRC5
RBM3	2.774e-09	0.774074	0.838	0.699	7.67677e-05	Control	RBM3
SDPR	3.76811e-09	0.657151	0.721	0.403	0.000104279	Control	SDPR
BLVRB	3.98858e-09	0.637659	0.853	0.597	0.00011038	Control	BLVRB
FTH1	5.53618e-09	0.405124	1	0.998	0.000153208	Control	FTH1
ALDH6A1	6.7179e-09	0.403009	0.397	0.145	0.000185911	Control	ALDH6A1
PABPC1	6.97694e-09	0.445361	1	0.948	0.00019308	Control	PABPC1
SGCE	7.04467e-09	0.416492	0.368	0.125	0.000194954	Control	SGCE
NTM	2.08586e-08	0.352029	0.103	0.014	0.00057724	Control	NTM
MACROD2	2.12639e-08	1.31391	0.456	0.215	0.000588457	Control	MACROD2
PGD	2.49381e-08	0.560488	0.662	0.391	0.000690138	Control	PGD
MAOA	2.81821e-08	0.586826	0.75	0.451	0.000779913	Control	MAOA
HSD17B6	4.08103e-08	0.28912	0.162	0.034	0.00112938	Control	HSD17B6
SCGB3A2	7.15181e-08	0.761693	0.074	0.442	0.00197919	Control	SCGB3A2
HYKK	1.06766e-07	0.276561	0.235	0.068	0.00295463	Control	HYKK
LARP6	1.07873e-07	0.37154	0.338	0.12	0.00298529	Control	LARP6
CTGF	1.55452e-07	1.46034	0.456	0.197	0.00430197	Control	CTGF
ALDH1A1	1.63155e-07	0.704861	0.853	0.699	0.00451516	Control	ALDH1A1
GPC3	1.73137e-07	1.15058	0.397	0.171	0.00479139	Control	GPC3
CYB5A	1.83434e-07	0.594286	1	0.963	0.00507636	Control	CYB5A
PHACTR3	2.22767e-07	0.266713	0.221	0.061	0.00616485	Control	PHACTR3
RP11-290D2.6	2.36812e-07	0.658928	0.162	0.037	0.00655354	Control	RP11-290D2.6
STARD7	3.82783e-07	0.50049	0.706	0.425	0.0105931	Control	STARD7
TXNRD1	3.84395e-07	0.379235	0.368	0.151	0.0106377	Control	TXNRD1
CHPT1	3.92597e-07	0.407042	0.456	0.209	0.0108647	Control	CHPT1
CLU	5.31456e-07	1.44925	0.882	0.787	0.0147075	Control	CLU
TARSL2	6.13652e-07	0.307059	0.338	0.129	0.0169822	Control	TARSL2
GLUL	6.16173e-07	0.630639	0.926	0.801	0.017052	Control	GLUL
LMO4	7.31207e-07	0.544229	0.779	0.547	0.0202354	Control	LMO4
MFAP2	7.31563e-07	0.412461	0.279	0.095	0.0202453	Control	MFAP2
HMGN3	8.28292e-07	0.491534	1	0.909	0.0229222	Control	HMGN3
KIAA1324	1.31515e-06	0.607314	0.574	0.343	0.0363953	Control	KIAA1324
ALOX15	1.59129e-06	0.91628	0.25	0.085	0.0440373	Control	ALOX15
DDT	1.69888e-06	0.589505	0.706	0.472	0.0470147	Control	DDT
JPX	1.73414e-06	0.323352	0.529	0.267	0.0479907	Control	JPX
FKBP5	2.29038e-06	0.31103	0.382	0.162	0.0633841	Control	FKBP5
LPIN2	2.81835e-06	0.321944	0.338	0.138	0.077995	Control	LPIN2
UBL3	3.01984e-06	0.447869	0.588	0.339	0.0835709	Control	UBL3
ACAT2	3.1193e-06	0.284675	0.382	0.166	0.0863235	Control	ACAT2
DCXR	3.21993e-06	0.634158	0.765	0.581	0.0891084	Control	DCXR
MT-ATP6	3.55382e-06	0.582371	1	0.988	0.0983485	Control	MT-ATP6
SQLE	3.62266e-06	0.328136	0.353	0.147	0.100253	Control	SQLE
AQP5	4.23205e-06	0.740496	0.75	0.499	0.117118	Control	AQP5
IGFBP2	4.5846e-06	0.937198	0.971	0.933	0.126874	Control	IGFBP2
MAGEF1	4.6994e-06	0.388241	0.662	0.379	0.130051	Control	MAGEF1
AKR1C1	4.86553e-06	0.682741	0.706	0.462	0.134649	Control	AKR1C1
KRT4	5.2869e-06	1.20249	0.441	0.228	0.14631	Control	KRT4
HNRNPA1	5.70994e-06	0.407839	1	0.939	0.158017	Control	HNRNPA1
CH25H	5.87805e-06	0.465268	0.485	0.246	0.162669	Control	CH25H
CST3	8.16555e-06	0.414986	0.985	0.907	0.225973	Control	CST3
LIPH	8.35739e-06	0.379253	0.324	0.139	0.231282	Control	LIPH
FAM195B	8.83016e-06	0.433111	0.5	0.276	0.244366	Control	FAM195B
HMGB3	9.25894e-06	0.904375	0.838	0.679	0.256232	Control	HMGB3
EGR1	9.8255e-06	0.590399	0.794	0.57	0.271911	Control	EGR1
MZT2B	9.87215e-06	0.523096	0.779	0.528	0.273202	Control	MZT2B
NSUN2	9.99627e-06	0.306053	0.338	0.144	0.276637	Control	NSUN2
PEBP4	1.11512e-05	0.34787	0.132	0.033	0.308598	Control	PEBP4
SOD3	1.15532e-05	1.0918	0.588	0.434	0.319724	Control	SOD3
TOP2A	1.19534e-05	0.293067	0.103	0.021	0.330799	Control	TOP2A
FOLR1	1.34383e-05	0.565487	0.809	0.628	0.371891	Control	FOLR1
OSER1	1.35734e-05	0.300273	0.456	0.228	0.37563	Control	OSER1
PLS3	1.41975e-05	0.400208	0.676	0.425	0.392901	Control	PLS3
DDAH2	1.78802e-05	0.322975	0.441	0.22	0.494815	Control	DDAH2
HOPX	1.97922e-05	1.42237	0.647	0.483	0.547729	Control	HOPX
ADGRF5	2.01852e-05	0.328412	0.471	0.233	0.558604	Control	ADGRF5
MSMB	2.17103e-05	1.44798	0.221	0.081	0.600811	Control	MSMB
PCP4L1	2.29707e-05	0.299459	0.412	0.195	0.635691	Control	PCP4L1
INSIG1	2.33481e-05	0.263364	0.279	0.113	0.646137	Control	INSIG1
BLOC1S1	2.38917e-05	0.290138	0.382	0.185	0.661179	Control	BLOC1S1
SLC9A3R2	2.61892e-05	0.405022	0.456	0.235	0.72476	Control	SLC9A3R2
STARD10	2.63346e-05	0.352055	0.603	0.361	0.728785	Control	STARD10
CYP51A1	2.72464e-05	0.265787	0.426	0.205	0.754018	Control	CYP51A1
MPC1	2.98731e-05	0.294112	0.588	0.342	0.826709	Control	MPC1
EGFL6	3.21708e-05	0.259211	0.25	0.097	0.890295	Control	EGFL6
EEF2	3.27042e-05	0.364066	1	0.945	0.905057	Control	EEF2
CAPS	3.2717e-05	0.453338	0.574	0.354	0.905411	Control	CAPS
ARF1	3.34733e-05	0.336779	0.882	0.683	0.926339	Control	ARF1
RBM33	3.73537e-05	0.272954	0.382	0.178	1	Control	RBM33
FKBP8	3.79319e-05	0.425674	0.75	0.53	1	Control	FKBP8
PRKCD	3.84785e-05	0.367413	0.485	0.265	1	Control	PRKCD
CEBPD	4.0909e-05	0.600489	0.912	0.812	1	Control	CEBPD
COBLL1	4.1692e-05	0.254601	0.456	0.234	1	Control	COBLL1
CCDC57	4.34075e-05	0.358154	0.515	0.284	1	Control	CCDC57
MAGOH	4.82897e-05	0.360612	0.706	0.476	1	Control	MAGOH
HLA-DRB5	5.00322e-05	0.283801	0.426	0.204	1	Control	HLA-DRB5
GRINA	5.11384e-05	0.619316	0.779	0.608	1	Control	GRINA
SLC6A14	5.23927e-05	0.25713	0.25	0.097	1	Control	SLC6A14
ICAM4	5.51705e-05	0.660092	0.368	0.194	1	Control	ICAM4
DSTN	5.74503e-05	0.356441	0.956	0.892	1	Control	DSTN
SPTSSA	6.57783e-05	0.602521	0.779	0.607	1	Control	SPTSSA
SLC1A5	6.78277e-05	0.507419	0.691	0.481	1	Control	SLC1A5
PSIP1	6.87344e-05	0.419168	0.529	0.324	1	Control	PSIP1
EFNB2	7.34166e-05	0.273955	0.206	0.075	1	Control	EFNB2
BNIP3	7.56838e-05	0.683301	0.529	0.347	1	Control	BNIP3
SLC40A1	7.59269e-05	0.57281	0.5	0.299	1	Control	SLC40A1
HLA-E	8.21298e-05	0.40508	0.912	0.643	1	Control	HLA-E
PRDX1	8.33642e-05	0.464924	0.971	0.935	1	Control	PRDX1
HIST1H4C	8.50974e-05	0.519344	0.676	0.499	1	Control	HIST1H4C
TSPAN4	8.57995e-05	0.336459	0.485	0.264	1	Control	TSPAN4
METTL7A	9.95925e-05	0.571092	0.647	0.445	1	Control	METTL7A
PCBP2	0.00010343	0.402144	0.926	0.847	1	Control	PCBP2
NBL1	0.000111147	0.26943	0.338	0.159	1	Control	NBL1
HLA-A	0.00011806	0.323094	0.985	0.897	1	Control	HLA-A
NIPSNAP1	0.000128267	0.344408	0.353	0.177	1	Control	NIPSNAP1
CLDN4	0.000130701	0.541097	0.838	0.71	1	Control	CLDN4
F3	0.000133932	0.451749	0.721	0.526	1	Control	F3
TACC2	0.000142557	0.302457	0.426	0.235	1	Control	TACC2
SPTLC1	0.000142593	0.260978	0.412	0.218	1	Control	SPTLC1
RPS4X	0.000144415	0.347162	1	0.993	1	Control	RPS4X
CENPF	0.000153018	0.352842	0.103	0.026	1	Control	CENPF
GADD45B	0.000155521	0.37348	0.544	0.324	1	Control	GADD45B
WIPI1	0.00016136	0.402687	0.676	0.467	1	Control	WIPI1
TALDO1	0.000166849	0.441547	0.779	0.633	1	Control	TALDO1
FGGY	0.000167274	0.28926	0.397	0.209	1	Control	FGGY
RP11-390E23.6	0.000167845	0.25482	0.324	0.153	1	Control	RP11-390E23.6
WSB1	0.00019236	0.499957	0.868	0.704	1	Control	WSB1
TMEM71	0.000195854	0.29865	0.176	0.062	1	Control	TMEM71
MALL	0.000211102	0.36838	0.515	0.295	1	Control	MALL
IER2	0.000214142	0.587532	0.779	0.64	1	Control	IER2
SELENBP1	0.000223103	0.457018	0.662	0.468	1	Control	SELENBP1
CBR1	0.000241357	0.576207	0.794	0.597	1	Control	CBR1
FOXA1	0.000246813	0.342956	0.5	0.307	1	Control	FOXA1
HAUS4	0.000256579	0.250819	0.456	0.254	1	Control	HAUS4
HSD17B11	0.000271265	0.405777	0.529	0.324	1	Control	HSD17B11
SEC24D	0.000274736	0.259078	0.25	0.111	1	Control	SEC24D
RRAGA	0.000275345	0.253996	0.676	0.422	1	Control	RRAGA
SLC10A3	0.00028355	0.26064	0.353	0.179	1	Control	SLC10A3
NDN	0.000292459	0.274951	0.279	0.133	1	Control	NDN
RHOA	0.00029699	0.302982	0.926	0.848	1	Control	RHOA
PTP4A2	0.000305863	0.336316	0.574	0.382	1	Control	PTP4A2
MAP2K2	0.000313074	0.254235	0.412	0.226	1	Control	MAP2K2
KLK11	0.000319895	0.252078	0.765	0.539	1	Control	KLK11
ZSWIM7	0.000324697	0.259552	0.456	0.268	1	Control	ZSWIM7
ATXN10	0.000326987	0.314428	0.706	0.505	1	Control	ATXN10
ASAH1	0.000338891	0.331554	0.824	0.694	1	Control	ASAH1
ALCAM	0.000350947	0.545333	0.765	0.637	1	Control	ALCAM
SCNN1A	0.000359399	0.34879	0.618	0.432	1	Control	SCNN1A
EGLN2	0.000360542	0.311049	0.426	0.237	1	Control	EGLN2
TUBB	0.000363811	0.530173	0.809	0.641	1	Control	TUBB
TUBA1B	0.000369115	0.738776	0.779	0.586	1	Control	TUBA1B
ILF3-AS1	0.000390438	0.306279	0.426	0.241	1	Control	ILF3-AS1
ATP2B1	0.000451405	0.379063	0.426	0.25	1	Control	ATP2B1
DDOST	0.000506747	0.27231	0.809	0.572	1	Control	DDOST
HLA-B	0.000509005	0.406034	0.941	0.911	1	Control	HLA-B
H2AFV	0.000549414	0.347802	0.691	0.497	1	Control	H2AFV
RPSA	0.000554316	0.268304	0.985	0.973	1	Control	RPSA
YBX1	0.000564177	0.289329	0.926	0.878	1	Control	YBX1
VMO1	0.00058088	0.876665	0.294	0.154	1	Control	VMO1
BCAT2	0.000595384	0.34724	0.397	0.223	1	Control	BCAT2
COPZ1	0.00060299	0.270025	0.574	0.371	1	Control	COPZ1
GLRX	0.000634722	0.308083	0.338	0.182	1	Control	GLRX
CIT	0.000647925	0.306218	0.191	0.076	1	Control	CIT
RPL3	0.000650899	0.278818	0.985	0.991	1	Control	RPL3
SERPING1	0.000680475	0.534697	0.471	0.312	1	Control	SERPING1
RNF114	0.000686292	0.360366	0.515	0.334	1	Control	RNF114
AKR1C3	0.000687007	0.77755	0.588	0.407	1	Control	AKR1C3
RPS2	0.00071447	0.256829	1	0.994	1	Control	RPS2
SLC44A2	0.000715124	0.326366	0.588	0.384	1	Control	SLC44A2
HIST1H1E	0.000755198	0.390777	0.368	0.207	1	Control	HIST1H1E
C3	0.000849657	0.558438	0.426	0.238	1	Control	C3
UBAP1	0.000885941	0.260052	0.426	0.25	1	Control	UBAP1
EID1	0.00091336	0.336004	0.853	0.79	1	Control	EID1
NOL7	0.000929794	0.289613	0.75	0.513	1	Control	NOL7
CKS2	0.000941416	0.397512	0.309	0.159	1	Control	CKS2
SMIM19	0.000949937	0.284459	0.588	0.389	1	Control	SMIM19
LPCAT4	0.00104431	0.274526	0.397	0.23	1	Control	LPCAT4
SLC43A3	0.0010607	0.267639	0.412	0.242	1	Control	SLC43A3
ZFAND5	0.00109633	0.342926	0.706	0.533	1	Control	ZFAND5
DEGS2	0.00116572	0.435802	0.324	0.19	1	Control	DEGS2
ALDH3A1	0.00122525	0.654264	0.706	0.57	1	Control	ALDH3A1
MYO1B	0.00125079	0.342104	0.471	0.301	1	Control	MYO1B
PMM1	0.00126181	0.410369	0.397	0.245	1	Control	PMM1
PIR	0.00127103	0.288367	0.309	0.166	1	Control	PIR
MORF4L1	0.00129547	0.306299	0.897	0.762	1	Control	MORF4L1
GLTSCR2	0.00135209	0.340651	0.897	0.75	1	Control	GLTSCR2
RPL5	0.00137096	0.292572	1	0.983	1	Control	RPL5
CALM3	0.00139747	0.353381	0.485	0.318	1	Control	CALM3
MID1IP1	0.00141005	0.261336	0.368	0.211	1	Control	MID1IP1
C9orf3	0.00141009	0.259109	0.662	0.471	1	Control	C9orf3
EIF2S3	0.00141649	0.376115	0.603	0.437	1	Control	EIF2S3
ANOS1	0.00143686	0.273553	0.559	0.36	1	Control	ANOS1
SERPINB2	0.00149426	0.481488	0.147	0.057	1	Control	SERPINB2
SUMF2	0.00150837	0.303525	0.544	0.37	1	Control	SUMF2
MT2A	0.00151582	0.274465	0.941	0.777	1	Control	MT2A
LDHB	0.00167486	0.291467	0.956	0.886	1	Control	LDHB
CD24	0.00169255	0.347874	0.75	0.559	1	Control	CD24
RAD23A	0.00173537	0.260356	0.691	0.524	1	Control	RAD23A
SMIM4	0.00180099	0.269743	0.529	0.338	1	Control	SMIM4
SEC13	0.00181604	0.307726	0.588	0.412	1	Control	SEC13
HLA-C	0.00183845	0.315763	0.912	0.871	1	Control	HLA-C
CYP2F1	0.00186323	0.569147	0.25	0.128	1	Control	CYP2F1
EIF1AX	0.00188522	0.281744	0.765	0.582	1	Control	EIF1AX
SMARCB1	0.0019307	0.301391	0.588	0.399	1	Control	SMARCB1
RPL4	0.00199824	0.27888	1	0.947	1	Control	RPL4
SCNN1B	0.00201018	0.345273	0.515	0.352	1	Control	SCNN1B
PABPC4	0.00203109	0.351711	0.574	0.397	1	Control	PABPC4
NUCB2	0.00210268	0.600716	0.5	0.374	1	Control	NUCB2
ECHDC1	0.00214988	0.303551	0.588	0.398	1	Control	ECHDC1
RGCC	0.00219376	0.495895	0.412	0.257	1	Control	RGCC
FMO2	0.00224069	0.287171	0.721	0.542	1	Control	FMO2
FAM198B	0.00226811	0.278838	0.132	0.05	1	Control	FAM198B
PLD3	0.00229678	0.371274	0.691	0.544	1	Control	PLD3
CXCL1	0.00229729	0.6219	0.559	0.401	1	Control	CXCL1
LHFP	0.00236878	0.320641	0.221	0.103	1	Control	LHFP
STMN1	0.00240578	0.694457	0.662	0.47	1	Control	STMN1
CENPW	0.00242319	0.27231	0.147	0.059	1	Control	CENPW
RPL9	0.00245072	0.259669	0.971	0.974	1	Control	RPL9
PPP1R15A	0.0024667	0.457922	0.662	0.475	1	Control	PPP1R15A
GORASP2	0.00257425	0.329668	0.544	0.362	1	Control	GORASP2
RAB11FIP1	0.00261627	0.343781	0.456	0.295	1	Control	RAB11FIP1
BST2	0.0026813	0.401827	0.324	0.18	1	Control	BST2
FASN	0.00289305	0.25471	0.279	0.151	1	Control	FASN
MAGED2	0.00292784	0.305032	0.544	0.389	1	Control	MAGED2
SMAP1	0.00299459	0.309282	0.5	0.337	1	Control	SMAP1
ALDH2	0.00307966	0.408829	0.868	0.793	1	Control	ALDH2
JUNB	0.00317601	0.415996	0.897	0.785	1	Control	JUNB
PHYHD1	0.00329156	0.387357	0.559	0.431	1	Control	PHYHD1
WIF1	0.00332503	0.36895	0.235	0.116	1	Control	WIF1
ANP32A	0.00343864	0.267621	0.691	0.52	1	Control	ANP32A
ARPC1A	0.00359587	0.303776	0.676	0.531	1	Control	ARPC1A
CIRBP	0.00381082	0.298568	0.956	0.92	1	Control	CIRBP
OXCT1	0.00388607	0.296043	0.25	0.133	1	Control	OXCT1
EIF5A	0.0039015	0.302776	0.706	0.552	1	Control	EIF5A
NONO	0.00393295	0.306864	0.676	0.511	1	Control	NONO
PHACTR2	0.00395342	0.372157	0.456	0.306	1	Control	PHACTR2
CCNO	0.0041307	0.268335	0.368	0.222	1	Control	CCNO
HMGN2	0.00415268	0.567796	0.868	0.779	1	Control	HMGN2
SMDT1	0.00428389	0.250903	0.824	0.654	1	Control	SMDT1
PIK3IP1	0.00429457	0.313649	0.353	0.216	1	Control	PIK3IP1
DECR1	0.00435993	0.411303	0.559	0.411	1	Control	DECR1
MAL2	0.00466971	0.304475	0.588	0.441	1	Control	MAL2
TMSB4X	0.00476564	0.329801	1	0.969	1	Control	TMSB4X
FBLN1	0.00498235	0.332962	0.574	0.408	1	Control	FBLN1
RTN4	0.00515042	0.285455	0.779	0.621	1	Control	RTN4
GPI	0.0051552	0.34231	0.574	0.455	1	Control	GPI
XBP1	0.00581977	0.345879	0.735	0.591	1	Control	XBP1
SEMA5A	0.00621705	0.264831	0.25	0.132	1	Control	SEMA5A
CTD-2336O2.1	0.00630717	0.277887	0.397	0.26	1	Control	CTD-2336O2.1
GAPDH	0.00644845	0.254468	1	0.978	1	Control	GAPDH
CHST12	0.00649174	0.253114	0.368	0.226	1	Control	CHST12
LGALS3	0.00662126	0.284514	0.971	0.914	1	Control	LGALS3
SLPI	0.00706556	1.33915	0.882	0.865	1	Control	SLPI
AHCY	0.00746403	0.260113	0.647	0.471	1	Control	AHCY
PSCA	0.00764697	0.624357	0.235	0.131	1	Control	PSCA
PAPSS1	0.00806037	0.312702	0.544	0.413	1	Control	PAPSS1
TMEM141	0.00809645	0.301163	0.574	0.416	1	Control	TMEM141
C16orf89	0.00819351	0.48455	0.441	0.296	1	Control	C16orf89
TXNDC11	0.00823476	0.31507	0.294	0.171	1	Control	TXNDC11
CLIC6	0.00921657	0.331891	0.338	0.214	1	Control	CLIC6
PTMS	0.00935379	0.310095	0.765	0.664	1	Control	PTMS
AKR1C2	0.00942065	0.793039	0.471	0.347	1	Control	AKR1C2
SFTPB	0.00956802	1.37397	0.603	0.53	1	Control	SFTPB
MT-CO3	5.94141e-19	0.863758	0.989	1	1.64423e-14	IPF	MT-CO3
S100A2	8.25373e-11	1.42884	0.94	0.926	2.28414e-06	IPF	S100A2
LGALS7B	1.16599e-09	1.7568	0.666	0.412	3.22676e-05	IPF	LGALS7B
MT-ND3	2.35688e-09	0.719435	0.987	1	6.52242e-05	IPF	MT-ND3
CD44	4.3343e-09	0.882216	0.667	0.397	0.000119947	IPF	CD44
RPS4Y1	1.02773e-08	0.894003	0.765	0.353	0.000284414	IPF	RPS4Y1
TNC	1.11202e-08	1.0856	0.407	0.059	0.000307739	IPF	TNC
SAT1	3.70664e-08	0.85375	0.988	0.956	0.00102578	IPF	SAT1
MT-CO1	1.00982e-07	0.436607	0.991	1	0.00279459	IPF	MT-CO1
CRIP1	1.50789e-07	1.20841	0.738	0.574	0.00417292	IPF	CRIP1
SERPINA1	2.04866e-07	1.21209	0.461	0.147	0.00566946	IPF	SERPINA1
S100A10	3.49015e-07	0.881246	0.942	0.882	0.00965863	IPF	S100A10
TMEM45A	4.55007e-07	1.05498	0.395	0.088	0.0125919	IPF	TMEM45A
COL17A1	5.64678e-07	0.845572	0.356	0.059	0.0156269	IPF	COL17A1
BHLHE40	6.90134e-07	0.807715	0.634	0.368	0.0190988	IPF	BHLHE40
CRIP2	8.83026e-07	0.764201	0.752	0.574	0.0244369	IPF	CRIP2
S100A11	1.06964e-06	0.492422	0.985	1	0.0296013	IPF	S100A11
RPL17	1.25678e-06	0.724255	0.934	0.971	0.0347802	IPF	RPL17
DSC3	1.66933e-06	0.777237	0.443	0.162	0.046197	IPF	DSC3
MMP7	1.90012e-06	2.11395	0.53	0.294	0.0525838	IPF	MMP7
SEPW1	2.55302e-06	0.506615	0.96	0.941	0.0706524	IPF	SEPW1
TPPP3	2.61181e-06	0.835156	0.327	0.059	0.0722793	IPF	TPPP3
SFN	3.84402e-06	0.862675	0.784	0.588	0.10638	IPF	SFN
MMP1	7.13249e-06	2.33124	0.234	0	0.197384	IPF	MMP1
PDLIM1	8.35741e-06	0.54526	0.859	0.779	0.231283	IPF	PDLIM1
SYT8	9.12831e-06	0.90666	0.723	0.544	0.252617	IPF	SYT8
FHL2	9.82456e-06	0.679481	0.664	0.441	0.271885	IPF	FHL2
NRP2	1.0334e-05	0.881169	0.4	0.162	0.285982	IPF	NRP2
MT-CYB	1.06828e-05	0.406584	0.986	1	0.295635	IPF	MT-CYB
NEAT1	1.27224e-05	0.724561	0.933	0.853	0.35208	IPF	NEAT1
ITGA2	1.71054e-05	0.805649	0.673	0.471	0.473375	IPF	ITGA2
LGALS7	2.40512e-05	1.21581	0.595	0.382	0.665592	IPF	LGALS7
LY6D	4.84974e-05	1.39884	0.243	0.029	1	IPF	LY6D
FAT2	5.11833e-05	0.562884	0.274	0.059	1	IPF	FAT2
CD109	6.38275e-05	0.590633	0.272	0.059	1	IPF	CD109
ITM2B	0.000115624	0.390885	0.985	0.985	1	IPF	ITM2B
FXYD3	0.000121739	0.445979	0.901	0.882	1	IPF	FXYD3
RPS19	0.000137968	0.288861	0.989	1	1	IPF	RPS19
SEMA4B	0.000139771	0.606929	0.358	0.162	1	IPF	SEMA4B
C8orf4	0.000161406	0.796694	0.24	0.044	1	IPF	C8orf4
PERP	0.000192846	0.392073	0.965	0.941	1	IPF	PERP
TM4SF1	0.000234864	0.583946	0.633	0.368	1	IPF	TM4SF1
PHYKPL	0.000238216	0.39113	0.209	0.029	1	IPF	PHYKPL
VSNL1	0.000248579	0.451249	0.264	0.074	1	IPF	VSNL1
DST	0.000252935	0.799664	0.609	0.426	1	IPF	DST
ANXA8	0.000339356	0.511157	0.432	0.221	1	IPF	ANXA8
NOTCH1	0.000401236	0.494803	0.315	0.132	1	IPF	NOTCH1
VIM	0.000402856	1.0018	0.468	0.294	1	IPF	VIM
KRT6A	0.000548828	1.31111	0.218	0.044	1	IPF	KRT6A
RPL39	0.000568344	0.299209	0.976	1	1	IPF	RPL39
KRT5	0.000646152	0.665374	0.776	0.647	1	IPF	KRT5
C4orf48	0.000652181	0.49021	0.343	0.162	1	IPF	C4orf48
PDLIM4	0.00069127	0.541848	0.454	0.279	1	IPF	PDLIM4
SCD5	0.000768227	0.45902	0.317	0.147	1	IPF	SCD5
FRMD6	0.000781818	0.315446	0.194	0.029	1	IPF	FRMD6
R3HDM4	0.000791255	0.382451	0.264	0.088	1	IPF	R3HDM4
TMSB10	0.000816432	0.296577	0.961	0.956	1	IPF	TMSB10
MIF	0.000879513	0.334724	0.955	0.971	1	IPF	MIF
KRT15	0.000910786	0.402887	0.805	0.691	1	IPF	KRT15
AHNAK2	0.000940738	0.344581	0.183	0.029	1	IPF	AHNAK2
NPC2	0.000947678	0.721994	0.92	0.912	1	IPF	NPC2
EIF1AY	0.00102398	0.342786	0.236	0.074	1	IPF	EIF1AY
FBXO32	0.00112183	0.512597	0.356	0.176	1	IPF	FBXO32
RPS16	0.00119798	0.250908	0.984	0.985	1	IPF	RPS16
CEMIP	0.00120211	0.627353	0.135	0	1	IPF	CEMIP
ITGB4	0.0012255	0.562922	0.59	0.456	1	IPF	ITGB4
LAMC2	0.0012532	0.558004	0.245	0.074	1	IPF	LAMC2
RPL41	0.00127824	0.398027	0.976	0.985	1	IPF	RPL41
PAM	0.00133859	0.515866	0.407	0.235	1	IPF	PAM
IGFBP4	0.00136328	0.569986	0.687	0.574	1	IPF	IGFBP4
UNG	0.00136626	0.284603	0.176	0.029	1	IPF	UNG
AQP3	0.0015997	0.535988	0.968	0.956	1	IPF	AQP3
MT-ATP8	0.00169327	0.346104	0.975	1	1	IPF	MT-ATP8
SLC4A4	0.00172941	0.524476	0.358	0.191	1	IPF	SLC4A4
OCIAD2	0.00181996	0.509878	0.665	0.618	1	IPF	OCIAD2
COA3	0.00182519	0.443552	0.615	0.529	1	IPF	COA3
SRD5A1	0.00188997	0.272918	0.172	0.029	1	IPF	SRD5A1
ANXA2	0.00196248	0.446864	0.965	0.956	1	IPF	ANXA2
ATP1B3	0.00210498	0.541021	0.518	0.397	1	IPF	ATP1B3
CD63	0.00217122	0.377842	0.947	0.912	1	IPF	CD63
TNS4	0.00239209	0.548963	0.476	0.324	1	IPF	TNS4
UTY	0.00245798	0.29784	0.164	0.029	1	IPF	UTY
MT1X	0.00277309	0.75148	0.85	0.838	1	IPF	MT1X
SERPINB5	0.00296617	0.495804	0.408	0.235	1	IPF	SERPINB5
MGST3	0.0030168	0.391394	0.693	0.588	1	IPF	MGST3
LAD1	0.00327838	0.418888	0.31	0.162	1	IPF	LAD1
LTBP4	0.0036686	0.597287	0.405	0.25	1	IPF	LTBP4
MTSS1	0.00395638	0.425665	0.302	0.162	1	IPF	MTSS1
CA12	0.00402671	0.277975	0.133	0.015	1	IPF	CA12
NSMCE1	0.00433468	0.353306	0.4	0.25	1	IPF	NSMCE1
FAT1	0.00436695	0.569597	0.408	0.265	1	IPF	FAT1
AREG	0.00438128	1.47924	0.276	0.132	1	IPF	AREG
MMP13	0.00459955	0.347092	0.106	0	1	IPF	MMP13
LY6E	0.00467834	0.31658	0.915	0.912	1	IPF	LY6E
RPL26L1	0.00488066	0.351899	0.371	0.221	1	IPF	RPL26L1
BACE2	0.00496805	0.448989	0.504	0.368	1	IPF	BACE2
ST6GALNAC2	0.00505516	0.326197	0.403	0.25	1	IPF	ST6GALNAC2
TSPAN1	0.00506869	0.360525	0.642	0.485	1	IPF	TSPAN1
RNASEK	0.00533483	0.346837	0.768	0.765	1	IPF	RNASEK
RNF168	0.00535267	0.258121	0.15	0.029	1	IPF	RNF168
QSOX1	0.0055761	0.414659	0.317	0.176	1	IPF	QSOX1
PSAP	0.00562086	0.385453	0.793	0.75	1	IPF	PSAP
CROT	0.00607018	0.373801	0.363	0.206	1	IPF	CROT
STX6	0.00608272	0.295163	0.186	0.059	1	IPF	STX6
NDUFA8	0.00612808	0.347307	0.584	0.485	1	IPF	NDUFA8
VAV3	0.00639114	0.364805	0.308	0.162	1	IPF	VAV3
CNIH4	0.00704606	0.29549	0.599	0.456	1	IPF	CNIH4
ADM	0.007219	0.440398	0.141	0.029	1	IPF	ADM
GM2A	0.00728326	0.33414	0.237	0.103	1	IPF	GM2A
ENDOD1	0.00734447	0.326429	0.256	0.118	1	IPF	ENDOD1
ANKRD37	0.0075073	0.499868	0.27	0.132	1	IPF	ANKRD37
NAPSA	0.00775257	0.610716	0.222	0.088	1	IPF	NAPSA
DDIT4	0.00810131	0.703997	0.8	0.809	1	IPF	DDIT4
SNX9	0.00818593	0.272182	0.18	0.059	1	IPF	SNX9
TMPRSS4	0.00870536	0.444014	0.549	0.412	1	IPF	TMPRSS4
GALNT7	0.00923378	0.274155	0.196	0.074	1	IPF	GALNT7
MGST2	0.00925849	0.350935	0.517	0.368	1	IPF	MGST2
CALM1	0.00941358	0.270806	0.829	0.824	1	IPF	CALM1
EIF5	0.0094551	0.369392	0.678	0.618	1	IPF	EIF5
TBCA	0.00981423	0.338105	0.72	0.691	1	IPF	TBCA

## Sheet: Ciliated_DEGs
	p_val	avg_log2FC	pct.1	pct.2	p_val_adj	cluster	gene
CAPS	2.62213e-303	0.580079	0.996	0.994	7.25648e-299	Control	CAPS
TCTEX1D4	4.41433e-196	0.717888	0.835	0.655	1.22162e-191	Control	TCTEX1D4
LIPH	3.72961e-156	0.596219	0.545	0.283	1.03213e-151	Control	LIPH
ANXA2	6.08741e-146	0.399411	0.983	0.98	1.68463e-141	Control	ANXA2
APOD	1.5171e-137	0.774878	0.593	0.346	4.19842e-133	Control	APOD
ALOX15	1.58538e-117	0.755771	0.801	0.687	4.38739e-113	Control	ALOX15
C11orf97	2.99564e-117	0.511605	0.834	0.727	8.29015e-113	Control	C11orf97
HLA-DQA1	5.63994e-108	0.424587	0.253	0.092	1.5608e-103	Control	HLA-DQA1
IER2	1.07239e-100	0.790812	0.66	0.47	2.96774e-96	Control	IER2
ALG1L	1.15093e-100	0.268491	0.246	0.089	3.1851e-96	Control	ALG1L
AGR2	3.66388e-97	0.511243	0.939	0.879	1.01394e-92	Control	AGR2
HLA-A	2.30574e-95	0.491151	0.913	0.863	6.3809e-91	Control	HLA-A
HIST1H1E	1.41908e-93	0.276937	0.189	0.061	3.92717e-89	Control	HIST1H1E
ALDH3B1	6.09078e-91	0.405432	0.92	0.877	1.68556e-86	Control	ALDH3B1
MGST1	9.12715e-91	0.506319	0.848	0.707	2.52585e-86	Control	MGST1
MTRNR2L12	1.87282e-82	0.35774	0.256	0.108	5.18284e-78	Control	MTRNR2L12
HIST2H2AA4	8.4146e-82	0.461486	0.518	0.327	2.32866e-77	Control	HIST2H2AA4
LDHB	2.91346e-81	0.434951	0.904	0.835	8.0627e-77	Control	LDHB
HLA-B	1.44526e-79	0.428907	0.938	0.9	3.99962e-75	Control	HLA-B
NDUFA13	9.20925e-78	0.334489	0.83	0.714	2.54857e-73	Control	NDUFA13
FOLR1	1.96786e-76	0.548789	0.759	0.599	5.44586e-72	Control	FOLR1
CECR1	4.2349e-75	0.32378	0.49	0.29	1.17197e-70	Control	CECR1
WIF1	1.6314e-73	0.467306	0.336	0.174	4.51473e-69	Control	WIF1
SREBF1	5.13275e-73	0.261771	0.3	0.144	1.42044e-68	Control	SREBF1
CATIP	5.90568e-72	0.370076	0.646	0.47	1.63434e-67	Control	CATIP
AKR1C1	1.65622e-71	0.389963	0.462	0.279	4.58342e-67	Control	AKR1C1
UBC	5.07515e-71	0.436019	0.962	0.929	1.4045e-66	Control	UBC
PPP1R15A	1.8027e-70	0.561759	0.803	0.691	4.98879e-66	Control	PPP1R15A
ALDH1A1	4.94308e-69	0.447273	0.906	0.859	1.36795e-64	Control	ALDH1A1
CRISP2	1.50288e-68	0.524403	0.424	0.266	4.15906e-64	Control	CRISP2
BLOC1S1	2.12345e-68	0.322471	0.472	0.297	5.87642e-64	Control	BLOC1S1
CYP4B1	1.55189e-66	0.471271	0.905	0.89	4.29471e-62	Control	CYP4B1
DNAJC12	6.1772e-66	0.26783	0.146	0.05	1.70948e-61	Control	DNAJC12
AKR1C2	1.58336e-64	0.312373	0.234	0.105	4.38179e-60	Control	AKR1C2
CBR1	3.8041e-62	0.378264	0.541	0.367	1.05275e-57	Control	CBR1
ZSCAN1	3.41914e-61	0.289332	0.287	0.148	9.46214e-57	Control	ZSCAN1
DDT	4.6297e-61	0.327681	0.651	0.49	1.28122e-56	Control	DDT
NUDT14	5.76004e-59	0.339802	0.749	0.623	1.59403e-54	Control	NUDT14
C11orf16	1.18716e-58	0.33403	0.758	0.609	3.28534e-54	Control	C11orf16
ALDH2	2.7518e-58	0.31778	0.609	0.436	7.61533e-54	Control	ALDH2
DNAH11	4.75854e-58	0.443948	0.852	0.749	1.31688e-53	Control	DNAH11
GSTM2	2.05903e-57	0.290836	0.437	0.272	5.69816e-53	Control	GSTM2
SAA1	3.04513e-57	1.60899	0.387	0.243	8.4271e-53	Control	SAA1
DUSP1	3.67159e-57	0.610527	0.871	0.833	1.01608e-52	Control	DUSP1
PPOX	1.27213e-56	0.320715	0.704	0.545	3.5205e-52	Control	PPOX
CTSH	5.08922e-56	0.324451	0.861	0.802	1.40839e-51	Control	CTSH
EFEMP1	2.43246e-55	0.379532	0.709	0.562	6.73159e-51	Control	EFEMP1
WDR38	2.54374e-55	0.2963	0.906	0.849	7.03955e-51	Control	WDR38
SAA2	1.13083e-54	1.32499	0.281	0.156	3.12947e-50	Control	SAA2
NCOA7	1.45005e-54	0.536427	0.524	0.375	4.01286e-50	Control	NCOA7
DRC3	1.60651e-54	0.317378	0.913	0.843	4.44586e-50	Control	DRC3
SELENBP1	4.94597e-53	0.327138	0.684	0.542	1.36875e-48	Control	SELENBP1
MUC20	1.11477e-52	0.369941	0.558	0.405	3.08501e-48	Control	MUC20
SERPINF1	1.49847e-52	0.413552	0.586	0.437	4.14686e-48	Control	SERPINF1
NQO1	2.7849e-52	0.456083	0.79	0.689	7.70693e-48	Control	NQO1
TALDO1	6.04719e-52	0.316745	0.761	0.643	1.6735e-47	Control	TALDO1
CCDC74A	2.27946e-51	0.313513	0.848	0.758	6.30819e-47	Control	CCDC74A
CLDN4	2.84295e-51	0.455808	0.901	0.859	7.86757e-47	Control	CLDN4
SMIM6	3.19809e-50	0.397361	0.522	0.372	8.8504e-46	Control	SMIM6
HLA-DRB1	1.22102e-49	0.562589	0.81	0.75	3.37905e-45	Control	HLA-DRB1
JUN	3.62724e-49	0.605969	0.692	0.587	1.0038e-44	Control	JUN
PDE4DIP	8.59613e-49	0.349469	0.742	0.608	2.37889e-44	Control	PDE4DIP
C11orf88	1.05252e-48	0.268639	0.958	0.951	2.91274e-44	Control	C11orf88
C1orf141	1.62696e-48	0.292003	0.608	0.45	4.50245e-44	Control	C1orf141
LRRC74B	2.25197e-48	0.332892	0.58	0.416	6.23209e-44	Control	LRRC74B
HSPA5	2.85865e-47	0.46778	0.791	0.705	7.91104e-43	Control	HSPA5
CCDC81	3.87342e-47	0.284209	0.462	0.303	1.07193e-42	Control	CCDC81
ZNF295-AS1	7.97285e-47	0.261328	0.252	0.135	2.20641e-42	Control	ZNF295-AS1
C1orf87	8.6695e-47	0.322626	0.757	0.625	2.3992e-42	Control	C1orf87
MALAT1	1.14572e-46	0.695243	0.984	0.985	3.17066e-42	Control	MALAT1
CFAP70	1.25176e-46	0.447384	0.817	0.712	3.46411e-42	Control	CFAP70
MAP3K8	1.83573e-45	0.309385	0.336	0.205	5.08019e-41	Control	MAP3K8
GSTA1	1.83603e-45	0.575963	0.874	0.843	5.08103e-41	Control	GSTA1
FOXJ1	2.62613e-45	0.274061	0.939	0.905	7.26755e-41	Control	FOXJ1
ASL	1.57969e-44	0.277063	0.581	0.428	4.37164e-40	Control	ASL
CFAP157	3.86156e-44	0.367316	0.959	0.945	1.06865e-39	Control	CFAP157
FABP6	4.01049e-44	0.358981	0.706	0.59	1.10986e-39	Control	FABP6
GSTP1	4.2658e-43	0.303127	0.987	0.995	1.18052e-38	Control	GSTP1
FGGY	5.30383e-43	0.327048	0.55	0.415	1.46778e-38	Control	FGGY
C6orf229	1.02142e-42	0.451474	0.369	0.247	2.82669e-38	Control	C6orf229
KRT19	2.26016e-42	0.366252	0.887	0.866	6.25477e-38	Control	KRT19
ELF3	3.5825e-42	0.464943	0.934	0.925	9.91422e-38	Control	ELF3
RP11-1008C21.1	4.41306e-42	0.288728	0.539	0.39	1.22127e-37	Control	RP11-1008C21.1
HNMT	5.34587e-42	0.255819	0.329	0.2	1.47941e-37	Control	HNMT
ISYNA1	7.32032e-42	0.290617	0.404	0.267	2.02583e-37	Control	ISYNA1
RP11-53M11.3	1.42177e-41	0.436989	0.577	0.434	3.93461e-37	Control	RP11-53M11.3
HSPA1B	3.85744e-41	0.611981	0.629	0.505	1.06751e-36	Control	HSPA1B
CFAP43	4.25725e-41	0.277004	0.95	0.907	1.17815e-36	Control	CFAP43
TACSTD2	3.02821e-40	0.358094	0.889	0.86	8.38026e-36	Control	TACSTD2
CTSD	5.94464e-40	0.317366	0.896	0.847	1.64512e-35	Control	CTSD
MROH9	8.86247e-40	0.255226	0.399	0.266	2.4526e-35	Control	MROH9
HLA-DPA1	2.01856e-39	0.403797	0.627	0.503	5.58616e-35	Control	HLA-DPA1
ALDH3A1	3.83526e-39	0.453183	0.456	0.326	1.06137e-34	Control	ALDH3A1
ANXA4	1.80902e-38	0.342707	0.89	0.847	5.00627e-34	Control	ANXA4
HSPA8	3.83832e-38	0.348112	0.888	0.857	1.06222e-33	Control	HSPA8
BEST4	3.8678e-38	0.331673	0.29	0.177	1.07037e-33	Control	BEST4
RP4-666F24.3	5.0017e-38	0.293509	0.752	0.672	1.38417e-33	Control	RP4-666F24.3
DNAH6	1.26276e-37	0.300244	0.875	0.791	3.49458e-33	Control	DNAH6
PAPSS1	4.51192e-37	0.310742	0.73	0.616	1.24863e-32	Control	PAPSS1
AC005281.1	4.64581e-37	0.255219	0.457	0.323	1.28568e-32	Control	AC005281.1
HIST1H4C	6.97489e-36	0.314551	0.54	0.42	1.93023e-31	Control	HIST1H4C
POU2AF1	2.73508e-35	0.252669	0.369	0.246	7.56907e-31	Control	POU2AF1
CCDC74B	9.93625e-35	0.259346	0.754	0.665	2.74976e-30	Control	CCDC74B
PKIB	1.23983e-34	0.395904	0.537	0.412	3.43111e-30	Control	PKIB
EGR1	1.67757e-34	0.261216	0.364	0.242	4.6425e-30	Control	EGR1
WDR60	2.06767e-34	0.270433	0.76	0.655	5.72207e-30	Control	WDR60
PPP1R32	2.62284e-34	0.325568	0.768	0.678	7.25845e-30	Control	PPP1R32
JUNB	2.93196e-34	0.362441	0.632	0.512	8.11391e-30	Control	JUNB
TUBB4B	9.37217e-33	0.2885	0.982	0.975	2.59365e-28	Control	TUBB4B
LRRC61	3.11317e-32	0.25779	0.617	0.494	8.61539e-28	Control	LRRC61
SEPP1	4.25096e-32	0.251629	0.484	0.354	1.17641e-27	Control	SEPP1
IFI6	6.309e-32	0.364483	0.623	0.504	1.74595e-27	Control	IFI6
NANS	1.1332e-31	0.251427	0.721	0.615	3.13602e-27	Control	NANS
MDH1B	2.28377e-31	0.257474	0.712	0.602	6.3201e-27	Control	MDH1B
FOS	5.79303e-31	0.345481	0.651	0.533	1.60316e-26	Control	FOS
CPM	1.10503e-30	0.272895	0.164	0.086	3.05805e-26	Control	CPM
SLC25A36	1.39297e-29	0.304249	0.606	0.487	3.85491e-25	Control	SLC25A36
RP11-368I7.4	1.72664e-29	0.262663	0.693	0.595	4.7783e-25	Control	RP11-368I7.4
BTG2	3.69898e-29	0.352365	0.469	0.35	1.02366e-24	Control	BTG2
OSBPL3	7.38022e-29	0.283978	0.586	0.466	2.0424e-24	Control	OSBPL3
RRAD	8.67506e-29	0.412984	0.712	0.656	2.40074e-24	Control	RRAD
FLNB	1.08157e-28	0.263328	0.647	0.536	2.99314e-24	Control	FLNB
SH3BGRL	5.72706e-27	0.251335	0.675	0.576	1.58491e-22	Control	SH3BGRL
TMEM212	9.83432e-27	0.252801	0.653	0.542	2.72155e-22	Control	TMEM212
CFAP46	2.16532e-25	0.270644	0.671	0.567	5.99231e-21	Control	CFAP46
CITED2	6.40014e-25	0.356962	0.608	0.508	1.77118e-20	Control	CITED2
CFLAR	7.39499e-25	0.26705	0.732	0.649	2.04649e-20	Control	CFLAR
NSUN7	3.01115e-24	0.272086	0.693	0.603	8.33306e-20	Control	NSUN7
HSPA1A	6.60642e-24	0.629585	0.712	0.618	1.82826e-19	Control	HSPA1A
ATF3	2.73596e-22	0.317638	0.47	0.373	7.5715e-18	Control	ATF3
CCNL1	3.35786e-22	0.2505	0.488	0.384	9.29255e-18	Control	CCNL1
H1F0	4.65973e-22	0.25277	0.512	0.409	1.28953e-17	Control	H1F0
ADGB	4.76224e-22	0.262799	0.732	0.629	1.3179e-17	Control	ADGB
GADD45B	1.32622e-21	0.327757	0.547	0.449	3.67018e-17	Control	GADD45B
SRSF10	6.38455e-21	0.27252	0.685	0.576	1.76686e-16	Control	SRSF10
VWA3A	8.6295e-19	0.274362	0.758	0.69	2.38813e-14	Control	VWA3A
LKAAEAR1	4.68764e-18	0.320232	0.562	0.52	1.29726e-13	Control	LKAAEAR1
DNAAF1	5.47542e-18	0.273512	0.924	0.917	1.51527e-13	Control	DNAAF1
GPC3	9.3543e-18	0.365535	0.27	0.198	2.58871e-13	Control	GPC3
CYR61	2.61052e-17	0.413926	0.36	0.285	7.22434e-13	Control	CYR61
HLA-DRA	1.61728e-16	0.384744	0.821	0.798	4.47566e-12	Control	HLA-DRA
LGALS1	2.93141e-16	0.45598	0.324	0.25	8.11238e-12	Control	LGALS1
IFI27	1.77171e-15	0.275908	0.69	0.635	4.90304e-11	Control	IFI27
FTO	8.78961e-14	0.289048	0.706	0.633	2.43244e-09	Control	FTO
NEK10	1.76201e-13	0.264825	0.717	0.643	4.87619e-09	Control	NEK10
ZFP36	2.46454e-13	0.328893	0.704	0.665	6.82038e-09	Control	ZFP36
LCN2	1.23048e-12	0.829088	0.534	0.486	3.40522e-08	Control	LCN2
CCNO	1.92524e-12	0.328673	0.398	0.318	5.32791e-08	Control	CCNO
PSCA	2.6728e-11	0.731551	0.52	0.496	7.39671e-07	Control	PSCA
HIST1H1C	1.72839e-10	0.257879	0.681	0.62	4.78316e-06	Control	HIST1H1C
HBB	1.14813e-08	1.05275	0.405	0.341	0.000317733	Control	HBB
SCGB3A1	7.49118e-08	0.707446	0.664	0.752	0.00207311	Control	SCGB3A1
RPL28	1.888e-225	0.492666	0.989	0.971	5.22484e-221	IPF	RPL28
RPLP1	3.07512e-187	0.410746	0.995	0.989	8.51008e-183	IPF	RPLP1
RPL8	3.0918e-169	0.454715	0.98	0.957	8.55624e-165	IPF	RPL8
SEPW1	2.91682e-162	0.487477	0.973	0.948	8.072e-158	IPF	SEPW1
WBSCR27	1.56655e-147	0.867317	0.682	0.512	4.33528e-143	IPF	WBSCR27
GSN	2.66836e-146	0.75854	0.885	0.779	7.38442e-142	IPF	GSN
SFTPC	9.26765e-134	0.286773	0.332	0.642	2.56473e-129	IPF	SFTPC
PPDPF	4.6611e-123	0.414127	0.978	0.955	1.28991e-118	IPF	PPDPF
PTMA	3.77658e-122	0.341914	0.993	0.985	1.04513e-117	IPF	PTMA
RPL13A	6.81121e-119	0.461548	0.953	0.909	1.88493e-114	IPF	RPL13A
RP11-395B7.4	1.62158e-117	0.660816	0.651	0.434	4.48757e-113	IPF	RP11-395B7.4
RPS16	2.19358e-109	0.356702	0.965	0.935	6.07052e-105	IPF	RPS16
CALM1	4.28094e-102	0.354743	0.992	0.986	1.18471e-97	IPF	CALM1
MT-ND2	2.39826e-99	0.368483	0.984	0.977	6.63694e-95	IPF	MT-ND2
RPL18A	7.55963e-97	0.34048	0.972	0.944	2.09205e-92	IPF	RPL18A
RPS19	2.22739e-96	0.336957	0.976	0.964	6.16408e-92	IPF	RPS19
MT-ND3	6.0138e-95	0.332371	0.986	0.981	1.66426e-90	IPF	MT-ND3
RPS15	1.56015e-93	0.301911	0.981	0.964	4.31755e-89	IPF	RPS15
SAT1	3.41887e-88	0.346585	0.984	0.952	9.46138e-84	IPF	SAT1
RPL10	9.84127e-84	0.321542	0.989	0.975	2.72347e-79	IPF	RPL10
RPL35	1.85124e-82	0.388296	0.927	0.892	5.12312e-78	IPF	RPL35
RPL34	4.20809e-81	0.30987	0.983	0.973	1.16455e-76	IPF	RPL34
RPS5	3.71012e-78	0.330701	0.946	0.914	1.02674e-73	IPF	RPS5
RPL10A	5.91411e-76	0.337938	0.941	0.902	1.63667e-71	IPF	RPL10A
TSPAN19	1.2467e-73	0.428583	0.847	0.752	3.45012e-69	IPF	TSPAN19
RPL13	8.18109e-73	0.278143	0.989	0.976	2.26404e-68	IPF	RPL13
RPS27A	8.1534e-72	0.25996	0.987	0.966	2.25637e-67	IPF	RPS27A
CD24	2.75692e-71	0.398058	0.935	0.881	7.62951e-67	IPF	CD24
PERP	1.38881e-68	0.357797	0.939	0.909	3.84339e-64	IPF	PERP
TIMP1	1.23523e-67	0.467636	0.406	0.227	3.41836e-63	IPF	TIMP1
MT-CO3	6.03913e-64	0.303901	0.987	0.982	1.67127e-59	IPF	MT-CO3
RPS9	4.25905e-63	0.288472	0.951	0.933	1.17865e-58	IPF	RPS9
POLR2I	7.86812e-62	0.287308	0.936	0.919	2.17742e-57	IPF	POLR2I
CYSTM1	1.59983e-61	0.284327	0.955	0.93	4.42738e-57	IPF	CYSTM1
S100A11	8.45008e-60	0.25702	0.994	0.98	2.33848e-55	IPF	S100A11
CP	2.95519e-59	0.442246	0.662	0.514	8.17818e-55	IPF	CP
RPL32	5.79753e-59	0.275995	0.981	0.97	1.60441e-54	IPF	RPL32
SEC14L3	2.07606e-57	0.408091	0.289	0.133	5.7453e-53	IPF	SEC14L3
IGFBP5	6.17124e-56	0.380989	0.827	0.765	1.70783e-51	IPF	IGFBP5
RARRES1	1.49359e-55	0.489274	0.506	0.348	4.13336e-51	IPF	RARRES1
RPL12	3.42642e-55	0.281443	0.973	0.951	9.48228e-51	IPF	RPL12
TPT1	1.45991e-53	0.268941	0.986	0.972	4.04014e-49	IPF	TPT1
RPS24	2.74399e-52	0.252693	0.986	0.976	7.59372e-48	IPF	RPS24
RPL17	1.04001e-47	0.289585	0.912	0.884	2.87811e-43	IPF	RPL17
RPS10	2.00645e-46	0.251563	0.941	0.915	5.55266e-42	IPF	RPS10
CFAP77	3.03549e-45	0.318439	0.729	0.673	8.40041e-41	IPF	CFAP77
SLC34A2	7.77546e-45	0.361234	0.836	0.765	2.15178e-40	IPF	SLC34A2
CXCL17	1.67604e-43	0.446526	0.571	0.435	4.63828e-39	IPF	CXCL17
TAGLN2	4.69564e-43	0.295829	0.885	0.826	1.29947e-38	IPF	TAGLN2
EEF1D	1.01404e-41	0.304165	0.785	0.722	2.80625e-37	IPF	EEF1D
BANF1	1.01192e-40	0.267909	0.858	0.823	2.8004e-36	IPF	BANF1
RPL41	1.44975e-40	0.302391	0.981	0.962	4.01204e-36	IPF	RPL41
CDC42	2.53996e-40	0.286414	0.81	0.758	7.02908e-36	IPF	CDC42
HN1	5.28228e-40	0.315609	0.397	0.269	1.46182e-35	IPF	HN1
MUC12	3.00802e-39	0.276302	0.364	0.225	8.32441e-35	IPF	MUC12
AZIN1	4.17957e-38	0.279297	0.824	0.776	1.15665e-33	IPF	AZIN1
STOM	1.67213e-37	0.310521	0.754	0.663	4.62745e-33	IPF	STOM
PFKL	7.31231e-37	0.340583	0.392	0.283	2.02361e-32	IPF	PFKL
PDLIM1	1.04167e-36	0.25294	0.845	0.807	2.88273e-32	IPF	PDLIM1
SAMHD1	7.51444e-36	0.300986	0.695	0.621	2.07955e-31	IPF	SAMHD1
RPL7	8.2157e-36	0.269617	0.897	0.854	2.27361e-31	IPF	RPL7
PCAT19	1.34402e-35	0.306112	0.282	0.155	3.71945e-31	IPF	PCAT19
JTB	4.31563e-35	0.273535	0.717	0.657	1.19431e-30	IPF	JTB
SERPINA1	8.61849e-35	0.449581	0.551	0.434	2.38508e-30	IPF	SERPINA1
PLA2G10	2.74504e-34	0.369668	0.595	0.507	7.59663e-30	IPF	PLA2G10
CEACAM6	9.14852e-34	0.284001	0.206	0.098	2.53176e-29	IPF	CEACAM6
RPL27A	1.14519e-33	0.290163	0.825	0.758	3.1692e-29	IPF	RPL27A
EMB	1.34915e-33	0.276806	0.319	0.202	3.73364e-29	IPF	EMB
C4orf48	3.7484e-33	0.29698	0.809	0.759	1.03733e-28	IPF	C4orf48
DNAJB13	1.9702e-31	0.258396	0.698	0.637	5.45234e-27	IPF	DNAJB13
ATP6V1D	2.27357e-31	0.272239	0.708	0.654	6.29188e-27	IPF	ATP6V1D
TPM1	9.96842e-31	0.283101	0.52	0.42	2.75866e-26	IPF	TPM1
UCP2	2.08688e-29	0.273291	0.809	0.77	5.77525e-25	IPF	UCP2
SCGB3A2	4.23428e-29	0.518795	0.321	0.202	1.17179e-24	IPF	SCGB3A2
EPS8	2.64616e-28	0.287426	0.596	0.518	7.323e-24	IPF	EPS8
ATP6V0B	2.70395e-27	0.253203	0.73	0.686	7.4829e-23	IPF	ATP6V0B
LBH	2.32411e-26	0.306012	0.513	0.418	6.43173e-22	IPF	LBH
TYMP	1.57808e-23	0.264649	0.701	0.631	4.36718e-19	IPF	TYMP
CST6	2.20828e-19	0.303128	0.703	0.656	6.11119e-15	IPF	CST6
KLF5	1.17561e-17	0.253791	0.603	0.556	3.25338e-13	IPF	KLF5
OXTR	4.53876e-15	0.277242	0.277	0.212	1.25606e-10	IPF	OXTR
SYT8	3.59024e-09	0.26755	0.669	0.644	9.93564e-05	IPF	SYT8
RNASE1	3.84182e-07	0.421667	0.161	0.122	0.0106318	IPF	RNASE1
