# Supplementary material for: Machine learning identified MDK score has prognostic value for idiopathic pulmonary fibrosis based on integrated bulk and single cell expression data
Source: Front Genet. 2023 Nov 24;14:1246983. doi: 10.3389/fgene.2023.1246983 (PMC10704369; doi:10.3389/fgene.2023.1246983)
Supplement: Supplementary file 3 [file Table6.XLSX]

## Sheet: Descrption
Table S6: The details of the datasets utilized in this study.
IPF samples	The number of IPF samples in the dataset.
Normal samples	The number of normal samples in the dataset.
Sample tissue	The tissue where sample extracted.
Data type	The type of the dataset

## Sheet: Sheet1
Table S6: The details of the datasets utilized in this study.
	IPF samples	Normal samples	Sample tissue	Data type
GSE47460	254	108	Lung	Expression chip
GSE110147	22	11	Lung	Expression chip
GSE134692	36	19	Lung	Bulk Sequencing
GSE48149	13	9	Lung	Expression chip
GSE53845	40	8	Lung	Expression chip
GSE132607	202	35	PBMC	Expression chip
GSE28042	75	19	PBMC	Expression chip
GSE38958	70	45	PBMC	Expression chip
GSE135893	12	10	Lung	Single-cell RNA sequencing
