# Supplementary material for: Machine learning identified MDK score has prognostic value for idiopathic pulmonary fibrosis based on integrated bulk and single cell expression data
Source: Front Genet. 2023 Nov 24;14:1246983. doi: 10.3389/fgene.2023.1246983 (PMC10704369; doi:10.3389/fgene.2023.1246983)
Supplement: Supplementary file 4 [file Table4.XLSX]

## Sheet: Description
Table S4: The pearson correlation result of the clinical corelated DEGs from the GSE47460 dataset.
GENE_SYMPOL	The name of the genes.
%predicted dlco:ch1	The pearson correlation between dlco and genes in GSE47460.
%predicted fev1 (post-bd):ch1	The pearson correlation between post-fev1 and genes in GSE47460.
%predicted fev1 (pre-bd):ch1	The pearson correlation between pre-fev1 and genes in GSE47460.
%predicted fvc (post-bd):ch1	The pearson correlation between post-fvc and genes in GSE47460.
%predicted fvc (pre-bd):ch1	The pearson correlation between pre-fvc and genes in GSE47460.

## Sheet: Up_pdata_genes
	GENE_SYMPOL	%predicted dlco:ch1	%predicted fev1 (post-bd):ch1	%predicted fev1 (pre-bd):ch1	%predicted fvc (post-bd):ch1	%predicted fvc (pre-bd):ch1
A_23_P100660	SERPINF1	-0.581874	-0.299834	-0.373923	-0.436429	-0.487867
A_23_P101972	CAPN13	-0.423865	-0.232066	-0.303605	-0.337286	-0.382134
A_23_P102117	WNT10A	-0.462844	-0.324943	-0.315362	-0.459117	-0.41758
A_23_P1029	MFAP2	-0.406604	-0.272922	-0.310076	-0.312042	-0.352068
A_23_P10291	CTSE	-0.541055	-0.350339	-0.341406	-0.437582	-0.422445
A_23_P103256	CFHR3	-0.436537	-0.23483	-0.266558	-0.357311	-0.382487
A_23_P106922	CHST6	-0.410428	-0.243734	-0.261568	-0.332336	-0.358268
A_23_P107173	MEOX1	-0.402071	-0.245419	-0.221399	-0.352249	-0.311779
A_23_P1006601	SERPINF1	-0.686346	-0.394123	-0.374538	-0.506885	-0.472319
A_23_P10121	SFRP1	-0.433487	-0.0318705	-0.148885	-0.0696662	-0.203528
A_23_P1021171	WNT10A	-0.529528	-0.473794	-0.324073	-0.522648	-0.348977
A_23_P10292	MFAP2	-0.308929	-0.380162	-0.242678	-0.427221	-0.365621
A_23_P102911	CTSE	-0.634275	-0.38971	-0.396077	-0.469086	-0.457231
A_23_P1032561	CFHR3	-0.417545	-0.092593	-0.26113	-0.271587	-0.347361
A_23_P105251	GLI1	-0.35381	-0.418823	-0.158296	-0.427296	-0.245756
A_23_P1069221	CHST6	-0.453788	-0.0426058	-0.173405	-0.20131	-0.261284
A_23_P1071731	MEOX1	-0.615132	-0.34347	-0.256695	-0.459801	-0.355338
A_23_P108751	FHL2	-0.52552	-0.19586	-0.373148	-0.343283	-0.491175
A_23_P109072	SALL4	-0.588862	-0.316322	-0.306549	-0.411816	-0.377588
A_23_P109322	PCP4	-0.475748	-0.253869	-0.42731	-0.286014	-0.478961
A_23_P110403	PDLIM3	-0.439486	0.164468	-0.150816	-0.0157251	-0.222417
A_23_P111724	RUNDC3B	-0.448114	-0.0749183	-0.0291634	-0.234125	-0.141814
A_23_P111888	CTHRC1	-0.607939	-0.392968	-0.417306	-0.5408	-0.550807
A_23_P112554	COL15A1	-0.53201	-0.221391	-0.225528	-0.347046	-0.33784
A_23_P113572	CD19	-0.4253	-0.321763	-0.34838	-0.406833	-0.411206
A_23_P113748	ZNF385D	-0.612341	-0.0600471	-0.284818	-0.225603	-0.392106
A_23_P115064	CRABP2	-0.628658	-0.294345	-0.289555	-0.420379	-0.418452
A_23_P116235	MDK	-0.32446	-0.401181	-0.121823	-0.465135	-0.250041
A_23_P119943	IGFBP2	-0.451667	-0.19525	-0.185475	-0.301868	-0.310648
A_23_P120812	IGLL1	-0.518806	-0.350831	-0.422697	-0.418716	-0.45103
A_23_P120902	LGALS2	0.0186977	-0.420723	-0.0332746	-0.319206	-0.0637685
A_23_P121120	GPR87	-0.574273	-0.271461	-0.28646	-0.384146	-0.367846
A_23_P121695	CXCL13	-0.480308	-0.407457	-0.382014	-0.488146	-0.439846
A_23_P122052	GPX8	-0.527407	-0.287186	-0.327602	-0.424952	-0.432064
A_23_P123853	CCL19	-0.438986	-0.514491	-0.365183	-0.491299	-0.383096
A_23_P124514	DLG2	-0.455365	-0.172432	-0.316091	-0.329336	-0.405019
A_23_P127911	PAMR1	-0.463586	-0.331211	-0.241837	-0.434519	-0.308426
A_23_P128084	ITGA7	-0.57326	-0.114167	-0.255499	-0.260027	-0.364527
A_23_P128744	BDKRB1	-0.583096	-0.185242	-0.333821	-0.239723	-0.40627
A_23_P130027	EPN3	-0.490568	-0.239937	-0.179663	-0.31702	-0.231181
A_23_P13094	MMP10	-0.552981	-0.108899	-0.329969	-0.264541	-0.426743
A_23_P131024	ZBTB32	-0.320176	0.012648	-0.359233	-0.0337467	-0.404299
A_23_P131935	FERMT1	-0.445132	-0.204409	-0.134264	-0.296955	-0.180881
A_23_P132027	SPAG4	-0.525918	-0.259601	-0.418074	-0.368075	-0.483139
A_23_P13548	CHRDL2	-0.561991	-0.378995	-0.401711	-0.507411	-0.508935
A_23_P138524	CPXM2	-0.548113	-0.0982208	-0.102946	-0.232566	-0.221658
A_23_P138706	ADRA2A	-0.4722	-0.500128	-0.198095	-0.550779	-0.274783
A_23_P13907	IGF1	-0.583359	-0.227939	-0.369284	-0.335534	-0.472487
A_23_P140450	SLC27A2	-0.448971	-0.253093	-0.251453	-0.315366	-0.279678
A_23_P14157	DZIP1	-0.427631	-0.132434	-0.18993	-0.231387	-0.277022
A_23_P14174	TNFSF13B	-0.23618	-0.462396	-0.339833	-0.486007	-0.363301
A_23_P143247	TSHZ2	-0.568293	-0.348376	-0.464321	-0.452008	-0.520179
A_23_P143981	FBLN2	-0.578108	-0.27007	-0.27515	-0.405609	-0.389045
A_23_P144071	COL7A1	-0.582271	-0.266559	-0.286439	-0.385744	-0.388296
A_23_P144959	VCAN	-0.582652	-0.206875	-0.358854	-0.408894	-0.49106
A_23_P145096	PLA2G7	-0.393326	-0.438913	-0.423288	-0.455767	-0.393749
A_23_P146512	GOLM1	-0.599514	-0.350367	-0.355074	-0.451599	-0.429102
A_23_P14673	IGDCC4	-0.643884	-0.499966	-0.334588	-0.543487	-0.414278
A_23_P149613	FMO1	-0.462	-0.482528	-0.216838	-0.539532	-0.303342
A_23_P150316	MMP12	-0.412677	-0.265618	-0.309609	-0.363482	-0.318027
A_23_P150343	SLN	-0.586768	-0.10047	-0.18956	-0.258652	-0.303482
A_23_P15101	TMC5	-0.498282	-0.0205443	-0.229508	-0.0986398	-0.257302
A_23_P151895	CILP	-0.643965	-0.284446	-0.385143	-0.406297	-0.476242
A_23_P153390	CLEC4G	-0.475899	-0.380879	-0.300481	-0.470399	-0.374294
A_23_P153571	IGFL2	-0.642232	-0.376407	-0.328688	-0.496354	-0.412226
A_23_P153964	INHBB	-0.467266	-0.0341952	-0.236826	-0.136922	-0.33765
A_23_P154358	PROM2	-0.537315	-0.229475	-0.238442	-0.325303	-0.315687
A_23_P154605	SULF2	-0.531782	-0.136707	-0.230451	-0.275688	-0.354711
A_23_P154688	SLC4A11	-0.529238	-0.16692	-0.221151	-0.272842	-0.301326
A_23_P154875	BACE2	-0.594365	-0.30318	-0.308496	-0.407606	-0.413663
A_23_P155755	CXCL6	-0.526929	-0.20485	-0.349824	-0.274418	-0.417355
A_23_P156687	CFB	-0.599703	-0.381249	-0.370799	-0.449499	-0.427096
A_23_P157007	TMEM176B	-0.250597	-0.459514	-0.293818	-0.483072	-0.333031
A_23_P157865	TNC	-0.407588	-0.122682	-0.144508	-0.280573	-0.278426
A_23_P159974	KLHL13	-0.538815	-0.217922	-0.259847	-0.310625	-0.334177
A_23_P160159	SLC2A5	-0.546055	-0.346772	-0.383505	-0.423387	-0.449563
A_23_P160167	TSPAN1	-0.452274	-0.218617	-0.202884	-0.282103	-0.2523
A_23_P161297	OGDHL	-0.626049	-0.490763	-0.374744	-0.526157	-0.413846
A_23_P161698	MMP3	-0.495437	-0.11713	-0.227181	-0.259959	-0.333949

## Sheet: Down_pdata_genes
	GENE_SYMPOL	%predicted dlco:ch1	%predicted fev1 (post-bd):ch1	%predicted fev1 (pre-bd):ch1	%predicted fvc (post-bd):ch1	%predicted fvc (pre-bd):ch1
A_23_P100001	FAM174B	0.431779	0.239125	0.297409	0.34473	0.375424
A_23_P100642	PNMT	0.457964	0.385816	0.292088	0.427424	0.31717
A_23_P102058	MATN3	0.582284	0.284709	0.3585	0.441241	0.467113
A_23_P103588	HMGCS2	0.434136	0.226979	0.234174	0.339451	0.32233
A_23_P104073	S100A3	0.475227	0.158402	0.269407	0.25758	0.331283
A_23_P105571	CHPT1	0.6102	0.372368	0.419851	0.514072	0.520153
A_23_P10559	AATK	0.58971	0.311687	0.389869	0.433726	0.485926
A_23_P106682	EMP2	0.612573	0.320314	0.413539	0.477032	0.52165
A_23_P106773	SULT1A2	0.501353	0.21645	0.336743	0.296312	0.408727
A_23_P107051	TCAP	0.410798	0.259204	0.28602	0.275958	0.310955
A_23_P107963	FUT1	0.551644	0.284184	0.348828	0.396995	0.440006
A_23_P1000011	FAM174B	0.254724	0.276011	0.390613	0.39557	0.438082
A_23_P1006421	PNMT	0.428884	0.544689	0.312134	0.601783	0.353162
A_23_P1020581	MATN3	0.501339	0.227817	0.18444	0.320511	0.256881
A_23_P1035881	HMGCS2	0.451123	0.237542	0.216801	0.251946	0.243569
A_23_P1040731	S100A3	0.531726	0.0754412	0.313483	0.0907909	0.336003
A_23_P1055711	CHPT1	0.465056	0.15281	0.223668	0.276924	0.319809
A_23_P105591	AATK	0.540186	0.200041	0.264698	0.351395	0.345085
A_23_P1066821	EMP2	0.601748	0.27459	0.360526	0.383692	0.455275
A_23_P1067731	SULT1A2	0.442639	0.119344	0.245782	0.23367	0.334505
A_23_P1070511	TCAP	0.506158	0.574817	0.287961	0.655612	0.310305
A_23_P107322	CORO6	0.163866	0.320713	0.0922498	0.431713	0.0899824
A_23_P1079631	FUT1	0.520573	0.221835	0.220591	0.30746	0.294142
A_23_P108437	FZD5	0.565318	0.284413	0.205739	0.413048	0.325182
A_23_P110624	CTNND2	0.680385	0.355249	0.399249	0.427593	0.472866
A_23_P111737	RAMP3	0.499719	0.17428	0.201384	0.303502	0.29335
A_23_P113793	ZBED2	0.468759	0.189476	0.438719	0.274226	0.48338
A_23_P114862	ANGPTL7	0.585701	0.247488	0.304197	0.38313	0.375957
A_23_P115022	TMEM125	0.488606	0.216424	0.337363	0.37505	0.425708
A_23_P115246	FCN3	0.463883	0.186852	0.0936748	0.312785	0.209388
A_23_P118042	LRRC36	0.513014	0.363265	0.29369	0.471705	0.377827
A_23_P118254	FOXF1	0.456717	0.18859	0.183814	0.266984	0.247598
A_23_P121545	GPM6A	0.646605	0.286439	0.336611	0.402268	0.420122
A_23_P121716	ANXA3	0.552671	0.213095	0.295495	0.340292	0.389389
A_23_P122662	GFOD1	0.426153	0.366796	0.199955	0.422303	0.253641
A_23_P124402	HTR3C	0.46218	0.0774568	0.117138	0.170043	0.206591
A_23_P126584	CD5L	0.440166	0.139113	0.198361	0.249438	0.260192
A_23_P127891	BDNF	0.465811	0.125216	0.272529	0.19795	0.342848
A_23_P129144	MYZAP	0.585605	0.222325	0.288206	0.290781	0.364221
A_23_P130974	KIAA1683	0.381611	0.411972	0.384008	0.417621	0.395226
A_23_P132763	VGLL3	0.548652	0.313592	0.328745	0.386554	0.373691
A_23_P133438	FAM105A	0.604333	0.273156	0.242811	0.40944	0.349964
A_23_P133474	GPX3	0.482822	0.281412	0.231811	0.341181	0.298178
A_23_P134454	CAV1	0.567585	0.336221	0.368968	0.420651	0.446174
A_23_P137173	TMSB15A	0.575331	0.304997	0.200716	0.419168	0.282763
A_23_P13797	C12orf49	0.55797	0.25982	0.259575	0.376305	0.348449
A_23_P140748	NDRG4	0.612128	0.26393	0.281532	0.37937	0.372169
A_23_P140876	ABCA3	0.441088	0.115437	0.0862772	0.212806	0.16081
A_23_P141345	MPP3	0.521245	0.373513	0.152746	0.489758	0.233789
A_23_P142187	HIF3A	0.469545	0.429828	0.362108	0.512462	0.430381
A_23_P142631	FKBP1B	0.442139	0.276859	0.252462	0.387982	0.326367
A_23_P142878	ATOH8	0.480799	0.430898	0.284344	0.500516	0.327715
A_23_P144843	ESM1	0.534792	0.220798	0.198315	0.336894	0.213355
A_23_P145024	ADRB2	0.633191	0.352221	0.310825	0.460783	0.395765
A_23_P145606	CHRM2	0.677358	0.435594	0.3213	0.584182	0.373285
A_23_P145841	SOSTDC1	0.549073	0.10443	0.294253	0.153245	0.352428
A_23_P147711	NPR1	0.489044	0.320228	0.224856	0.380157	0.289762
A_23_P152995	SLC6A4	0.534524	0.18815	0.154965	0.307116	0.265304
A_23_P15450	TMEM100	0.526303	0.269139	0.170688	0.346577	0.26929
A_23_P154566	TOX2	0.493062	0.140647	0.135859	0.234751	0.213632
A_23_P154986	GGT1	0.401653	0.13002	0.267971	0.283941	0.323071
A_23_P156788	STX11	0.541411	0.308181	0.31032	0.407779	0.400275
A_23_P159952	BEX1	0.499186	0.303385	0.249495	0.467167	0.324164
A_23_P160800	NR0B2	0.289897	0.272548	0.117467	0.412912	0.195994
