# Supplementary material for: Machine learning identified MDK score has prognostic value for idiopathic pulmonary fibrosis based on integrated bulk and single cell expression data
Source: Front Genet. 2023 Nov 24;14:1246983. doi: 10.3389/fgene.2023.1246983 (PMC10704369; doi:10.3389/fgene.2023.1246983)
Supplement: Supplementary file 5 [file Table1.XLSX]

## Sheet: Description
Table S1. Consistently differential expressed genes identified in 5 bulk gene expression datasets
Down_DEGs	The down regulated genes selected in expression data from lung tissue.
Up_DEGs	The up regulated genes selected in expression data from lung tissue.

## Sheet: Sheet1
Down_DEGs	Up_DEGs
AATK	ABCA12
ABCA3	ABCA13
ABCC8	ABCB1
ACADL	ABCD2
ACVRL1	ACAN
ADARB2	ACTG2
ADGRD1	ADAM23
ADGRL2	ADAM28
ADRA1A	ADAMTS14
ADRA1B	ADAMTS16
ADRB1	ADAMTS18
ADRB2	ADCYAP1
AFF3	ADGB
AGBL1	ADGRF1
AGER	ADH7
AGRP	ADRA2A
AGTR1	AGBL2
AGTR2	AHNAK2
ALDH1L1	AIM2
ALOX15B	AK4
ALPL	AK7
ALPP	AKAP14
ANGPTL7	ALDH1A3
ANKRD1	ALDH3A1
ANKRD20A12P	AMPD1
ANKRD29	ANK2
ANOS1	ANKFN1
ANXA3	ANKRD18B
AOC3	ANKRD36BP2
APOBEC3A	ANKRD45
APOH	ANLN
AQP4	AQP5
ARG1	ARHGAP15
ARHGAP6	ARMC3
ARHGEF10	ARMC4
ARHGEF26	ARNTL2
ARRB1	ASB14
ARRDC2	ASB2
ASPG	ASIC1
ATOH8	ASPN
B3GALNT1	ATP12A
BAIAP2	AVPR1A
BDNF	B3GNT3
BEX1	BAAT
BLVRB	BACE2
BNIP3	BCHE
BTNL3	BCL11A
BTNL8	BDKRB1
BTNL9	BDKRB2
C10orf67	BEAN1
C11orf9	BHLHE22
C12orf49	BICC1
C1orf116	BIRC3
C1orf198	BLK
C1orf210	BMS1P20
C8B	BORCS7-ASMT
CA2	BPIFA1
CA4	BPIFB1
CACNA2D2	C11orf70
CACNG4	C11orf88
CAMP	C12orf75
CASKIN2	C15orf48
CASZ1	C1orf194
CAV1	C1orf54
CBS	C20orf103
CCBE1	C20orf85
CCDC85A	C22orf15
CCK	C2orf73
CD300LG	C3orf67
CD5L	C4A
CDH13	C4B
CDKL5	C4orf22
CEACAM4	C4orf47
CEBPA	C4orf48
CGN	C6
CHI3L2	C6orf118
CHIAP2	C9orf116
CHPT1	C9orf135
CHRM1	C9orf24
CHRM2	CABYR
CHRM3	CACNG6
CISH	CAPN13
CITED2	CAPN5
CLDN18	CAPS
CLDN5	CAPSL
CLEC1B	CASC1
CLEC4E	CASQ2
CLEC4M	CBLN4
CLIC3	CCDC113
CLIC5	CCDC114
CNTN6	CCDC146
COL4A3	CCDC160
CORO6	CCDC17
CPAMD8	CCDC170
CPB2	CCDC173
CPM	CCDC181
CRTAC1	CCDC190
CSF2	CCDC60
CSF3	CCDC74B
CSF3R	CCDC80
CSPG5	CCDC81
CTNNBIP1	CCL11
CTNND2	CCL13
CTSH	CCL18
CXCL2	CCL19
CYP2B7P	CCL22
CYP3A5	CCL3
CYP3A7	CCL3L3
CYP4B1	CCL7
DAPK2	CCL8
DCXR	CCNA1
DEFA1	CCNO
DEFA3	CCR5
DEFA4	CCR7
DENND3	CD163L1
DHCR24	CD164L2
DHCR7	CD19
DISP1	CD1A
DLL4	CD1C
DOCK9	CD2
DPCR1	CD200
DPP6	CD24
DUOX1	CD27
DUOXA1	CD28
EBP	CD38
ECEL1P2	CD3G
ECHDC3	CD6
EDN1	CD69
EDNRB	CD79A
EFNB1	CD8B
EFR3B	CDCA7
EMP2	CDH2
EPAS1	CDH3
EPB41L5	CDHR3
ESAM	CDHR4
ESM1	CERKL
ESYT3	CFAP206
F11	CFAP43
F2RL3	CFAP46
FADS1	CFAP47
FAM105A	CFAP52
FAM107A	CFAP53
FAM167A	CFAP54
FAM174B	CFAP57
FAM189A1	CFAP69
FASN	CFB
FAXDC2	CFH
FBLN5	CFHR3
FCN3	CFI
FENDRR	CH25H
FGFBP2	CHIT1
FGFR4	CHN1
FIBIN	CHP2
FIGF	CHRDL2
FKBP1B	CHST6
FLJ34503	CHST9
FMO5	CILP
FOLR3	CILP2
FOXF1	CKMT1A
FUT1	CLCA2
FZD4	CLDN1
FZD5	CLDN2
FZD8	CLEC4G
GALNT13	CLIC6
GALNT18	CLMP
GATA2	CNN1
GATA2-AS1	COL10A1
GDF10	COL14A1
GFOD1	COL15A1
GGT1	COL17A1
GGTLC1	COL1A1
GGTLC2	COL1A2
GIMAP5	COL3A1
GIMAP8	COL5A1
GKN2	COL5A2
GLDN	COL6A3
GNLY	COL7A1
GOLT1A	COL8A2
GP9	COL9A2
GPA33	COLEC11
GPER1	COMP
GPIHBP1	CP
GPM6A	CPA3
GPM6B	CPE
GPR4	CPNE4
GPRC5A	CPNE5
GPRIN2	CPXM1
GPX3	CPXM2
GRASP	CPZ
GRIA1	CR2
GRM8	CRABP2
GSTA4	CRIP1
HBEGF	CRISPLD1
HECW2	CRLF1
HEY1	CRYM
HHIP	CSRNP3
HIF3A	CST2
HLA-DQB1	CST5
HMGCS2	CTHRC1
HNF1B	CTSE
HPCAL1	CTSG
HPGD	CTSK
HPN	CWH43
HSD17B6	CXCL1
HSPC324	CXCL12
HTR3C	CXCL13
HYAL1	CXCL14
HYAL2	CXCL6
ID1	CXCL8
IDO1	CXCR3
IFNGR1	CYP1B1
IL18R1	CYP24A1
IL18RAP	CYP27C1
IL1RL1	CYP2F1
INMT	CYSLTR1
IP6K3	D4S234E
ITLN2	DCANP1
JUND	DCDC1
KCNK3	DCDC2B
KCNMB4	DCDC5
KCNS1	DCLK1
KCTD14	DDX3Y
KHDRBS2	DEFB124
KIAA0408	DERL3
KIAA1549	DES
KIAA1683	DFNA5
KIR2DL1	DIO2
KIR2DL4	DIRAS1
KIR3DL1	DLEC1
KL	DLG2
KLF15	DLK2
KLRF1	DNAAF1
KLRG2	DNAH10
LAMA3	DNAH12
LAMC3	DNAH2
LAMP3	DNAH3
LDHD	DNAH5
LEPREL1	DNAH6
LGI3	DNAH7
LIFR	DNAH9
LILRA1	DNAI1
LILRA2	DNAI2
LILRA5	DNAJA4
LIMCH1	DNAJB13
LIMS2	DRC1
LINC00472	DSC3
LINC00487	DSG3
LINC01082	DTHD1
LMO7	DUSP5
LPL	DYDC2
LRP2	DYNLRB2
LRRC32	DZIP1
LRRC36	EBF3
LRRK2	ECM2
LRRN3	ECT2L
LRRN4	EFCAB1
LSS	EFCAB10
MACROD2	EFHC2
MAL2	EFNB3
MAOA	EGR2
MAPK4	EGR3
2023-03-01	ELOVL2
MATN3	ENKUR
MCCC1	EPHA10
MFSD13A	EPHA3
MFSD2A	EPHB2
MGST1	EPN3
MID1IP1	ERICH5
MLPH	ERN2
MME	EYA2
MMP25	F2RL2
MPP3	FABP6
MS4A15	FAIM2
MT1A	FAM159B
MT1E	FAM166B
MT1JP	FAM169A
MT1M	FAM183A
MYRF	FAM216B
MYZAP	FAM30A
NAPSA	FAM43B
NCKAP5	FAM46C
NDRG4	FAM69A
NEBL	FAM81B
NECAB1	FAM83B
NEDD4L	FAM83D
NFE2	FAM92B
NIM1K	FANK1
NKD1	FAP
NMUR1	FAT2
NOS1	FBLN2
NOS2	FBN1
NOTCH4	FBXO15
NOVA2	FBXO32
NPNT	FCRL5
NPR1	FCRLA
NPR3	FDCSP
NQO1	FER1L4
NR0B2	FERMT1
NRG3	FHAD1
NUDT16	FHL2
NXF3	FHOD3
ODAM	FKBP11
OLFML2A	FMO1
ORM1	FNDC1
P2RY1	FNDC4
P3H2	FOXC1
PAPSS2	FOXJ1
PAQR5	FRMD5
PCDH12	FRMD6
PCSK9	FRMPD2
PDK4	FRMPD2B
PDZD2	FRZB
PEBP4	FUT2
PER1	GADD45A
PF4	GADL1
PFKFB2	GAS2L2
PGC	GBP5
PHACTR1	GBP6
PHACTR3	GCNT3
PIP5K1B	GDF15
PKDCC	GEM
PLA1A	GJB2
PLA2G1B	GJB5
PLA2G3	GLI1
PLA2G4F	GOLM1
PLAC8	GPR171
PLAG1	GPR87
PLIN5	GPX8
PLLP	GREM1
PNMT	GREM2
PODXL	GSTA1
PPP1R15A	GSTA2
PREX1	GZMK
PRKCE	HAS2
PRKCZ	HCAR1
PRR15L	HDC
PRSS8	HEPH
PRX	HHLA2
PTCRA	HIF1A
PTPRB	HMCN1
PTPRQ	HMGB3
RAB11FIP1	HNF4G
RAB17	HOXC4
RAMP3	HS6ST2
RAP1GAP	HS6ST3
RAPGEF5	HSPA12A
RBMS2	HSPA4L
RBP2	HSPB3
REPS2	HTR2A
RGCC	HTRA4
RGS16	HYDIN
RGS9	ICOS
RGS9BP	IGDCC4
RHOBTB2	IGF1
RNASE2	IGFBP2
RND1	IGFBP4
RNF128	IGFBP5
RNF182	IGFL2
ROBO4	IGHA1
RPS6KA2	IGHA2
RS1	IGHG1
RTKN2	IGHG4
RXFP1	IGHM
S100A12	IGHV1OR15-1
S100A3	IGHV3-23
S100A8	IGHV3-30
S100A9	IGHV3-48
S1PR1	IGHV5-78
SCD	IGKC
SCEL	IGKV1-5
SCNN1A	IGKV1D-8
SDPR	IGKV2-24
SDR16C5	IGKV3-20
SEC14L4	IGLC1
SEMA3E	IGLJ3
SEMA3G	IGLL1
SEMA5A	IGLL5
SEMA6A	IGLV1-44
SERTM1	IGLV3-21
SFTA2	IGLV6-57
SFTPA1	IGSF9
SFTPB	IL11
SFTPC	IL13RA2
SGCG	IL1RN
SH2D1B	IL4I1
SH2D3C	INHBB
SH3GL3	IRF4
SHE	ISM1
SHISA3	ITGA7
SIGLEC5	ITGB8
SIRPB1	ITGBL1
SLAIN1	ITIH5
SLC14A1	JCHAIN
SLC19A3	JSRP1
SLC1A1	KCNE4
SLC26A9	KCNJ16
SLC39A8	KCNJ5
SLC46A2	KCNK2
SLC51B	KCNMA1
SLC5A9	KCNN4
SLC6A4	KDM5D
SLC9A3R2	KIF19
SLCO1A2	KIF26B
SLCO2A1	KLHDC7B
SLCO4A1	KLHL13
SLCO4C1	KLHL4
SMAD6	KLK12
SMAGP	KRT14
SNX22	KRT15
SNX25	KRT16
SOCS3	KRT16P2
SOSTDC1	KRT17
SP6	KRT5
SPOCK2	KRT6A
SPRY4	KRT6B
SQLE	KRT6C
SSTR1	LAG3
ST6GALNAC3	LAMP5
ST6GALNAC5	LAX1
STARD8	LCK
STX11	LCN2
STXBP6	LDLRAD4
SULT1A2	LGALS2
SULT1B1	LGALS7
SUSD2	LGALS7B
SYN2	LGI2
SYT15	LGSN
TACC2	LINC00578
TBX3	LINC00892
TCAP	LMNTD1
TCF21	LOXL1
TDRD9	LPPR4
TEK	LRRC10B
TFCP2L1	LRRC17
TGFBR3	LRRC46
TIMP3	LRRC55
TIMP4	LRRIQ1
TMEM100	LRRN1
TMEM125	LTB
TMEM204	LTBP1
TMEM245	LTBP2
TMEM88	LTF
TMEM97	LUM
TMSB15A	LXN
TNNC1	LY6D
TNNT2	LYPD1
TNS2	LYPD3
TOX2	MAK
TPST2	MAP3K19
TRIB3	MATN2
TRIM58	MDH1B
TRPC3	MDK
TTN	MEDAG
UNC13B	MEG3
UNC13D	MEI1
UPK3B	MEOX1
VEGFA	MEX3A
VEPH1	MFAP2
VGLL3	MGC16025
VIPR1	MIR100HG
VSIG10	MIR205HG
WIF1	MIR31HG
WISP2	MIR99AHG
WNT3A	MMP1
WNT7A	MMP10
WWC2	MMP11
ZBED2	MMP12
ZBTB16	MMP13
ZFP36	MMP16
ZNF385B	MMP3
	MMP7
	MNS1
	MORN5
	MOXD1
	MROH9
	MRVI1
	MS4A1
	MS4A2
	MS4A8
	MSMB
	MUC16
	MUC20
	MUC21
	MUC4
	MUC5B
	MXRA5
	MYCBPAP
	MYH11
	MYOM1
	MZB1
	NEK10
	NEK11
	NELL2
	NHS
	NLRP3
	NME5
	NME9
	NRP2
	NT5E
	NTN1
	NTS
	OGDHL
	OGN
	P2RY6
	P4HA3
	PAMR1
	PAPPA
	PCDH7
	PCP4
	PCSK1
	PDCD1
	PDE1A
	PDE7B
	PDGFD
	PDK1
	PDLIM3
	PDLIM4
	PGM5
	PHLDA2
	PI15
	PIM2
	PIP
	PITX1
	PLA2G2A
	PLA2G7
	PLAU
	PLCB4
	PLCH2
	PLEKHA4
	PLEKHG7
	PLEKHS1
	PLN
	PLPP2
	PLPPR4
	PLXDC1
	PNCK
	PNOC
	POSTN
	POU2AF1
	PPFIA2
	PPP1R42
	PROM1
	PROM2
	PRR15
	PRRX2
	PRSS12
	PRSS2
	PRUNE2
	PSAT1
	PSCA
	PSD3
	PTGDS
	PTGER1
	PTGFRN
	PTPRT
	PTPRZ1
	RAB26
	RAB7B
	RALGPS2
	RAMP1
	RARRES1
	RASGRP1
	REEP2
	RELB
	RGPD1
	RGPD2
	RGS1
	RGS22
	RGS5
	RHBDL2
	RHOV
	RIBC2
	RIIAD1
	RNF150
	ROBO1
	RPS4Y1
	RSPH1
	RSPH10B
	RSPH10B2
	RSPH4A
	RSPO3
	RUNDC3B
	S100A2
	SAA1
	SAA2
	SAA4
	SALL4
	SAMD11
	SAXO2
	SCG5
	SCGB1A1
	SCGB2A1
	SCGB3A2
	SCN3A
	SCRG1
	SDS
	SELE
	SERPINB13
	SERPINB3
	SERPINB4
	SERPINB5
	SERPIND1
	SERPINE2
	SERPINF1
	SERPINI2
	SFRP1
	SFRP2
	SFRP4
	SIT1
	SIX1
	SIX4
	SLAMF1
	SLAMF7
	SLC17A9
	SLC27A2
	SLC28A3
	SLC2A5
	SLC38A11
	SLC44A5
	SLC45A3
	SLC4A11
	SLCO1B3
	SLFN13
	SLITRK6
	SLN
	SMO
	SMOC2
	SNAP25
	SNCAIP
	SNTN
	SOX2
	SP140
	SPAG17
	SPAG4
	SPAG6
	SPATA17
	SPATA18
	SPATA4
	SPEF1
	SPINK1
	SPOCD1
	SPOCK3
	SPP1
	SRD5A2
	SSC5D
	SSPN
	ST6GALNAC1
	STAP1
	STEAP1
	STEAP2
	STMN3
	STOML3
	STOX1
	STRA6
	SULF1
	SULF2
	SV2B
	SYNDIG1
	SYNPO2
	SYT12
	SYT8
	SYTL2
	TCTEX1D1
	TDO2
	TEKT1
	TEKT2
	TEX9
	TF
	TGFB3
	THBS2
	THBS4
	THY1
	TIGIT
	TMC5
	TMEM156
	TMEM176B
	TMEM190
	TMEM215
	TMEM229A
	TMEM232
	TMEM45A
	TMEM59L
	TMPRSS4
	TNC
	TNFRSF17
	TNFRSF19
	TNFRSF21
	TNFSF13B
	TNIP3
	TNN
	TNS4
	TP53INP1
	TP63
	TRAF5
	TRERF1
	TRIM2
	TRIM29
	TSGA10
	TSHZ2
	TSPAN1
	TSPAN11
	TSPAN19
	TTC25
	TTC29
	TTR
	TUBB2B
	TUBB3
	TYMS
	UBD
	UBXN10
	UCN2
	UGCG
	UGT1A1
	UGT1A4
	UGT1A6
	UGT1A7
	UGT1A8
	UGT2B17
	UNC5B-AS1
	USP9Y
	VCAM1
	VCAN
	VMO1
	VSIG1
	VSTM2L
	VTCN1
	VWA3B
	VWCE
	WDR38
	WDR49
	WDR63
	WDR66
	WNK2
	WNT10A
	ZBBX
	ZBP1
	ZBTB32
	ZG16B
	ZMYND10
	ZNF215
	ZNF385D
	ZNF469
	ZNF474
	ZNF521
	ZNF683
