# Supplementary material for: Machine learning identified MDK score has prognostic value for idiopathic pulmonary fibrosis based on integrated bulk and single cell expression data
Source: Front Genet. 2023 Nov 24;14:1246983. doi: 10.3389/fgene.2023.1246983 (PMC10704369; doi:10.3389/fgene.2023.1246983)
Supplement: Supplementary file 6 [file Table5.XLSX]

## Sheet: Sheet1
Table S5: 22 selected important genes in four main cell types.
	up	down
immune		GPX3
endothelial	ZNF385D, TSHZ2, BACE2, MDK	FCN3, ANXA3, GPX3, RAMP3, FOXF1, SLC6A4, TMEM100
epithelial	TSPAN1, IGFBP2, SLC27A2, MDK, SERPINF1	CAV1, CHPT1
fibroblast	CRABP2, FHL2, SFRP1, PAMR1, IGF1, TSHZ2, IGFBP2
The requiement of the important genes:	1. DEG genes (|logFC|>1, adjust p-value<0.05) obtained by bulk sequencing.
	2. DEGs in different cell main types (|logFC|>0.25, adjust p-value<0.05) by single-cell sequencing.
	3. Switch genes in the cell developmental trajectory of different cell main types.
	4. Genes have Pearson correlation to the clinical indicators in GSE47460.
